# Supplementary material for: The Role of Circular RNAs in DNA Damage Response and Repair
Source: Cancers (Basel). 2021 Oct 26;13(21):5352. doi: 10.3390/cancers13215352 (PMC8582540; doi:10.3390/cancers13215352)
Supplement: Supplementary file 1 [file cancers-13-05352-s001.zip]

Archive with 2 entries (2 files):
- Suppl Table S1.xlsx
- Supplementary figures.pdf
