# Supplementary material for: The Role of Circular RNAs in DNA Damage Response and Repair
Source: Cancers (Basel). 2021 Oct 26;13(21):5352. doi: 10.3390/cancers13215352 (PMC8582540; doi:10.3390/cancers13215352)
Supplement: Supplementary file 1 [file cancers-13-05352-s001.zip › Suppl Table S1.xlsx]

## Sheet: miRNA_interactions
CircRNA						CDC6
Mirbase ID	CircRNA (Top) - miRNA (Bottom) pairing
	Site Type	CircRNA Start	CircRNA End	3' pairing	local AU	position	TA	SPS	context+ score	context+ score percentile
hsa_circ_0043525 (5' ... 3')
hsa-miR-1184 (3' ... 5')
UGGAAAAACAUAUGACUGCAGAG
||||||
CCUUCGGUAGUUCAGCGACGUCC	7mer-1a	155	161	0.001	0.014	-0.033	0.027	-0.037	-0.102	75
hsa_circ_0043525 (5' ... 3')
hsa-miR-1184 (3' ... 5')
CAGGUUCUGGACAAUGCUGCAGU
|||||||
CCUUCGGUAGUUCAGCGACGUCC	7mer-m8	451	457	-0.007	-0.055	-0.052	0.027	-0.068	-0.275	95
hsa_circ_0043525 (5' ... 3')
hsa-miR-1200 (3' ... 5')
UAUUCCCAGCUAUUGCUCAGGAG
||| |||||||
CUCCGAGUCUUACC-GAGUCCUC	7mer-m8	80	86	-0.016	0.012	-0.051	0.022	-0.036	-0.189	94
hsa_circ_0043525 (5' ... 3')
hsa-miR-1200 (3' ... 5')
UGCUCAGGAGAUUUGUCAGGAAG
|||||| ||||||
CUCCGAGUCUUACCG--AGUCCUC	7mer-1a	93	99	-0.016	0.014	-0.04	0.022	-0.034	-0.128	89
hsa_circ_0043525 (5' ... 3')
hsa-miR-1205 (3' ... 5')
UGGAAAAACAUAUGACUGCAGAG
||||||
GAGUUUCGUUUGGGACGUCU	7mer-1a	155	161	-0.002	0.014	-0.033	0.028	-0.037	-0.104	78
hsa_circ_0043525 (5' ... 3')
hsa-miR-1236 (3' ... 5')
UCAGGAGAUUUGUCAGGAAGAGG
|||| |||||||
GACCUCUCUGUUCC--CCUUCUCC	7mer-m8	96	102	-0.025	-0.006	-0.048	0.022	-0.02	-0.197	93
hsa_circ_0043525 (5' ... 3')
hsa-miR-1238 (3' ... 5')
UGGGAAGGACAUGAUGAGGAAAU
|||| ||||||
CCCCGUCUGUCUG-CUCCUUC	7mer-1a	132	138	-0.006	0	-0.036	0.009	-0.017	-0.124	91
hsa_circ_0043525 (5' ... 3')
hsa-miR-1251 (3' ... 5')
CUACCUAGGCUUCAA--GCUAGAGA
||| |||||||
UCGCGGAAACCGUCGAUCUCA	8mer-1a	334	341	-0.018	-0.049	-0.068	-0.024	-0.049	-0.455	99
hsa_circ_0043525 (5' ... 3')
hsa-miR-1251 (3' ... 5')
GACUUAAUCAGGUAUCUAGAGAU
||||||
UCGCGGAAACCGUCGAUCUCA	7mer-1a	428	434	0.001	-0.004	-0.04	-0.015	-0.003	-0.135	87
hsa_circ_0043525 (5' ... 3')
hsa-miR-127-5p (3' ... 5')
UAGAAUUCUACCUAGGCUUCAAG
||||||
UAGUCUCGGGAGACUCGAAGUC	7mer-1a	327	333	-0.002	0.005	-0.029	-0.004	-0.015	-0.119	84
hsa_circ_0043525 (5' ... 3')
hsa-miR-145 (3' ... 5')
UGGACGAGAUGGAUCAACUGGAC
|||||||
UCCCUAAGGACCCUUUUGACCUG	7mer-m8	203	209	-0.007	0.037	-0.033	0.008	0.002	-0.113	79
hsa_circ_0043525 (5' ... 3')
hsa-miR-1825 (3' ... 5')
GGAGAUGUUCGCAAAGCACUGGA
|||||||
CCUCUCCUCCCGUGACCU	8mer-1a	508	515	-0.008	-0.031	-0.112	0.009	-0.118	-0.507	99
hsa_circ_0043525 (5' ... 3')
hsa-miR-198 (3' ... 5')
GACGAGAUGGAUCAACUGGACAG
||||||
CUUGGAUAGAGGGGAGACCUGG	7mer-1a	205	211	0.001	0.02	-0.028	0.001	-0.052	-0.132	79
hsa_circ_0043525 (5' ... 3')
hsa-miR-198 (3' ... 5')
AUCUAGAGAUCAGGU-UCUGGACA
||| |||||||
CUUGGAUAGAGGGGAGACCUGG	8mer-1a	441	448	-0.018	0.003	-0.095	0.002	-0.071	-0.426	99
hsa_circ_0043525 (5' ... 3')
hsa-miR-520f (3' ... 5')
CAGGAGAUGUUCGCAAAGCACUG
|||||||
UUGGGAGAUUUUCCUUCGUGAA	7mer-m8	506	512	0.03	0.021	-0.06	-0.006	0.004	-0.131	85
hsa_circ_0043525 (5' ... 3')
hsa-miR-338-5p (3' ... 5')
GCAAAGGCCAGGAUGUAUUGUAC
|||||| ||||||
GUGAGUCGUGGUCCU--AUAACAA	7mer-1a	227	233	-0.009	0.021	-0.025	0.019	0.068	2.77556e-17	NA
hsa_circ_0043525 (5' ... 3')
hsa-miR-421 (3' ... 5')
AAAUGUAAGCCACAGCUGUUGAA
|||||||
CGCGGGUUAAUUACAGACAACUA	8mer-1a	358	365	0.013	0.051	-0.074	0.026	0.022	-0.209	96
hsa_circ_0043525 (5' ... 3')
hsa-miR-494 (3' ... 5')
CCGCAAAGUCUCUGCUGUUUCAG
||||||
CUCCAAAGGGCACAUACAAAGU	7mer-1a	486	492	0.001	0.036	-0.047	0.025	0.038	-0.021	86
hsa_circ_0043525 (5' ... 3')
hsa-miR-518a-5p (3' ... 5')
UCAGAUAGUCACUAUUUUGCAAG
||||||
CUUUCCCGAAGGGAAACGUC	7mer-1a	402	408	0.004	-0.003	-0.037	0.022	0.027	-0.061	86
hsa_circ_0043525 (5' ... 3')
hsa-miR-527 (3' ... 5')
UCAGAUAGUCACUAUUUUGCAAG
||||||
CUUUCCCGAAGGGAAACGUC	7mer-1a	402	408	0.004	-0.003	-0.037	0.022	0.027	-0.061	86
hsa_circ_0043525 (5' ... 3')
hsa-miR-580 (3' ... 5')
GGCCAUGGCUAAGCAAUUCUCAC
|||||||
GGAUUACUAAGUAGUAAGAGUU	7mer-m8	263	269	0.003	0	-0.026	0.015	0.047	-0.081	92
hsa_circ_0043525 (5' ... 3')
hsa-miR-607 (3' ... 5')
UGUAUUGUACACGCUAUUUGAAU
|||||||
CAAUAUCUAGACCUAAACUUG	7mer-m8	240	246	0.012	0.026	-0.028	0.051	0.104	0.045	83
hsa_circ_0043525 (5' ... 3')
hsa-miR-626 (3' ... 5')
GAGAUGGAUCAACUGGACAGCAA
||||||
UUCUGUAAAAGUCUGUCGA	7mer-1a	208	214	0.001	0.002	-0.027	-0.005	-0.056	-0.159	83
hsa_circ_0043525 (5' ... 3')
hsa-miR-640 (3' ... 5')
UGGUAUUGGACGAGAUGGAUCAA
|||||||
UCUCCGUCCAAGGACCUAGUA	8mer-1a	197	204	0.003	0.038	-0.065	-0.023	-0.015	-0.309	97
hsa_circ_0043525 (5' ... 3')
hsa-miR-661 (3' ... 5')
UGUCCUUGAGGACUGCCCAGGCU
|||||||
UGCGCGUCCGGUCUCUGGGUCCGU	7mer-m8	56	62	0.012	0.019	-0.054	0.039	-0.115	-0.219	95
hsa_circ_0043525 (5' ... 3')
hsa-miR-875-5p (3' ... 5')
GAGAUUUGUCAGGAAGAGGUAUC
|||||||
GUGGACUAUUUUGACUCCAUAU	7mer-m8	100	106	0.012	0.028	-0.048	-0.029	0.005	-0.152	92
hsa_circ_0043525 (5' ... 3')
hsa-miR-942 (3' ... 5')
AAAACAUAUGACUGCAGAGAAGG
|||||||
GUGUACCGGUUUUGUCUCUUCU	7mer-m8	159	165	0.003	0.076	-0.039	0.023	0.016	-0.041	71
hsa_circ_0043526 (5' ... 3')
hsa-miR-145 (3' ... 5')
UGGACGAGAUGGAUCAACUGGAC
|||||||
UCCCUAAGGACCCUUUUGACCUG	7mer-m8	27	33	-0.007	0.039	-0.058	0.008	0.002	-0.136	85
hsa_circ_0043526 (5' ... 3')
hsa-miR-198 (3' ... 5')
GACGAGAUGGAUCAACUGGACAG
||||||
CUUGGAUAGAGGGGAGACCUGG	7mer-1a	29	35	0.001	0.014	-0.047	0.001	-0.052	-0.157	86
hsa_circ_0043526 (5' ... 3')
hsa-miR-338-5p (3' ... 5')
GCAAAGGCCAGGAUGUAUUGUAC
|||||| ||||||
GUGAGUCGUGGUCCU--AUAACAA	7mer-1a	51	57	-0.009	0.021	-0.045	0.019	0.068	-0.02	89
hsa_circ_0043526 (5' ... 3')
hsa-miR-580 (3' ... 5')
GGCCAUGGCUAAGCAAUUCUCAC
|||||||
GGAUUACUAAGUAGUAAGAGUU	7mer-m8	87	93	0.003	0.004	-0.06	0.015	0.047	-0.111	95
hsa_circ_0043526 (5' ... 3')
hsa-miR-607 (3' ... 5')
UGUAUUGUACACGCUAUUUGAAU
|||||||
CAAUAUCUAGACCUAAACUUG	7mer-m8	64	70	0.012	0.026	-0.056	0.051	0.104	0.017	89
hsa_circ_0043526 (5' ... 3')
hsa-miR-626 (3' ... 5')
GAGAUGGAUCAACUGGACAGCAA
||||||
UUCUGUAAAAGUCUGUCGA	7mer-1a	32	38	0.001	0.002	-0.047	-0.005	-0.056	-0.179	87
hsa_circ_0043526 (5' ... 3')
hsa-miR-640 (3' ... 5')
UGGUAUUGGACGAGAUGGAUCAA
|||||||
UCUCCGUCCAAGGACCUAGUA	8mer-1a	21	28	0.003	0.036	-0.109	-0.023	-0.015	-0.355	98
hsa_circ_0043527 (5' ... 3')
hsa-miR-1251 (3' ... 5')
CUACCUAGGCUUCAA--GCUAGAGA
||| |||||||
UCGCGGAAACCGUCGAUCUCA	8mer-1a	158	165	-0.018	-0.049	-0.093	-0.024	-0.049	-0.48	99
hsa_circ_0043527 (5' ... 3')
hsa-miR-127-5p (3' ... 5')
UAGAAUUCUACCUAGGCUUCAAG
||||||
UAGUCUCGGGAGACUCGAAGUC	7mer-1a	151	157	-0.002	0.005	-0.04	-0.004	-0.015	-0.13	87
hsa_circ_0043527 (5' ... 3')
hsa-miR-145 (3' ... 5')
UGGACGAGAUGGAUCAACUGGAC
|||||||
UCCCUAAGGACCCUUUUGACCUG	7mer-m8	27	33	-0.007	0.039	-0.058	0.008	0.002	-0.136	85
hsa_circ_0043527 (5' ... 3')
hsa-miR-198 (3' ... 5')
GACGAGAUGGAUCAACUGGACAG
||||||
CUUGGAUAGAGGGGAGACCUGG	7mer-1a	29	35	0.001	0.014	-0.047	0.001	-0.052	-0.157	86
hsa_circ_0043527 (5' ... 3')
hsa-miR-338-5p (3' ... 5')
GCAAAGGCCAGGAUGUAUUGUAC
|||||| ||||||
GUGAGUCGUGGUCCU--AUAACAA	7mer-1a	51	57	-0.009	0.021	-0.045	0.019	0.068	-0.02	89
hsa_circ_0043527 (5' ... 3')
hsa-miR-421 (3' ... 5')
AAAUGUAAGCCACAGCUGUUGAA
|||||||
CGCGGGUUAAUUACAGACAACUA	8mer-1a	182	189	0.013	0.051	-0.099	0.026	0.022	-0.234	97
hsa_circ_0043527 (5' ... 3')
hsa-miR-518a-5p (3' ... 5')
UCAGAUAGUCACUAUUUUGCAAG
||||||
CUUUCCCGAAGGGAAACGUC	7mer-1a	226	232	0.004	-0.004	-0.048	0.022	0.027	-0.073	89
hsa_circ_0043527 (5' ... 3')
hsa-miR-527 (3' ... 5')
UCAGAUAGUCACUAUUUUGCAAG
||||||
CUUUCCCGAAGGGAAACGUC	7mer-1a	226	232	0.004	-0.004	-0.048	0.022	0.027	-0.073	89
hsa_circ_0043527 (5' ... 3')
hsa-miR-580 (3' ... 5')
GGCCAUGGCUAAGCAAUUCUCAC
|||||||
GGAUUACUAAGUAGUAAGAGUU	7mer-m8	87	93	0.003	0	-0.05	0.015	0.047	-0.105	94
hsa_circ_0043527 (5' ... 3')
hsa-miR-607 (3' ... 5')
UGUAUUGUACACGCUAUUUGAAU
|||||||
CAAUAUCUAGACCUAAACUUG	7mer-m8	64	70	0.012	0.026	-0.053	0.051	0.104	0.02	88
hsa_circ_0043527 (5' ... 3')
hsa-miR-626 (3' ... 5')
GAGAUGGAUCAACUGGACAGCAA
Suppl Table S1A. Predicted miRNA binding sites identified in the circRNAs isoforms examined.
CircRNA						TP53
Mirbase ID	CircRNA (Top) - miRNA (Bottom) pairing
	Site Type	CircRNA Start	CircRNA End	3' pairing	local AU	position	TA	SPS	context+ score	context+ score percentile
hsa_circ_0041946 (5' ... 3')
hsa-miR-1206 (3' ... 5')
UUCCUGCAUGGGCGGCAUGAACC
|||||||
CGAAUUUGUAGAUGUACUUGU	7mer-m8	63	69	0.003	0.128	-0.053	-0.004	0.029	-0.017	69
hsa_circ_0041946 (5' ... 3')
hsa-miR-1225-3p (3' ... 5')
AGCCAGGGGGGAGCAGGGCUCAC
||||||
GACCCCCGCCGUGUCCCCGAGU	7mer-1a	549	555	-0.002	0.079	-0.049	0.002	-0.105	-0.149	78
hsa_circ_0041946 (5' ... 3')
hsa-miR-1233 (3' ... 5')
GAGCCAGGGGGGAGC--AGGGCUCA
||||| |||||||
GACGCCCUCCUGUCCCGAGU	8mer-1a	548	555	-0.05	0.158	-0.113	0	-0.146	-0.398	99
hsa_circ_0041946 (5' ... 3')
hsa-miR-1236 (3' ... 5')
AGACCGGCGCACAGAGGAAGAGA
|||||||
GACCUCUCUGUUCCCCUUCUCC	8mer-1a	183	190	-0.008	0.04	-0.068	0.037	-0.039	-0.285	96
hsa_circ_0041946 (5' ... 3')
hsa-miR-1286 (3' ... 5')
UACAUGUGUAACAGUUCCUGCAU
||||||
UCCCGAGUAGAACCAGGACGU	7mer-1a	49	55	0.004	0.035	-0.045	0.009	-0.069	-0.14	81
hsa_circ_0041946 (5' ... 3')
hsa-miR-1289 (3' ... 5')
AUCAUCACACUGGAAGACUCCAG
||||||
UUUUACGUCUAAGGACCUGAGGU	7mer-1a	103	109	0.004	0.026	-0.039	-0.008	-0.058	-0.149	78
hsa_circ_0041946 (5' ... 3')
hsa-miR-1305 (3' ... 5')
AUAAACUCGUCGUAAGUUGAAAA
|||||||
AGAGAGGGUAAUCUCAACUUUU	8mer-1a	443	450	0.013	-0.038	-0.086	0.061	0.106	-0.191	99
hsa_circ_0041946 (5' ... 3')
hsa-miR-136 (3' ... 5')
AGAAGAAACCACUGGAUGGAGAA
||||||
AGGUAGUAGUUUUGUUUACCUCA	7mer-1a	299	305	0.001	0.004	-0.022	0.008	-0.016	-0.099	80
hsa_circ_0041946 (5' ... 3')
hsa-miR-142-3p (3' ... 5')
GACUGUACCACCAUCCACUACAA
||||||
AGGUAUUUCAUCCUUUGUGAUGU	7mer-1a	25	31	-0.002	0.015	-0.047	-0.028	-0.005	-0.141	88
hsa_circ_0041946 (5' ... 3')
hsa-miR-145 (3' ... 5')
CCUCACCAUCAUCACACUGGAAG
||||||
UCCCUAAGGACCCUUUUGACCUG	7mer-1a	96	102	0.001	0.024	-0.04	0.008	-0.031	-0.112	78
hsa_circ_0041946 (5' ... 3')
hsa-miR-149 (3' ... 5')
GCCCAGGCUGGGAAGGAGCCAGG
|||||||
CCCUCACUUCUGUGCCUCGGUCU	7mer-m8	533	539	0.003	0.111	-0.059	0.016	-0.069	-0.118	75
hsa_circ_0041946 (5' ... 3')
hsa-miR-1825 (3' ... 5')
AGCCAAAGAAGAAACCACUGGAU
||| ||||||
CCUCUCCUCCCGUGACCU	7mer-1a	293	299	-0.006	-0.003	-0.021	0.005	-0.047	-0.146	83
hsa_circ_0041946 (5' ... 3')
hsa-miR-1825 (3' ... 5')
UCCUCACCAUCAUCACACUGGAA
||||||
CCUCUCCUCCCGUGACCU	7mer-1a	95	101	0.015	0.022	-0.04	0.005	-0.047	-0.119	76
hsa_circ_0041946 (5' ... 3')
hsa-miR-224 (3' ... 5')
GAUACAGAUGCUACUUGACUUAC
||||||
UUGCCUUGGUGAUCACUGAAC	7mer-1a	403	409	0.004	0.025	-0.033	0.005	0.022	-0.051	79
hsa_circ_0041946 (5' ... 3')
hsa-miR-520f (3' ... 5')
GAGCUGCCCCCAGGGAGCACUAA
||||||
UUGGGAGAUUUUCCUUCGUGAA	7mer-1a	235	241	0.004	0.063	-0.024	-0.005	-0.029	-0.065	70
hsa_circ_0041946 (5' ... 3')
hsa-miR-330-3p (3' ... 5')
UACUGGGACGGAACAGCUUUGAG
||||||
AGAGACGUCCGGCACACGAAACG	7mer-1a	134	140	0.001	0.049	-0.035	0.02	0.007	-0.032	76
hsa_circ_0041946 (5' ... 3')
hsa-miR-331-3p (3' ... 5')
CAGGCUGGGAAGGAGCCAGGGGG
||| |||||||
AAGAUCCUAUCCGGGUCCCCG	7mer-m8	536	542	-0.016	0.101	-0.059	0.013	-0.112	-0.193	89
hsa_circ_0041946 (5' ... 3')
hsa-miR-486-3p (3' ... 5')
GAGCCUCACCACGAGCUGCCCCC
|||||||
UAGGACAUGACUCGACGGGGC	7mer-m8	223	229	0.003	0.085	-0.03	0.029	-0.115	-0.148	77
hsa_circ_0041946 (5' ... 3')
hsa-miR-488 (3' ... 5')
UCAGGACCAGACCAG--CUUUCAAA
||| ||||||
CUGGUUCUUUAUCGGAAAGUU	7mer-1a	333	339	-0.006	-0.014	-0.026	0.015	0.042	-0.063	87
hsa_circ_0041946 (5' ... 3')
hsa-miR-515-5p (3' ... 5')
GAAGAAACCACUGGAUGGAGAAU
||||||
GUCUUUCACGAAAGAAAACCUCUU	7mer-1a	300	306	0.001	0.014	-0.022	0.023	-0.034	-0.092	78
hsa_circ_0041946 (5' ... 3')
hsa-miR-532-3p (3' ... 5')
UGUUUGUGCCUGUCC--UGGGAGAG
|||| ||||||
ACGUUCGGAACCCACACCCUCC	7mer-1a	162	168	-0.009	0.054	-0.032	0.023	-0.065	-0.103	81
hsa_circ_0041946 (5' ... 3')
hsa-miR-562 (3' ... 5')
UUGCCUGAUACAGAUGCUACUUG
|||||||
CGUUUACCAUGUCGAUGAAA	7mer-m8	397	403	0.003	-0.037	-0.039	-0.009	0.012	-0.19	96
hsa_circ_0041946 (5' ... 3')
hsa-miR-578 (3' ... 5')
GGAAGAGAAUCUCCGCAAGAAAG
||||||
UGUUAGGAUCUCGUGUUCUUC	7mer-1a	198	204	0.004	0.068	-0.028	0.017	0.042	0.029	63
hsa_circ_0041946 (5' ... 3')
hsa-miR-637 (3' ... 5')
CCUCACCACGAGCUGCCCCCAGG
|||||||
UGCGUCUCGGGCUUUCGGGGGUCA	7mer-m8	226	232	-0.007	0.09	-0.03	0.028	-0.112	-0.151	82
hsa_circ_0041946 (5' ... 3')
hsa-miR-647 (3' ... 5')
ACCAGCUCCUCUCCCCAGCCAAA
||||||
CUUCCUUCACUCACGUCGGUG	7mer-1a	277	283	0.008	0.025	-0.02	0.01	-0.063	-0.114	66
hsa_circ_0041946 (5' ... 3')
hsa-miR-658 (3' ... 5')
ACAGAGGAAGAGAAUCUCCGCAA
||||||
UGGUUGCCUGGAUGAAGGGAGGCGG	7mer-1a	193	199	0.004	0.017	-0.029	-0.043	-0.085	-0.21	82
hsa_circ_0041946 (5' ... 3')
hsa-miR-661 (3' ... 5')
UGGAACUCAAGGAUGCCCAGGCU
|||||||
UGCGCGUCCGGUCUCUGGGUCCGU	7mer-m8	519	525	0.003	0.06	-0.057	0.039	-0.115	-0.19	94
hsa_circ_0041946 (5' ... 3')
hsa-miR-873 (3' ... 5')
UUACGAUGGUGUUACUUCCUGAU
||||||
UCCUCUGAGUGUUCAAGGACG	7mer-1a	422	428	0.004	-0.025	-0.035	0.02	-0.012	-0.122	89
hsa_circ_0041946 (5' ... 3')
hsa-miR-873 (3' ... 5')
ACUACAUGUGUAACAGUUCCUGC
|||||||
UCCUCUGAGUGUUCAAGGACG	7mer-m8	47	53	0.012	0.006	-0.055	0.02	-0.018	-0.155	93
hsa_circ_0041946 (5' ... 3')
hsa-miR-876-3p (3' ... 5')
GUUGGCUCUGACUGUACCACCAU
||||||
ACUUAAUGAAACAUUUGGUGGU	7mer-1a	16	22	0.001	0.008	-0.048	-0.004	-0.066	-0.183	93
hsa_circ_0041946 (5' ... 3')
hsa-miR-924 (3' ... 5')
CCAUCAUCACACUGGAAGACUCC
||| |||||||
CGUUCUGUAGUGUUCUGAGA	7mer-m8	101	107	-0.016	0.061	-0.048	-0.008	0.013	-0.118	86
hsa_circ_0041946 (5' ... 3')
hsa-miR-933 (3' ... 5')
UCCUGGGAGAGACCG----GCGCACAG
||||||| ||||||
CCCUCUCCAGAGGGACGCGUGU	7mer-1a	174	180	-0.006	0.047	-0.031	-0.085	-0.087	-0.236	80
hsa_circ_0041946 (5' ... 3')
hsa-miR-936 (3' ... 5')
AGACUCCAGUGGUAAUCUACUGG
|||||||
GACGCUAAGGAGGGAGAUGACA	7mer-m8	117	123	0.003	0.01	-0.045	-0.012	0.009	-0.155	91
hsa_circ_0041947 (5' ... 3')
hsa-miR-1206 (3' ... 5')
UUCCUGCAUGGGCGGCAUGAACC
|||||||
CGAAUUUGUAGAUGUACUUGU	7mer-m8	360	366	0.003	0.128	-0.011	-0.004	0.029	0.025	57
hsa_circ_0041947 (5' ... 3')
hsa-miR-1225-3p (3' ... 5')
AGCCAGGGGGGAGCAGGGCUCAC
||||||
GACCCCCGCCGUGUCCCCGAGU	7mer-1a	846	852	-0.002	0.079	-0.049	0.002	-0.105	-0.149	78
hsa_circ_0041947 (5' ... 3')
hsa-miR-1233 (3' ... 5')
GAGCCAGGGGGGAGC--AGGGCUCA
||||| |||||||
GACGCCCUCCUGUCCCGAGU	8mer-1a	845	852	-0.05	0.158	-0.113	0	-0.146	-0.398	99
hsa_circ_0041947 (5' ... 3')
hsa-miR-1236 (3' ... 5')
AGACCGGCGCACAGAGGAAGAGA
|||||||
GACCUCUCUGUUCCCCUUCUCC	8mer-1a	480	487	-0.008	0.04	-0.02	0.037	-0.039	-0.237	95
hsa_circ_0041947 (5' ... 3')
hsa-miR-1286 (3' ... 5')
UACAUGUGUAACAGUUCCUGCAU
||||||
UCCCGAGUAGAACCAGGACGU	7mer-1a	346	352	0.004	0.035	-0.012	0.009	-0.069	-0.107	71
hsa_circ_0041947 (5' ... 3')
hsa-miR-1289 (3' ... 5')
AUCAUCACACUGGAAGACUCCAG
||||||
UUUUACGUCUAAGGACCUGAGGU	7mer-1a	400	406	0.004	0.026	-0.006	-0.008	-0.058	-0.116	69
hsa_circ_0041947 (5' ... 3')
hsa-miR-1305 (3' ... 5')
AUAAACUCGUCGUAAGUUGAAAA
|||||||
AGAGAGGGUAAUCUCAACUUUU	8mer-1a	740	747	0.013	-0.038	-0.086	0.061	0.106	-0.191	99
hsa_circ_0041947 (5' ... 3')
hsa-miR-136 (3' ... 5')
AGAAGAAACCACUGGAUGGAGAA
||||||
AGGUAGUAGUUUUGUUUACCUCA	7mer-1a	596	602	0.001	0.004	-0.022	0.008	-0.016	-0.099	80
hsa_circ_0041947 (5' ... 3')
hsa-miR-142-3p (3' ... 5')
GACUGUACCACCAUCCACUACAA
||||||
AGGUAUUUCAUCCUUUGUGAUGU	7mer-1a	322	328	-0.002	0.005	-0.015	-0.028	-0.005	-0.119	83
hsa_circ_0041947 (5' ... 3')
hsa-miR-145 (3' ... 5')
CCUCACCAUCAUCACACUGGAAG
||||||
UCCCUAAGGACCCUUUUGACCUG	7mer-1a	393	399	0.001	0.024	-0.007	0.008	-0.031	-0.079	70
hsa_circ_0041947 (5' ... 3')
hsa-miR-149 (3' ... 5')
GCCCAGGCUGGGAAGGAGCCAGG
|||||||
CCCUCACUUCUGUGCCUCGGUCU	7mer-m8	830	836	0.003	0.111	-0.059	0.016	-0.069	-0.118	75
hsa_circ_0041947 (5' ... 3')
hsa-miR-1825 (3' ... 5')
UCCUCACCAUCAUCACACUGGAA
||||||
CCUCUCCUCCCGUGACCU	7mer-1a	392	398	0.015	0.022	-0.007	0.005	-0.047	-0.086	66
hsa_circ_0041947 (5' ... 3')
hsa-miR-1825 (3' ... 5')
AGCCAAAGAAGAAACCACUGGAU
||| ||||||
CCUCUCCUCCCGUGACCU	7mer-1a	590	596	-0.006	-0.003	-0.021	0.005	-0.047	-0.146	83
hsa_circ_0041947 (5' ... 3')
hsa-miR-182 (3' ... 5')
CCUCAACAAGAUGUUUUGCCAAC
|||||||
UCACACUCAAGAUGGUAACGGUUU	7mer-m8	27	33	0.03	0.012	-0.058	0.009	0.006	-0.121	84
hsa_circ_0041947 (5' ... 3')
hsa-miR-224 (3' ... 5')
GAUACAGAUGCUACUUGACUUAC
||||||
UUGCCUUGGUGAUCACUGAAC	7mer-1a	700	706	0.004	0.025	-0.033	0.005	0.022	-0.051	79
hsa_circ_0041947 (5' ... 3')
hsa-miR-520f (3' ... 5')
GAGCUGCCCCCAGGGAGCACUAA
||||||
UUGGGAGAUUUUCCUUCGUGAA	7mer-1a	532	538	0.004	0.063	-0.015	-0.005	-0.029	-0.056	67
hsa_circ_0041947 (5' ... 3')
hsa-miR-330-3p (3' ... 5')
UACUGGGACGGAACAGCUUUGAG
||||||
AGAGACGUCCGGCACACGAAACG	7mer-1a	431	437	0.001	0.049	-0.004	0.02	0.007	-0.001	68
hsa_circ_0041947 (5' ... 3')
hsa-miR-331-3p (3' ... 5')
CAGGCUGGGAAGGAGCCAGGGGG
||| |||||||
AAGAUCCUAUCCGGGUCCCCG	7mer-m8	833	839	-0.016	0.101	-0.059	0.013	-0.112	-0.193	89
hsa_circ_0041947 (5' ... 3')
hsa-miR-486-3p (3' ... 5')
GGAGGUUGUGAGGCGCUGCCCCC
|||||||
UAGGACAUGACUCGACGGGGC	7mer-m8	150	156	-0.007	0.094	-0.041	0.029	-0.115	-0.16	79
hsa_circ_0041947 (5' ... 3')
hsa-miR-486-3p (3' ... 5')
GAGCCUCACCACGAGCUGCCCCC
|||||||
UAGGACAUGACUCGACGGGGC	7mer-m8	520	526	0.003	0.085	-0.015	0.029	-0.115	-0.133	73
hsa_circ_0041947 (5' ... 3')
hsa-miR-488 (3' ... 5')
UCAGGACCAGACCAG--CUUUCAAA
||| ||||||
CUGGUUCUUUAUCGGAAAGUU	7mer-1a	630	636	-0.006	-0.014	-0.026	0.015	0.042	-0.063	87
hsa_circ_0041947 (5' ... 3')
hsa-miR-503 (3' ... 5')
UGCCCCCACCAUGAGCGCUGCUC
|||||||
GACGUCUUGACAAGGGCGACGAU	7mer-m8	166	172	0.003	0.066	-0.038	-0.02	-0.063	-0.172	82
hsa_circ_0041947 (5' ... 3')
hsa-miR-513a-3p (3' ... 5')
UUAUCCGAGUGGAAGGAAAUUUG
|||||||
GGAAGAGUCUUUCCACUUUAAAU	7mer-m8	221	227	-0.007	0.064	-0.031	0.043	0.12	0.069	87
hsa_circ_0041947 (5' ... 3')
hsa-miR-515-5p (3' ... 5')
GAAGAAACCACUGGAUGGAGAAU
||||||
GUCUUUCACGAAAGAAAACCUCUU	7mer-1a	597	603	0.001	0.014	-0.022	0.023	-0.034	-0.092	78
hsa_circ_0041947 (5' ... 3')
hsa-miR-532-3p (3' ... 5')
UGUUUGUGCCUGUCC--UGGGAGAG
|||| ||||||
ACGUUCGGAACCCACACCCUCC	7mer-1a	459	465	-0.009	0.054	-0.007	0.023	-0.065	-0.078	75
hsa_circ_0041947 (5' ... 3')
hsa-miR-562 (3' ... 5')
UUGCCUGAUACAGAUGCUACUUG
|||||||
CGUUUACCAUGUCGAUGAAA	7mer-m8	694	700	0.003	-0.037	-0.039	-0.009	0.012	-0.19	96
hsa_circ_0041947 (5' ... 3')
hsa-miR-578 (3' ... 5')
GGAAGAGAAUCUCCGCAAGAAAG
||||||
UGUUAGGAUCUCGUGUUCUUC	7mer-1a	495	501	0.004	0.068	-0.011	0.017	0.042	0.046	58
hsa_circ_0041947 (5' ... 3')
hsa-miR-637 (3' ... 5')
CCUCACCACGAGCUGCCCCCAGG
|||||||
UGCGUCUCGGGCUUUCGGGGGUCA	7mer-m8	523	529	-0.007	0.09	-0.015	0.028	-0.112	-0.136	78
hsa_circ_0041947 (5' ... 3')
hsa-miR-647 (3' ... 5')
ACCAGCUCCUCUCCCCAGCCAAA
||||||
CUUCCUUCACUCACGUCGGUG	7mer-1a	574	580	0.008	0.025	-0.02	0.01	-0.063	-0.114	66
hsa_circ_0041947 (5' ... 3')
hsa-miR-652 (3' ... 5')
CCGGCACCCGCGUCCGCGCCAUG
|||| |||||||
GUGUUGGGAUCAC-CGCGGUAA	7mer-m8	98	104	-0.025	0.128	-0.048	-0.095	-0.068	-0.228	79
hsa_circ_0041947 (5' ... 3')
hsa-miR-653 (3' ... 5')
NNNUACUCCCCUGCCCUCAACAAG
||||||
GUCAUCUCUAACAAAGUUGUG	7mer-1a	14	20	too_close	too_close	too_close	too_close	too_close	too_close	NA
hsa_circ_0041947 (5' ... 3')
hsa-miR-658 (3' ... 5')
ACAGAGGAAGAGAAUCUCCGCAA
||||||
UGGUUGCCUGGAUGAAGGGAGGCGG	7mer-1a	490	496	0.004	0.017	-0.01	-0.043	-0.085	-0.191	78
hsa_circ_0041947 (5' ... 3')
hsa-miR-661 (3' ... 5')
UGGAACUCAAGGAUGCCCAGGCU
|||||||
UGCGCGUCCGGUCUCUGGGUCCGU	7mer-m8	816	822	0.003	0.06	-0.057	0.039	-0.115	-0.19	94
hsa_circ_0041947 (5' ... 3')
hsa-miR-873 (3' ... 5')
ACUACAUGUGUAACAGUUCCUGC
|||||||
UCCUCUGAGUGUUCAAGGACG	7mer-m8	344	350	0.012	0.006	-0.013	0.02	-0.018	-0.113	88
hsa_circ_0041947 (5' ... 3')
hsa-miR-873 (3' ... 5')
UUACGAUGGUGUUACUUCCUGAU
||||||
UCCUCUGAGUGUUCAAGGACG	7mer-1a	719	725	0.004	-0.025	-0.035	0.02	-0.012	-0.122	89
hsa_circ_0041947 (5' ... 3')
hsa-miR-876-3p (3' ... 5')
GUUGGCUCUGACUGUACCACCAU
||||||
ACUUAAUGAAACAUUUGGUGGU	7mer-1a	313	319	0.001	0.024	-0.016	-0.004	-0.066	-0.135	84
hsa_circ_0041947 (5' ... 3')
hsa-miR-885-3p (3' ... 5')
ACGGAGGUUGUGAGGCGCUGCCC
|||||||
AUAGGUGAUGUGGGGCGACGGA	7mer-m8	148	154	0.04	0.101	-0.041	0	-0.099	-0.119	63
hsa_circ_0041947 (5' ... 3')
hsa-miR-924 (3' ... 5')
CCAUCAUCACACUGGAAGACUCC
||| |||||||
CGUUCUGUAGUGUUCUGAGA	7mer-m8	398	404	-0.016	0.061	-0.005	-0.008	0.013	-0.075	77
hsa_circ_0041947 (5' ... 3')
hsa-miR-933 (3' ... 5')
UCCUGGGAGAGACCG----GCGCACAG
||||||| ||||||
CCCUCUCCAGAGGGACGCGUGU	7mer-1a	471	477	-0.006	0.047	-0.008	-0.085	-0.087	-0.213	74
hsa_circ_0041947 (5' ... 3')
hsa-miR-936 (3' ... 5')
AGACUCCAGUGGUAAUCUACUGG
|||||||
GACGCUAAGGAGGGAGAUGACA	7mer-m8	414	420	0.003	0.01	-0.003	-0.012	0.009	-0.113	84
hsa_circ_0041949 (5' ... 3')
hsa-miR-1206 (3' ... 5')
UUCCUGCAUGGGCGGCAUGAACC
|||||||
CGAAUUUGUAGAUGUACUUGU	7mer-m8	63	69	0.003	0.128	-0.053	-0.004	0.029	-0.017	69
hsa_circ_0041949 (5' ... 3')
hsa-miR-1236 (3' ... 5')
AGACCGGCGCACAGAGGAAGAGA
|||||||
GACCUCUCUGUUCCCCUUCUCC	8mer-1a	183	190	-0.008	0.04	-0.081	0.037	-0.039	-0.298	97
hsa_circ_0041949 (5' ... 3')
hsa-miR-1286 (3' ... 5')
UACAUGUGUAACAGUUCCUGCAU
||||||
UCCCGAGUAGAACCAGGACGU	7mer-1a	49	55	0.004	0.035	-0.045	0.009	-0.069	-0.14	81
hsa_circ_0041949 (5' ... 3')
hsa-miR-1289 (3' ... 5')
AUCAUCACACUGGAAGACUCCAG
||||||
UUUUACGUCUAAGGACCUGAGGU	7mer-1a	103	109	0.004	0.026	-0.039	-0.008	-0.058	-0.149	78
hsa_circ_0041949 (5' ... 3')
hsa-miR-136 (3' ... 5')
AGAAGAAACCACUGGAUGGAGAA
||||||
AGGUAGUAGUUUUGUUUACCUCA	7mer-1a	299	305	0.001	0	-0.048	0.008	-0.016	-0.129	87
hsa_circ_0041949 (5' ... 3')
hsa-miR-142-3p (3' ... 5')
GACUGUACCACCAUCCACUACAA
||||||
AGGUAUUUCAUCCUUUGUGAUGU	7mer-1a	25	31	-0.002	0.015	-0.047	-0.028	-0.005	-0.141	88
hsa_circ_0041949 (5' ... 3')
hsa-miR-145 (3' ... 5')
CCUCACCAUCAUCACACUGGAAG
||||||
UCCCUAAGGACCCUUUUGACCUG	7mer-1a	96	102	0.001	0.024	-0.04	0.008	-0.031	-0.112	78
hsa_circ_0041949 (5' ... 3')
hsa-miR-1825 (3' ... 5')
AGCCAAAGAAGAAACCACUGGAU
||| ||||||
CCUCUCCUCCCGUGACCU	7mer-1a	293	299	-0.006	-0.006	-0.048	0.005	-0.047	-0.176	89
hsa_circ_0041949 (5' ... 3')
hsa-miR-1825 (3' ... 5')
UCCUCACCAUCAUCACACUGGAA
||||||
CCUCUCCUCCCGUGACCU	7mer-1a	95	101	0.015	0.022	-0.04	0.005	-0.047	-0.119	76
hsa_circ_0041949 (5' ... 3')
hsa-miR-520f (3' ... 5')
GAGCUGCCCCCAGGGAGCACUAA
||||||
UUGGGAGAUUUUCCUUCGUGAA	7mer-1a	235	241	0.004	0.063	-0.041	-0.005	-0.029	-0.082	74
hsa_circ_0041949 (5' ... 3')
hsa-miR-330-3p (3' ... 5')
UACUGGGACGGAACAGCUUUGAG
||||||
AGAGACGUCCGGCACACGAAACG	7mer-1a	134	140	0.001	0.049	-0.035	0.02	0.007	-0.032	76
hsa_circ_0041949 (5' ... 3')
hsa-miR-486-3p (3' ... 5')
GAGCCUCACCACGAGCUGCCCCC
|||||||
UAGGACAUGACUCGACGGGGC	7mer-m8	223	229	0.003	0.085	-0.049	0.029	-0.115	-0.167	81
hsa_circ_0041949 (5' ... 3')
hsa-miR-515-5p (3' ... 5')
GAAGAAACCACUGGAUGGAGAAU
||||||
GUCUUUCACGAAAGAAAACCUCUU	7mer-1a	300	306	0.001	0.011	-0.048	0.023	-0.034	-0.121	86
hsa_circ_0041949 (5' ... 3')
hsa-miR-532-3p (3' ... 5')
UGUUUGUGCCUGUCC--UGGGAGAG
|||| ||||||
ACGUUCGGAACCCACACCCUCC	7mer-1a	162	168	-0.009	0.054	-0.033	0.023	-0.065	-0.104	81
hsa_circ_0041949 (5' ... 3')
hsa-miR-578 (3' ... 5')
GGAAGAGAAUCUCCGCAAGAAAG
||||||
UGUUAGGAUCUCGUGUUCUUC	7mer-1a	198	204	0.004	0.068	-0.037	0.017	0.042	0.02	65
hsa_circ_0041949 (5' ... 3')
hsa-miR-637 (3' ... 5')
CCUCACCACGAGCUGCCCCCAGG
|||||||
UGCGUCUCGGGCUUUCGGGGGUCA	7mer-m8	226	232	-0.007	0.09	-0.049	0.028	-0.112	-0.17	86
hsa_circ_0041949 (5' ... 3')
hsa-miR-647 (3' ... 5')
ACCAGCUCCUCUCCCCAGCCAAA
||||||
CUUCCUUCACUCACGUCGGUG	7mer-1a	277	283	0.008	0.025	-0.046	0.01	-0.063	-0.14	74
hsa_circ_0041949 (5' ... 3')
hsa-miR-658 (3' ... 5')
ACAGAGGAAGAGAAUCUCCGCAA
||||||
UGGUUGCCUGGAUGAAGGGAGGCGG	7mer-1a	193	199	0.004	0.017	-0.037	-0.043	-0.085	-0.218	83
hsa_circ_0041949 (5' ... 3')
hsa-miR-873 (3' ... 5')
ACUACAUGUGUAACAGUUCCUGC
|||||||
UCCUCUGAGUGUUCAAGGACG	7mer-m8	47	53	0.012	0.006	-0.055	0.02	-0.018	-0.155	93
hsa_circ_0041949 (5' ... 3')
hsa-miR-876-3p (3' ... 5')
GUUGGCUCUGACUGUACCACCAU
||||||
ACUUAAUGAAACAUUUGGUGGU	7mer-1a	16	22	0.001	0.008	-0.048	-0.004	-0.066	-0.183	93
hsa_circ_0041949 (5' ... 3')
hsa-miR-924 (3' ... 5')
CCAUCAUCACACUGGAAGACUCC
||| |||||||
CGUUCUGUAGUGUUCUGAGA	7mer-m8	101	107	-0.016	0.061	-0.048	-0.008	0.013	-0.118	86
hsa_circ_0041949 (5' ... 3')
hsa-miR-933 (3' ... 5')
UCCUGGGAGAGACCG----GCGCACAG
||||||| ||||||
CCCUCUCCAGAGGGACGCGUGU	7mer-1a	174	180	-0.006	0.047	-0.035	-0.085	-0.087	-0.24	81
hsa_circ_0041949 (5' ... 3')
hsa-miR-936 (3' ... 5')
AGACUCCAGUGGUAAUCUACUGG
|||||||
GACGCUAAGGAGGGAGAUGACA	7mer-m8	117	123	0.003	0.01	-0.045	-0.012	0.009	-0.155	91
CircRNA						ATR
Mirbase ID	CircRNA (Top) - miRNA (Bottom) pairing
	Site Type	CircRNA Start	CircRNA End	3' pairing	local AU	position	TA	SPS	context+ score	context+ score percentile
hsa_circ_0067622 (5' ... 3')
hsa-miR-1179 (3' ... 5')
AAUGAAAUGGUUGGAGAAUGCUG
|||| |||||||
GGUUGGUUACUUU---CUUACGAA	7mer-m8	1261	1267	-0.016	0.034	0.117	-0.001	0.014	0.028	47
hsa_circ_0067622 (5' ... 3')
hsa-miR-1183 (3' ... 5')
GAUCCUACAUCAUGGUACAGUAG
||||| ||||||
ACGGGUGAGAGUGGUAGUGG-AUGUCAC	7mer-1a	2848	2854	-0.009	0.018	-0.006	-0.003	0.015	-0.059	78
hsa_circ_0067622 (5' ... 3')
hsa-miR-1184 (3' ... 5')
GGUUGGAGAAUGCUGGCUGCAGA
|||||||
CCUUCGGUAGUUCAGCGACGUCC	8mer-1a	1269	1276	0.003	0.077	0.206	0.044	-0.118	-0.035	56
hsa_circ_0067622 (5' ... 3')
hsa-miR-1200 (3' ... 5')
AAAGAAGCAAAAUAUUCAGGAAC
||||||
CUCCGAGUCUUACCGAGUCCUC	7mer-1a	504	510	0.001	-0.029	0.005	0.022	-0.034	-0.109	85
hsa_circ_0067622 (5' ... 3')
hsa-miR-1203 (3' ... 5')
GAGCCUAUCCUGGCUCUCCGGAG
||||||| ||||||
CUCGACGUAGGACC--GAGGCCC	7mer-1a	1204	1210	-0.016	0.053	0.082	-0.064	-0.081	-0.1	32
hsa_circ_0067622 (5' ... 3')
hsa-miR-1204 (3' ... 5')
CAUAUAUCAGUCAAUGCCACGAA
||||||
UAUUACCUCUGGUCCGGUGCU	7mer-1a	1758	1764	0.001	-0.03	0.114	-0.056	-0.083	-0.128	45
hsa_circ_0067622 (5' ... 3')
hsa-miR-1205 (3' ... 5')
GUUGGAGAAUGCUGGCUGCAGAG
||||||
GAGUUUCGUUUGGGACGUCU	7mer-1a	1270	1276	0.001	0.037	0.089	0.028	-0.037	0.044	28
hsa_circ_0067622 (5' ... 3')
hsa-miR-1206 (3' ... 5')
GCUAACCAUGCUAGCCAUGAACC
|||||||
CGAAUUUGUAGAUGUACUUGU	7mer-m8	2344	2350	0.003	0.035	0.067	-0.004	0.029	0.01	62
hsa_circ_0067622 (5' ... 3')
hsa-miR-1206 (3' ... 5')
UUGUAUGCUGCUAUGCAUGAACC
|||||||
CGAAUUUGUAGAUGUACUUGU	7mer-m8	547	553	0.012	0.022	0.016	-0.004	0.029	-0.045	76
hsa_circ_0067622 (5' ... 3')
hsa-miR-1225-5p (3' ... 5')
UCAGCAUACCAUAAAUACCCAAG
||||||
GGGGGGUGACCCGGCAUGGGUG	7mer-1a	192	198	0.001	-0.005	-0.029	-0.027	-0.035	-0.169	85
hsa_circ_0067622 (5' ... 3')
hsa-miR-1225-5p (3' ... 5')
UUCCAUCAAUUCUGG---GUACCCAU
|||| |||||||
GGGGGGUGACCCGGCAUGGGUG	7mer-m8	2321	2327	-0.016	0.032	0.07	-0.028	-0.04	-0.102	67
hsa_circ_0067622 (5' ... 3')
hsa-miR-1231 (3' ... 5')
AAAGGCUGGUCACCACCAGACAG
|||| |||||||
CGUCGACAGGCG--GGUCUGUG	7mer-m8	1308	1314	-0.025	0.04	0.123	-0.002	-0.034	-0.018	55
hsa_circ_0067622 (5' ... 3')
hsa-miR-1231 (3' ... 5')
UGAUGCCCAUGGUCACAGACAAC
||||||
CGUCGACAGGCGGGUCUGUG	7mer-1a	1658	1664	0.001	0.015	0.114	-0.001	-0.015	0.04	20
hsa_circ_0067622 (5' ... 3')
hsa-miR-1236 (3' ... 5')
AUGCAGAGUCUCGUAGAAGAGAA
|||| ||||||
GACCUCUCUGUUCCCCUUCUCC	7mer-1a	2567	2573	-0.006	-0.005	0.025	0.022	0	-0.038	64
hsa_circ_0067622 (5' ... 3')
hsa-miR-1246 (3' ... 5')
GGGUAAGAACAUGUUAAUCCAUG
|||||||
GGACGAGGUUUUUAGGUAA	7mer-m8	1488	1494	0.021	0.004	0.149	-0.013	0.049	0.09	10
hsa_circ_0067622 (5' ... 3')
hsa-miR-1256 (3' ... 5')
AGUUCAUAUAUCAGUCAAUGCCA
||||||||||
UCGAUCACUCUUCAGUUACGGA	8mer-1a	1754	1761	0.013	-0.02	0.264	-0.007	-0.035	-0.032	58
hsa_circ_0067622 (5' ... 3')
hsa-miR-1258 (3' ... 5')
UGGAGAUGCAACUCGCCUAACAG
||||||
AAGGUGCUGGAUUAGGAUUGA	7mer-1a	2148	2154	0.001	0.01	0.071	-0.028	-0.002	-0.022	59
hsa_circ_0067622 (5' ... 3')
hsa-miR-1264 (3' ... 5')
UUAAUGAGUGUCUUAAAGACUUU
|||||||
UUGUCCACGAGUUUAUUCUGAAC	7mer-m8	3160	3166	0.003	-0.066	-0.049	0.002	0.054	-0.176	97
hsa_circ_0067622 (5' ... 3')
hsa-miR-1278 (3' ... 5')
AUUUUUACCUUGCCAAGUACUAU
||||||
UAUCUACUAUACGUGUCAUGAU	7mer-1a	1628	1634	0.004	0.019	0.114	-0.023	0.026	0.066	10
hsa_circ_0067622 (5' ... 3')
hsa-miR-1279 (3' ... 5')
UUUGGCAGAUCUCUACAAUAUGG
|||||||
UCUUUCUUCGUUAUACU	7mer-m8	1726	1732	-0.007	-0.061	0.151	0.004	0.077	0.044	71
hsa_circ_0067622 (5' ... 3')
hsa-miR-1283 (3' ... 5')
UGACCUGAGAAAGGAUUGUAGAC
||||||
UCUUUCGCGAAAGGAAACAUCU	7mer-1a	2502	2508	0.008	0.007	0.032	0.01	0.035	0.018	80
hsa_circ_0067622 (5' ... 3')
hsa-miR-1287 (3' ... 5')
GCAUCAAACCACUUUUCCAGCAU
||||||| ||||||
CUGAGCUUGGUGACUAGGUCGU	7mer-1a	1100	1106	-0.023	-0.005	0.07	0	-0.069	-0.101	68
hsa_circ_0067622 (5' ... 3')
hsa-miR-1290 (3' ... 5')
AGCUAUUCAUAUGAAAAAAUCCU
|||||||
AGGGACUAGGUUUUUAGGU	7mer-m8	2112	2118	-0.007	-0.085	0.1	0.01	0.068	-0.034	83
hsa_circ_0067622 (5' ... 3')
hsa-miR-1298 (3' ... 5')
UUCCAAAGCGCCACUGAAUGAAA
||||||
AUGUAGACCUGUCGGCUUACUU	7mer-1a	3228	3234	0.008	0.027	-0.047	-0.003	0.032	-0.057	84
hsa_circ_0067622 (5' ... 3')
hsa-miR-1299 (3' ... 5')
GAGAAACCUUUGAAGUUCCAGAA
|||||||
AGGGAGUGUGUCUUAAGGUCUU	8mer-1a	3017	3024	0.003	0.002	-0.055	0.034	-0.007	-0.27	97
hsa_circ_0067622 (5' ... 3')
hsa-miR-1303 (3' ... 5')
AGUUCUCAAGAAGAU-UCUCUAAA
||||| |||||||
UCUCGUUCUGGGGCAGAGAUUU	8mer-1a	1135	1142	-0.039	0.007	0.172	0.003	0.064	-0.04	86
hsa_circ_0067622 (5' ... 3')
hsa-miR-1303 (3' ... 5')
AGAAAGGCAGAACCA-UCUCUAAA
||| |||||||
UCUCGUUCUGGGGCAGAGAUUU	8mer-1a	598	605	-0.018	0	0.037	0.003	0.064	-0.161	96
hsa_circ_0067622 (5' ... 3')
hsa-miR-1304 (3' ... 5')
GGAGGGCUUUACUAAGCCUCAAC
|||||||
GUGUAGAGUGACAUCGGAGUUU	7mer-m8	1223	1229	-0.007	-0.05	0.111	0.001	-0.034	-0.099	81
hsa_circ_0067622 (5' ... 3')
hsa-miR-136 (3' ... 5')
AUGAUCCUCUUGUGGAAUGGAGU
|||||||
AGGUAGUAGUUUUGUUUACCUCA	7mer-m8	3188	3194	0.003	0.007	-0.053	0.008	0.017	-0.138	89
hsa_circ_0067622 (5' ... 3')
hsa-miR-136 (3' ... 5')
GUUAUCACUCAGGUG-AAUGGAGU
||| |||||||
AGGUAGUAGUUUUGUUUACCUCA	7mer-m8	766	772	-0.016	0.045	0.047	0.008	0.017	-0.019	60
hsa_circ_0067622 (5' ... 3')
hsa-miR-145 (3' ... 5')
AGCGCCACUGAAUGAAACUGGAG
||| |||||||
UCCCUAAGGACCCUU-UUGACCUG	7mer-m8	3234	3240	-0.016	-0.029	-0.059	0.008	0.002	-0.214	94
hsa_circ_0067622 (5' ... 3')
hsa-miR-146b-3p (3' ... 5')
CCACUGCUUGUUAUGACAGGGCU
|||||||
GGUCUUGACUCAGGUGUCCCGU	7mer-m8	665	671	-0.007	-0.021	0.032	0.009	-0.083	-0.19	91
hsa_circ_0067622 (5' ... 3')
hsa-miR-153 (3' ... 5')
AGAAAUUGUAUGCUGCUAUGCAU
|||||||
CUAGUGAAAACACUGAUACGUU	7mer-m8	542	548	0.003	0.019	0.015	-0.008	0.01	-0.081	81
hsa_circ_0067622 (5' ... 3')
hsa-miR-155 (3' ... 5')
AUUUUCACCUGCUGUAGCAUUAU
|||| |||||||
UGGGGAUAGUGCUAA---UCGUAAUU	7mer-m8	40	46	-0.025	-0.028	-0.056	-0.008	0.046	-0.191	96
hsa_circ_0067622 (5' ... 3')
hsa-miR-182 (3' ... 5')
AUGGGCAUUUUUACCUUGCCAAG
|||||||
UCACACUCAAGAUGGUAACGGUUU	7mer-m8	1622	1628	-0.007	0.015	0.151	0.009	0.006	0.054	15
hsa_circ_0067622 (5' ... 3')
hsa-miR-183 (3' ... 5')
GAAGUUCCAGAAAUUGUGCCAUU
|||||||
UCACUUAAGAUGGUCACGGUAU	7mer-m8	3028	3034	-0.007	-0.062	-0.03	-0.007	-0.036	-0.262	97
hsa_circ_0067622 (5' ... 3')
hsa-miR-186 (3' ... 5')
GAAACCAAAGAAGAUUUCUUUAA
|||| ||||||
UCGGGUUUUCCUCUUAAGAAAC	7mer-1a	2433	2439	-0.013	-0.012	0.04	0.042	0.079	0.062	85
hsa_circ_0067622 (5' ... 3')
hsa-miR-186 (3' ... 5')
AAAAUAUUCUCUUUGAUUCUUUG
|||||||
UCGGGUUUUCCUCUUAAGAAAC	7mer-m8	2948	2954	0.012	0.006	-0.019	0.042	0.104	0.025	90
hsa_circ_0067622 (5' ... 3')
hsa-miR-188-3p (3' ... 5')
CCACUAAAUGAUGAAUGUGGGAU
|||||||
ACGUUUGGGACGUACACCCUC	7mer-m8	2617	2623	0.003	-0.091	0.028	0.012	-0.05	-0.218	93
hsa_circ_0067622 (5' ... 3')
hsa-miR-197 (3' ... 5')
GCUUGGAGACCGUCAUGGUGAAA
|||||| ||||||
CGACCCACCUCUUCC---ACCACUU	7mer-1a	2928	2934	-0.016	0	-0.015	0.01	-0.032	-0.127	87
hsa_circ_0067622 (5' ... 3')
hsa-miR-197 (3' ... 5')
CUUUGAUUCUUUGACUGGUGAAU
||||||
CGACCCACCUCUUCCACCACUU	7mer-1a	2958	2964	0.004	-0.014	-0.018	0.01	-0.032	-0.124	87
hsa_circ_0067622 (5' ... 3')
hsa-miR-198 (3' ... 5')
GCCAUGAACCAUUUCCUGGACAU
||||||
CUUGGAUAGAGGGGAGACCUGG	7mer-1a	2357	2363	0.004	-0.009	0.048	0.001	-0.052	-0.082	63
hsa_circ_0067622 (5' ... 3')
hsa-miR-203 (3' ... 5')
AAUGCGUACAUGUAGAUUUCAAU
||||||
GAUCACCAGGAUUUGUAAAGUG	7mer-1a	2978	2984	0.001	-0.021	-0.02	0.031	0.074	-0.009	90
hsa_circ_0067622 (5' ... 3')
hsa-miR-203 (3' ... 5')
UUAUGAUGAAGCAUGAUUUCAAA
||||||
GAUCACCAGGAUUUGUAAAGUG	7mer-1a	59	65	0.008	-0.008	-0.044	0.031	0.074	-0.013	90
hsa_circ_0067622 (5' ... 3')
hsa-miR-21 (3' ... 5')
CAACUCGCCUAACAGAUAAGCUU
|||||||
AGUUGUAGUCAGACUAUUCGAU	7mer-m8	2156	2162	0.003	0.007	0.094	-0.019	0.047	0.012	57
hsa_circ_0067622 (5' ... 3')
hsa-miR-590-5p (3' ... 5')
CAACUCGCCUAACAGAUAAGCUU
|||||||
GACGUGAAAAUACUUAUUCGAG	7mer-m8	2156	2162	0.012	0.007	0.094	-0.019	0.047	0.021	49
hsa_circ_0067622 (5' ... 3')
hsa-miR-217 (3' ... 5')
UUCAUAUUCGAACAUAUGCAGUU
|||||||
AGGUUAGUCAAGGACUACGUCAU	7mer-m8	2591	2597	0.003	-0.084	0.032	0.002	0	-0.167	92
hsa_circ_0067622 (5' ... 3')
hsa-miR-217 (3' ... 5')
UUACUGCCGUUCCAC-UGCAGUAA
||||| ||||||
AGGUUAGUCAAGGACUACGUCAU	7mer-1a	2880	2886	-0.013	0.001	-0.009	0.002	-0.03	-0.123	85
hsa_circ_0067622 (5' ... 3')
hsa-miR-31 (3' ... 5')
NNNNNGUUCGACAUGAUCUUGCCA
|||||||
UCGAUACGGUCGUAGAACGGA	8mer-1a	12	19	too_close	too_close	too_close	too_close	too_close	too_close	NA
hsa_circ_0067622 (5' ... 3')
hsa-miR-31 (3' ... 5')
GAUGGGCAUUUUUACCUUGCCAA
||||||
UCGAUACGGUCGUAGAACGGA	7mer-1a	1621	1627	0.001	-0.018	0.114	0.003	-0.047	-0.021	48
hsa_circ_0067622 (5' ... 3')
hsa-miR-323-3p (3' ... 5')
UGCCGUUCCACUGCAGUAAUGUC
|||||||
UCUCCAGCUGGCACAUUACAC	7mer-m8	2884	2890	0.003	0	-0.01	0.009	0.058	-0.06	93
hsa_circ_0067622 (5' ... 3')
hsa-miR-324-5p (3' ... 5')
GCCUUGGCUUGCUGA--GGGAUGCC
||| |||||||
UGUGGUUACGGGAUCCCCUACGC	7mer-m8	644	650	-0.016	0.005	0.029	-0.017	-0.074	-0.193	87
hsa_circ_0067622 (5' ... 3')
hsa-miR-330-3p (3' ... 5')
CUCUUUCAGCUGCAAGCUUUGAA
||||||
AGAGACGUCCGGCACACGAAACG	7mer-1a	1010	1016	-0.002	0.009	0.061	0.02	0.007	0.021	62
hsa_circ_0067622 (5' ... 3')
hsa-miR-331-3p (3' ... 5')
AUGCUCUCCUUAAUGCAGGGGAA
||||||
AAGAUCCUAUCCGGGUCCCCG	7mer-1a	1337	1343	0.004	-0.008	0.096	0.014	-0.096	-0.064	57
hsa_circ_0067622 (5' ... 3')
hsa-miR-331-5p (3' ... 5')
CUACAAUCAGUCAUGAUACCUAC
|||||||
CCUAGGGACCCUGGUAUGGAUC	7mer-m8	2296	2302	0.012	0.015	0.074	-0.024	0.038	-0.005	58
hsa_circ_0067622 (5' ... 3')
hsa-miR-338-3p (3' ... 5')
UGAAAUGGUUGGAGAAUGCUGGC
|||||||
GUUGUUUUAGUGACUACGACCU	7mer-m8	1263	1269	-0.007	0.011	0.117	0.011	-0.032	-0.02	46
hsa_circ_0067622 (5' ... 3')
hsa-miR-338-5p (3' ... 5')
AACGAGGAUAUGAAUAUAUUGUG
|||||||
GUGAGUCGUGGUCCUAUAACAA	7mer-m8	1046	1052	0.012	-0.043	0.086	0.019	0.093	0.047	78
hsa_circ_0067622 (5' ... 3')
hsa-miR-370 (3' ... 5')
UGUAAUCAAGAAGAUCAGCAGGA
|||||||
UGGUCCAAGGUGGGGUCGUCCG	8mer-1a	130	137	0.013	-0.03	-0.081	0.033	-0.112	-0.424	99
hsa_circ_0067622 (5' ... 3')
hsa-miR-375 (3' ... 5')
AAACUAGUGAGAGCA--GAACAAAU
||| ||||||
AGUGCGCUCGGCUUGCUUGUUU	7mer-1a	982	988	-0.006	0.009	0.057	-0.009	0.038	0.015	70
hsa_circ_0067622 (5' ... 3')
hsa-miR-377 (3' ... 5')
CAUCUUAUCCCAUGCGUGUGAAC
||||||
UGUUUUCAACGGAAACACACUA	7mer-1a	2066	2072	0.004	0.017	0.08	0.015	-0.019	0.023	50
hsa_circ_0067622 (5' ... 3')
hsa-miR-383 (3' ... 5')
ACCCAAGACAUUGCAUCUGAUCU
|||||||
UCGGUGUUAGUGGAAGACUAGA	7mer-m8	208	214	0.003	-0.018	-0.032	-0.019	0.006	-0.18	92
hsa_circ_0067622 (5' ... 3')
hsa-miR-409-3p (3' ... 5')
AGCUGGUAGAAGAAGCAACAUUU
|||||||
UCCCCAAGUGGCUCGUUGUAAG	7mer-m8	2255	2261	0.012	-0.026	0.079	0.008	0.07	0.023	75
hsa_circ_0067622 (5' ... 3')
hsa-miR-411 (3' ... 5')
AGGUCUUGGUCAGCUGUCUACUG
|||||||
GCAUGCGAUAUGCCAGAUGAU	7mer-m8	744	750	0.012	-0.01	0.044	-0.009	0.006	-0.077	90
hsa_circ_0067622 (5' ... 3')
hsa-miR-421 (3' ... 5')
UGUUCUUCAAAAAGGUGUUGAAU
||||||
CGCGGGUUAAUUACAGACAACUA	7mer-1a	1434	1440	0.001	-0.023	0.107	0.015	0.021	0.047	46
hsa_circ_0067622 (5' ... 3')
hsa-miR-431 (3' ... 5')
CAUACCAUAAAUACCCAAGACAU
||||||
ACGUACUGCCGGACGUUCUGU	7mer-1a	196	202	0.004	-0.008	-0.029	-0.008	0.001	-0.114	85
hsa_circ_0067622 (5' ... 3')
hsa-miR-433 (3' ... 5')
GAUGGAAAGUUCUACAUCAUGAU
|||||||
UGUGGCUCCUCGGGUAGUACUA	7mer-m8	2464	2470	0.003	-0.002	0.05	0.002	0.043	-0.024	75
hsa_circ_0067622 (5' ... 3')
hsa-miR-490-5p (3' ... 5')
GGUAAGAACAUGUUAAUCCAUGG
|||||||
UGGGUGGACCUCUAGGUACC	7mer-m8	1489	1495	0.003	-0.02	0.149	-0.009	0.013	0.016	40
hsa_circ_0067622 (5' ... 3')
hsa-miR-492 (3' ... 5')
UGGAGUGCAUGCUAACAGGUCCG
|||||||
UUCUUAGAACAGGGCGUCCAGGA	7mer-m8	783	789	0.003	-0.025	0.049	-0.019	-0.069	-0.181	84
hsa_circ_0067622 (5' ... 3')
hsa-miR-495 (3' ... 5')
AAAAUCCUUAGAGAAGUUUGUUG
|||||||
UUCUUCACGUGGUACAAACAAA	7mer-m8	2127	2133	0.021	-0.022	0.098	0.038	0.071	0.086	61
hsa_circ_0067622 (5' ... 3')
hsa-miR-502-5p (3' ... 5')
UGCGUGUGAACAGAU-GCAAGGAA
||||| |||||||
AUCGUGGGUCUAUCGUUCCUA	8mer-1a	2078	2085	-0.029	-0.044	0.182	0.01	-0.063	-0.191	93
hsa_circ_0067622 (5' ... 3')
hsa-miR-503 (3' ... 5')
UUACAGAAAUUGUAU-GCUGCUAU
||||| ||||||
GACGUCUUGACAAGGGCGACGAU	7mer-1a	538	544	-0.006	-0.009	0.009	-0.019	-0.066	-0.165	79
hsa_circ_0067622 (5' ... 3')
hsa-miR-508-3p (3' ... 5')
AAAUCCUCAUUCCUCUACAAUCA
|||||||
AGAUGAGGUUUUCCGAUGUUAGU	8mer-1a	2282	2289	0.003	0.041	0.131	-0.04	0.086	-0.026	73
hsa_circ_0067622 (5' ... 3')
hsa-miR-515-3p (3' ... 5')
AGGGUGAUGUUCACCAGGCACUA
|||||||
UUGCGAGGUUUUCUUCCGUGAG	8mer-1a	1409	1416	0.013	0.026	0.242	-0.027	-0.084	-0.077	63
hsa_circ_0067622 (5' ... 3')
hsa-miR-519e (3' ... 5')
AGGGUGAUGUUCACCAGGCACUA
|||||||
UUGUGAGAUUUUCCUCCGUGAA	8mer-1a	1409	1416	0.034	0.026	0.242	-0.027	-0.084	-0.056	52
hsa_circ_0067622 (5' ... 3')
hsa-miR-515-3p (3' ... 5')
CAAGGCACAAAUUUCAGGCACUG
|||| |||||||
UUGCGAGGUUUUCU-UCCGUGAG	7mer-m8	287	293	-0.025	-0.002	-0.021	-0.018	-0.047	-0.233	94
hsa_circ_0067622 (5' ... 3')
hsa-miR-519e (3' ... 5')
CAAGGCACAAAUUUCAGGCACUG
|||||||
UUGUGAGAUUUUCCUCCGUGAA	7mer-m8	287	293	-0.007	-0.002	-0.021	-0.018	-0.047	-0.215	93
hsa_circ_0067622 (5' ... 3')
hsa-miR-515-5p (3' ... 5')
AUUACAAUGAAAUGGUUGGAGAA
|||||||
GUCUUUCACGAAAGAAAACCUCUU	8mer-1a	1256	1263	0.013	0.056	0.203	0.039	-0.007	0.057	18
hsa_circ_0067622 (5' ... 3')
hsa-miR-515-5p (3' ... 5')
CCUUAGAGAAGUUUGUUGGAGAU
|||||||
GUCUUUCACGAAAGAAAACCUCUU	7mer-m8	2132	2138	-0.007	-0.001	0.097	0.023	-0.001	-0.009	54
hsa_circ_0067622 (5' ... 3')
hsa-miR-515-5p (3' ... 5')
GUUAUAUUCUGGGGCUUGGAGAC
|||||||
GUCUUUCACGAAAGAAAACCUCUU	7mer-m8	2915	2921	0.003	0.076	-0.014	0.023	-0.001	-0.033	61
hsa_circ_0067622 (5' ... 3')
hsa-miR-515-5p (3' ... 5')
GCCACUGAAUGAAACUGGAGAAG
||||||
GUCUUUCACGAAAGAAAACCUCUU	7mer-1a	3237	3243	0.004	-0.008	-0.048	0.023	-0.034	-0.137	89
hsa_circ_0067622 (5' ... 3')
hsa-miR-516b (3' ... 5')
AGAAACCUUUGAAGUUCCAGAAA
||| ||||||
UUUCACGAAGAAUGGAGGUCUA	7mer-1a	3018	3024	-0.006	-0.005	-0.024	0.019	-0.034	-0.124	84
hsa_circ_0067622 (5' ... 3')
hsa-miR-520g (3' ... 5')
UGGAAGAAACAGCUAACUUUGAA
||||||
UGUGAGAUUUCCCUUCGUGAAACA	7mer-1a	1541	1547	-0.002	-0.011	0.114	0.029	0.044	0.1	58
hsa_circ_0067622 (5' ... 3')
hsa-miR-520h (3' ... 5')
UGGAAGAAACAGCUAACUUUGAA
||||||
UGAGAUUUCCCUUCGUGAAACA	7mer-1a	1541	1547	-0.002	-0.011	0.114	0.029	0.044	0.1	58
hsa_circ_0067622 (5' ... 3')
hsa-miR-520g (3' ... 5')
ACACGAGCUGUAAUGCACUUUGA
|||||||
UGUGAGAUUUCCCUUCGUGAAACA	8mer-1a	466	473	0.003	-0.019	0.003	0.047	0.057	-0.156	98
hsa_circ_0067622 (5' ... 3')
hsa-miR-520h (3' ... 5')
ACACGAGCUGUAAUGCACUUUGA
|||||||
UGAGAUUUCCCUUCGUGAAACA	8mer-1a	466	473	0.013	-0.019	0.003	0.047	0.057	-0.146	98
hsa_circ_0067622 (5' ... 3')
hsa-miR-526b (3' ... 5')
CUCCAGGUGACAGUUCUCAAGAA
||| |||||||
UGUCUUUCACGAAGG-GAGUUCUC	8mer-1a	1124	1131	-0.018	-0.009	0.17	0.007	0.019	-0.078	81
hsa_circ_0067622 (5' ... 3')
hsa-miR-526b (3' ... 5')
CUUACUGGGUUGUAAUCAAGAAG
||||||
UGUCUUUCACGAAGGGAGUUCUC	7mer-1a	120	126	0.001	0.003	-0.037	0.004	0.019	-0.084	82
hsa_circ_0067622 (5' ... 3')
hsa-miR-543 (3' ... 5')
AUCAGUCAAUGCCAC--GAAUGUUA
||| |||||||
UUCUUCACGUGGCGCUUACAAA	8mer-1a	1763	1770	-0.018	0.032	0.262	0.042	0.1	0.171	4
hsa_circ_0067622 (5' ... 3')
hsa-miR-545 (3' ... 5')
CAUGAAAGCCUUGGCUUGCUGAG
||||||
CGUGUGUUAUUUACAAACGACU	7mer-1a	637	643	0.001	0.045	0.02	0.022	-0.01	0.004	64
hsa_circ_0067622 (5' ... 3')
hsa-miR-548c-3p (3' ... 5')
AAUGGGAGGAUGGGCAUUUUUAC
||||||
CGUUUUCAUUAACUCUAAAAAC	7mer-1a	1613	1619	0.004	0.051	0.114	0.073	0.134	0.302	2
hsa_circ_0067622 (5' ... 3')
hsa-miR-548c-3p (3' ... 5')
UUCAGGAACAUCUUGGAUUUUUA
|||||||
CGUUUUCAUUAACUCUAAAAAC	8mer-1a	518	525	0.013	0.014	0.017	0.119	0.191	0.107	90
hsa_circ_0067622 (5' ... 3')
hsa-miR-549 (3' ... 5')
GAAUGAAACUGGAGAAGUUGUCA
|||||||
UCUCGAGUAGGUAUCAACAGU	8mer-1a	3243	3250	0.013	-0.027	-0.112	-0.025	0.017	-0.381	99
hsa_circ_0067622 (5' ... 3')
hsa-miR-554 (3' ... 5')
UAAACUGGGUAGCUCGACUAGAA
||| ||||||
UGACCGACUCAGUC--CUGAUCG	7mer-1a	1154	1160	-0.006	-0.001	0.076	-0.039	-0.007	-0.051	54
hsa_circ_0067622 (5' ... 3')
hsa-miR-570 (3' ... 5')
AAAGGUGUUGAAUUAUGUUUUCC
|||||| |||||||
CGUUUCCAUUAACG---ACAAAAGC	7mer-m8	1444	1450	-0.025	-0.066	0.143	0.041	0.069	0.042	79
hsa_circ_0067622 (5' ... 3')
hsa-miR-571 (3' ... 5')
GCAUCUGAUCUGUGUCAACUCAG
||||||
GAGUGAGUCUACCGGUUGAGU	7mer-1a	220	226	0.001	0.021	-0.026	-0.012	0.001	-0.089	75
hsa_circ_0067622 (5' ... 3')
hsa-miR-576-5p (3' ... 5')
GCCGGAGUCAGUGCAAUUAGAAA
|||||||
UUUCUGCACCUCUUUAAUCUUA	8mer-1a	580	587	-0.008	0.059	0.032	0.044	0.151	0.031	83
hsa_circ_0067622 (5' ... 3')
hsa-miR-577 (3' ... 5')
ACCAAAGUCAGCAGCUUUAUCUG
|||||||
GUCCAUGGUUAUAAAAUAGAU	7mer-m8	2745	2751	0.003	0.023	0.01	0.015	0.095	0.026	83
hsa_circ_0067622 (5' ... 3')
hsa-miR-579 (3' ... 5')
AUUAUGUUUUCCUGAAAAUGAAA
|||| ||||||
UUAGCGCCAAAUAUGG-UUUACUU	7mer-1a	1455	1461	-0.013	0.019	0.109	0.041	0.074	0.156	24
hsa_circ_0067622 (5' ... 3')
hsa-miR-579 (3' ... 5')
CGCUCCGAUCGUGUACAAAUGAG
|||||||
UUAGCGCCAAAUAUGGUUUACUU	7mer-m8	1837	1843	0.012	-0.013	0.139	0.041	0.068	0.127	49
hsa_circ_0067622 (5' ... 3')
hsa-miR-580 (3' ... 5')
UUCUCCAGGUGACAGUUCUCAAG
||||||
GGAUUACUAAGUAGUAAGAGUU	7mer-1a	1122	1128	0.004	0.01	0.073	0.015	0.019	0.047	60
hsa_circ_0067622 (5' ... 3')
hsa-miR-580 (3' ... 5')
UCUCUCGAAUUUGUCAUUCUCAC
||| |||||||
GGAUUACUAAGUAGUAAGAGUU	7mer-m8	1949	1955	-0.016	0.008	0.123	0.015	0.047	0.057	52
hsa_circ_0067622 (5' ... 3')
hsa-miR-583 (3' ... 5')
GCAGAACAAAUUGUACCUCUUUC
|||||||
CAUUACCCUGGAAGGAGAAAC	7mer-m8	994	1000	0.021	-0.025	0.079	0.022	0.021	-0.002	78
hsa_circ_0067622 (5' ... 3')
hsa-miR-584 (3' ... 5')
CAUGACGAUCAGCAUACCAUAAA
||||||
GAGUCAGGGUCCGUUUGGUAUU	7mer-1a	184	190	-0.002	0	-0.03	-0.019	0.014	-0.111	90
hsa_circ_0067622 (5' ... 3')
hsa-miR-587 (3' ... 5')
ACUAGUGGGCCGAUUUAUGGAAG
|||||||
CACUGAGUAGUGGAUACCUUU	7mer-m8	1524	1530	0.012	-0.031	0.151	0.023	0.043	0.078	33
hsa_circ_0067622 (5' ... 3')
hsa-miR-587 (3' ... 5')
GUCACAGACAACAAAAUGGAAAA
||||||
CACUGAGUAGUGGAUACCUUU	7mer-1a	1669	1675	0.001	0.001	0.114	0.023	0.021	0.086	27
hsa_circ_0067622 (5' ... 3')
hsa-miR-587 (3' ... 5')
GGCAGAUCUCUACAAUAUGGAAA
|||||||
CACUGAGUAGUGGAUACCUUU	8mer-1a	1729	1736	-0.008	-0.044	0.265	0.038	0.065	0.069	40
hsa_circ_0067622 (5' ... 3')
hsa-miR-587 (3' ... 5')
GUUUUUGUUGUCUUGAUGGAAAU
||||||
CACUGAGUAGUGGAUACCUUU	7mer-1a	1978	1984	0.004	-0.029	0.09	0.023	0.021	0.035	61
hsa_circ_0067622 (5' ... 3')
hsa-miR-587 (3' ... 5')
CUUUAAAAGGCUCAGAUGGAAAG
||||||
CACUGAGUAGUGGAUACCUUU	7mer-1a	2450	2456	0.001	-0.003	0.038	0.023	0.021	0.006	69
hsa_circ_0067622 (5' ... 3')
hsa-miR-587 (3' ... 5')
ACUAUUUGGCAGCAGAUGGAAAA
||||||
CACUGAGUAGUGGAUACCUUU	7mer-1a	878	884	0.001	0	0.046	0.023	0.021	0.017	66
hsa_circ_0067622 (5' ... 3')
hsa-miR-589 (3' ... 5')
AUUCUCCAGGUGACAGUUCUCAA
||| ||||||
GAGUCUCGUCUGCAC-CAAGAGU	7mer-1a	1121	1127	-0.006	0.013	0.073	-0.004	-0.004	-0.002	57
hsa_circ_0067622 (5' ... 3')
hsa-miR-591 (3' ... 5')
AAGAACAUGUUAAUCCAUGGUCG
|||||||
UGUUACUCUUGGGUACCAGA	7mer-m8	1492	1498	-0.007	0.013	0.149	-0.021	-0.022	-0.008	34
hsa_circ_0067622 (5' ... 3')
hsa-miR-591 (3' ... 5')
UGACAAAUUGAUGCC-CAUGGUCA
||| |||||||
UGUUACUCUUGGGUACCAGA	8mer-1a	1650	1657	-0.018	0.059	0.265	-0.032	-0.043	-0.016	39
hsa_circ_0067622 (5' ... 3')
hsa-miR-605 (3' ... 5')
GGAAAUUGUCACAGUGGGAUUUG
|||||||
UCCUCUUCCGUGGUACCCUAAAU	7mer-m8	848	854	-0.007	0.006	0.058	0.002	0.017	-0.044	77
hsa_circ_0067622 (5' ... 3')
hsa-miR-606 (3' ... 5')
AAACCGGUUGAUGGA-AGUAGUUC
||||| |||||||
UAGAAACUAAAAGUCAUCAAA	7mer-m8	2194	2200	-0.044	-0.002	0.088	-0.014	0.047	-0.045	79
hsa_circ_0067622 (5' ... 3')
hsa-miR-607 (3' ... 5')
CUUUCAGCUGCAAGCUUUGAAAG
||||||
CAAUAUCUAGACCUAAACUUG	7mer-1a	1012	1018	0.001	0.03	0.061	0.051	0.078	0.147	50
hsa_circ_0067622 (5' ... 3')
hsa-miR-607 (3' ... 5')
GAAGAAACAGCUAACUUUGAAAG
||||||
CAAUAUCUAGACCUAAACUUG	7mer-1a	1543	1549	0.001	-0.006	0.114	0.051	0.078	0.164	36
hsa_circ_0067622 (5' ... 3')
hsa-miR-610 (3' ... 5')
GAGCAUACAAACUAUUUAGCUCC
|||||||
AGGGUCGUGUGUAAAUCGAGU	7mer-m8	1894	1900	0.003	-0.085	0.131	-0.022	0.009	-0.084	83
hsa_circ_0067622 (5' ... 3')
hsa-miR-619 (3' ... 5')
ACUUUUCCAGCAUUCUCCAGGUG
|||||||
UGACCCGUGUUUGUACAGGUCCAG	7mer-m8	1110	1116	0.003	0.012	0.095	-0.006	-0.049	-0.065	63
hsa_circ_0067622 (5' ... 3')
hsa-miR-621 (3' ... 5')
UACCCAUGCUAACCAUGCUAGCC
|||||||
UCCAUUCGCGACAACGAUCGG	7mer-m8	2337	2343	0.003	-0.008	0.068	-0.047	-0.04	-0.144	70
hsa_circ_0067622 (5' ... 3')
hsa-miR-622 (3' ... 5')
UGUCAACUCAGUACACAGACUGU
|||| |||||||
CGAGGUUGGAGUC---GUCUGACA	7mer-m8	232	238	-0.016	-0.025	-0.029	0.008	-0.018	-0.2	95
hsa_circ_0067622 (5' ... 3')
hsa-miR-622 (3' ... 5')
UACAACAUGGAGUGUCAGACUGG
|||||||
CGAGGUUGGAGUCGUCUGACA	7mer-m8	903	909	-0.007	-0.004	0.066	0.008	-0.018	-0.075	78
hsa_circ_0067622 (5' ... 3')
hsa-miR-626 (3' ... 5')
AGGCUGGUCACCACCAGACAGCC
|||||||
UUCUGUAAAAGUCUGUCGA	7mer-m8	1310	1316	0.003	0.055	0.124	-0.005	-0.037	0.02	17
hsa_circ_0067622 (5' ... 3')
hsa-miR-634 (3' ... 5')
UAAAAUGCUUAAAAAGCUGGUAG
||||||
CAGGUUUCAACCCCACGACCAA	7mer-1a	2241	2247	0.001	-0.024	0.061	-0.005	-0.066	-0.107	68
hsa_circ_0067622 (5' ... 3')
hsa-miR-634 (3' ... 5')
AUGGGUGAACAACACUGCUGGUU
|||||||
CAGGUUUCAACCCCACGACCAA	7mer-m8	2646	2652	0.012	-0.01	0.024	-0.006	-0.048	-0.148	80
hsa_circ_0067622 (5' ... 3')
hsa-miR-635 (3' ... 5')
AGCAUACCAUAAAUACCCAAGAC
||||||
CCUGUAACAAAGUCACGGGUUCA	7mer-1a	194	200	0.004	-0.012	-0.029	0.002	-0.043	-0.152	83
hsa_circ_0067622 (5' ... 3')
hsa-miR-644 (3' ... 5')
AAAGCUGAGAAAUGUCCACACAG
||||| ||||||
CGAGAUUCUUUC--GGUGUGA	7mer-1a	310	316	-0.006	0.006	-0.016	0.002	-0.05	-0.138	83
hsa_circ_0067622 (5' ... 3')
hsa-miR-646 (3' ... 5')
UUACAGAAAUUGUAUGCUGCUAU
||||||
CGGAGUCUCCGUCGACGAA	7mer-1a	538	544	-0.002	-0.009	0.009	0.012	-0.066	-0.13	77
hsa_circ_0067622 (5' ... 3')
hsa-miR-647 (3' ... 5')
GACAGCUAUUAUUAUCAGCCAAA
||||||
CUUCCUUCACUCACGUCGGUG	7mer-1a	926	932	0.008	-0.039	0.051	0.01	-0.063	-0.107	64
hsa_circ_0067622 (5' ... 3')
hsa-miR-653 (3' ... 5')
GGGCUUUACUAAGCCUCAACAAA
||||||
GUCAUCUCUAACAAAGUUGUG	7mer-1a	1226	1232	0.008	0.011	0.084	-0.004	0.021	0.046	40
hsa_circ_0067622 (5' ... 3')
hsa-miR-653 (3' ... 5')
AUUUCUAGCCUAUCCUCAACAAG
||||||
GUCAUCUCUAACAAAGUUGUG	7mer-1a	2013	2019	0.001	0.015	0.086	-0.004	0.021	0.045	41
hsa_circ_0067622 (5' ... 3')
hsa-miR-656 (3' ... 5')
CAUUUCGCCUGACUC-AUAAUAUG
||||| |||||||
UCUCCAACUGACAUAUUAUAA	7mer-m8	3047	3053	-0.035	0.041	-0.033	0.022	0.136	0.011	93
hsa_circ_0067622 (5' ... 3')
hsa-miR-659 (3' ... 5')
UUGCUUCUCUUCAGAAACCAAAG
||||||
ACCCCUGGGAGGGACUUGGUUC	7mer-1a	2420	2426	-0.002	0.004	0.041	0.008	0.027	0.004	70
hsa_circ_0067622 (5' ... 3')
hsa-miR-660 (3' ... 5')
AAUGUGGGAUUAUUGAAUGGGUG
||| |||||||
GUUGAGGCUAUACG-UUACCCAU	7mer-m8	2630	2636	-0.016	-0.01	0.026	-0.022	0.003	-0.139	87
hsa_circ_0067622 (5' ... 3')
hsa-miR-660 (3' ... 5')
UAAUAUGGUUAAUGGAAUGGGUC
|||||||
GUUGAGGCUAUACGUUACCCAU	7mer-m8	3063	3069	0.003	0.035	-0.035	-0.022	0.003	-0.136	86
hsa_circ_0067622 (5' ... 3')
hsa-miR-661 (3' ... 5')
CAAGGGUGAUGUUCACCAGGCAC
||||||
UGCGCGUCCGGUCUCUGGGUCCGU	7mer-1a	1407	1413	0.001	0.004	0.104	0.039	-0.1	-0.026	49
hsa_circ_0067622 (5' ... 3')
hsa-miR-661 (3' ... 5')
CGAGAAUUUCUCCUGCCCAGGCA
|||||||
UGCGCGUCCGGUCUCUGGGUCCGU	8mer-1a	2785	2792	0.013	0.034	0.004	0.064	-0.196	-0.328	98
hsa_circ_0067622 (5' ... 3')
hsa-miR-665 (3' ... 5')
UAGCCAUGAACCAUUUCCUGGAC
||||||
UCCCCGGAGUCGGAGGACCA	7mer-1a	2355	2361	0.001	0.01	0.048	0.033	-0.065	-0.047	67
hsa_circ_0067622 (5' ... 3')
hsa-miR-766 (3' ... 5')
CGCCACUGAAUGAAACUGGAGAA
||| ||||||
CGACUCCGACACCCC--GACCUCA	7mer-1a	3236	3242	-0.006	-0.013	-0.048	0.031	-0.048	-0.158	89
hsa_circ_0067622 (5' ... 3')
hsa-miR-767-3p (3' ... 5')
CACUGAAACUAGUGAGAGCAGAA
||||||
UCUUUGGUACCCCAUACUCGUCU	7mer-1a	977	983	0.004	-0.004	0.057	0.011	-0.052	-0.058	64
hsa_circ_0067622 (5' ... 3')
hsa-miR-7 (3' ... 5')
AGUGACCAUCUAUCUUCUUCCAC
||| ||||||
UGUUGUUUUAGUGAUCAGAAGGU	7mer-1a	81	87	-0.006	0.001	-0.041	0.014	-0.017	-0.123	90
hsa_circ_0067622 (5' ... 3')
hsa-miR-873 (3' ... 5')
GUGUUGAAUUAUGUUUUCCUGAA
||||||
UCCUCUGAGUGUUCAAGGACG	7mer-1a	1448	1454	0.004	-0.027	0.109	0.02	-0.012	0.02	51
hsa_circ_0067622 (5' ... 3')
hsa-miR-874 (3' ... 5')
GAACUGUACGUGGAAAGGGCAAA
||||||
AGCCAGGGAGCCCGGUCCCGUC	7mer-1a	1372	1378	0.004	0.027	0.1	0.008	-0.079	-0.014	38
hsa_circ_0067622 (5' ... 3')
hsa-miR-876-3p (3' ... 5')
CUAGAAAGGCUGGUCACCACCAG
||||||
ACUUAAUGAAACAUUUGGUGGU	7mer-1a	1304	1310	0.001	0.032	0.093	-0.004	-0.066	-0.018	47
hsa_circ_0067622 (5' ... 3')
hsa-miR-877 (3' ... 5')
UAGUGAAAUCCUCAUUCCUCUAC
|||||||
GGGACGCGGUAGAGGAGAUG	7mer-m8	2277	2283	0.012	-0.05	0.076	-0.014	-0.009	-0.105	83
hsa_circ_0067622 (5' ... 3')
hsa-miR-892a (3' ... 5')
AUGCUUGACCAUCUCACACAGUG
|||||||
GAUGCGUCUUUCCUGUGUCAC	7mer-m8	262	268	0.003	0.07	-0.025	0.001	0.001	-0.07	78
hsa_circ_0067622 (5' ... 3')
hsa-miR-885-5p (3' ... 5')
GAAAGGAUUGUAGACUAAUGGAA
||||||
UCUCCGUCCCAUCACAUUACCU	7mer-1a	2510	2516	-0.002	-0.026	0.031	-0.011	0.034	-0.048	76
hsa_circ_0067622 (5' ... 3')
hsa-miR-885-5p (3' ... 5')
GACUCAUAAUAUGGUUAAUGGAA
||||||
UCUCCGUCCCAUCACAUUACCU	7mer-1a	3057	3063	0.004	0.013	-0.029	-0.011	0.034	-0.063	80
hsa_circ_0067622 (5' ... 3')
hsa-miR-890 (3' ... 5')
GGCAUUUUUACCUUGCCAAGUAC
||||||
GUUGACUACGGAAAGGUUCAU	7mer-1a	1625	1631	0.001	-0.003	0.114	-0.001	-0.009	0.028	46
hsa_circ_0067622 (5' ... 3')
hsa-miR-892b (3' ... 5')
GUUCGACAUGAUCUUGCCAGUAA
||||||
AGAUGGGUCUUUCCUCGGUCAC	7mer-1a	16	22	0.001	-0.032	-0.048	-0.007	-0.066	-0.226	92
hsa_circ_0067622 (5' ... 3')
hsa-miR-924 (3' ... 5')
AAACAGAAAUAAGGUAGACUCAA
||||||
CGUUCUGUAGUGUUCUGAGA	7mer-1a	339	345	-0.002	-0.004	-0.013	-0.008	-0.02	-0.121	86
hsa_circ_0067622 (5' ... 3')
hsa-miR-936 (3' ... 5')
GUAGACUCAAUGGUAUCUACUGU
|||||||
GACGCUAAGGAGGGAGAUGACA	7mer-m8	352	358	0.003	-0.046	-0.012	-0.012	0.009	-0.178	94
hsa_circ_0067622 (5' ... 3')
hsa-miR-936 (3' ... 5')
GGUCUUGGUCAGCUGUCUACUGU
|||||||
GACGCUAAGGAGGGAGAUGACA	7mer-m8	745	751	0.003	0.003	0.044	-0.012	0.009	-0.073	75
hsa_circ_0067622 (5' ... 3')
hsa-miR-938 (3' ... 5')
UGAACUGUACGUGGAAAGGGCAA
||||||
UGACCCAAGUGGAAAUUCCCGU	7mer-1a	1371	1377	0.004	0.032	0.1	-0.012	-0.063	-0.013	25
hsa_circ_0067622 (5' ... 3')
hsa-miR-938 (3' ... 5')
GGAGUAAACCAGUGAAAGGGCAU
||||||
UGACCCAAGUGGAAAUUCCCGU	7mer-1a	3206	3212	0.001	0.014	-0.045	-0.012	-0.063	-0.179	92
hsa_circ_0067622 (5' ... 3')
hsa-miR-942 (3' ... 5')
UAUGAAAAAAUCCUUAGAGAAGU
|||||||
GUGUACCGGUUUUGUCUCUUCU	7mer-m8	2121	2127	0.012	-0.078	0.098	0.023	0.016	-0.049	73
hsa_circ_0067626 (5' ... 3')
hsa-miR-1179 (3' ... 5')
AAUGAAAUGGUUGGAGAAUGCUG
|||| |||||||
GGUUGGUUACUUU---CUUACGAA	7mer-m8	912	918	-0.016	0.034	0.067	-0.001	0.014	-0.022	66
hsa_circ_0067626 (5' ... 3')
hsa-miR-1184 (3' ... 5')
GGUUGGAGAAUGCUGGCUGCAGA
|||||||
CCUUCGGUAGUUCAGCGACGUCC	8mer-1a	920	927	0.003	0.077	0.118	0.044	-0.118	-0.123	80
hsa_circ_0067626 (5' ... 3')
hsa-miR-1200 (3' ... 5')
AAAGAAGCAAAAUAUUCAGGAAC
||||||
CUCCGAGUCUUACCGAGUCCUC	7mer-1a	155	161	0.001	-0.029	-0.033	0.022	-0.034	-0.147	91
hsa_circ_0067626 (5' ... 3')
hsa-miR-1203 (3' ... 5')
GAGCCUAUCCUGGCUCUCCGGAG
||||||| ||||||
CUCGACGUAGGACC--GAGGCCC	7mer-1a	855	861	-0.016	0.053	0.044	-0.064	-0.081	-0.138	43
hsa_circ_0067626 (5' ... 3')
hsa-miR-1204 (3' ... 5')
CAUAUAUCAGUCAAUGCCACGAA
||||||
UAUUACCUCUGGUCCGGUGCU	7mer-1a	1409	1415	0.001	-0.03	0.051	-0.056	-0.083	-0.191	63
hsa_circ_0067626 (5' ... 3')
hsa-miR-1205 (3' ... 5')
GUUGGAGAAUGCUGGCUGCAGAG
||||||
GAGUUUCGUUUGGGACGUCU	7mer-1a	921	927	0.001	0.037	0.051	0.028	-0.037	0.006	47
hsa_circ_0067626 (5' ... 3')
hsa-miR-1206 (3' ... 5')
UUGUAUGCUGCUAUGCAUGAACC
|||||||
CGAAUUUGUAGAUGUACUUGU	7mer-m8	198	204	0.012	0.022	-0.034	-0.004	0.029	-0.095	88
hsa_circ_0067626 (5' ... 3')
hsa-miR-1206 (3' ... 5')
GCUAACCAUGCUAGCCAUGAACC
|||||||
CGAAUUUGUAGAUGUACUUGU	7mer-m8	1995	2001	0.003	0.035	-0.014	-0.004	0.029	-0.071	83
hsa_circ_0067626 (5' ... 3')
hsa-miR-1225-5p (3' ... 5')
UUCCAUCAAUUCUGG---GUACCCAU
|||| |||||||
GGGGGGUGACCCGGCAUGGGUG	7mer-m8	1972	1978	-0.016	0.032	-0.01	-0.028	-0.04	-0.182	88
hsa_circ_0067626 (5' ... 3')
hsa-miR-1231 (3' ... 5')
UGAUGCCCAUGGUCACAGACAAC
||||||
CGUCGACAGGCGGGUCUGUG	7mer-1a	1309	1315	0.001	0.015	0.062	-0.001	-0.015	-0.012	52
hsa_circ_0067626 (5' ... 3')
hsa-miR-1231 (3' ... 5')
AAAGGCUGGUCACCACCAGACAG
|||| |||||||
CGUCGACAGGCG--GGUCUGUG	7mer-m8	959	965	-0.025	0.04	0.074	-0.002	-0.034	-0.067	69
hsa_circ_0067626 (5' ... 3')
hsa-miR-1236 (3' ... 5')
AUGCAGAGUCUCGUAGAAGAGAA
|||| ||||||
GACCUCUCUGUUCCCCUUCUCC	7mer-1a	2218	2224	-0.006	-0.005	-0.037	0.022	0	-0.1	82
hsa_circ_0067626 (5' ... 3')
hsa-miR-1246 (3' ... 5')
GGGUAAGAACAUGUUAAUCCAUG
|||||||
GGACGAGGUUUUUAGGUAA	7mer-m8	1139	1145	0.021	0.004	0.099	-0.013	0.049	0.04	36
hsa_circ_0067626 (5' ... 3')
hsa-miR-1256 (3' ... 5')
AGUUCAUAUAUCAGUCAAUGCCA
||||||||||
UCGAUCACUCUUCAGUUACGGA	8mer-1a	1405	1412	0.013	-0.02	0.12	-0.007	-0.035	-0.176	90
hsa_circ_0067626 (5' ... 3')
hsa-miR-1258 (3' ... 5')
UGGAGAUGCAACUCGCCUAACAG
||||||
AAGGUGCUGGAUUAGGAUUGA	7mer-1a	1799	1805	0.001	0.01	0.009	-0.028	-0.002	-0.084	81
hsa_circ_0067626 (5' ... 3')
hsa-miR-1278 (3' ... 5')
AUUUUUACCUUGCCAAGUACUAU
||||||
UAUCUACUAUACGUGUCAUGAU	7mer-1a	1279	1285	0.004	0.019	0.066	-0.023	0.026	0.018	36
hsa_circ_0067626 (5' ... 3')
hsa-miR-1279 (3' ... 5')
UUUGGCAGAUCUCUACAAUAUGG
|||||||
UCUUUCUUCGUUAUACU	7mer-m8	1377	1383	-0.007	-0.061	0.074	0.004	0.077	-0.033	89
hsa_circ_0067626 (5' ... 3')
hsa-miR-1283 (3' ... 5')
UGACCUGAGAAAGGAUUGUAGAC
||||||
UCUUUCGCGAAAGGAAACAUCU	7mer-1a	2153	2159	0.008	0.007	-0.03	0.01	0.035	-0.044	89
hsa_circ_0067626 (5' ... 3')
hsa-miR-1287 (3' ... 5')
GCAUCAAACCACUUUUCCAGCAU
||||||| ||||||
CUGAGCUUGGUGACUAGGUCGU	7mer-1a	751	757	-0.023	-0.005	0.032	0	-0.069	-0.139	79
hsa_circ_0067626 (5' ... 3')
hsa-miR-1290 (3' ... 5')
AGCUAUUCAUAUGAAAAAAUCCU
|||||||
AGGGACUAGGUUUUUAGGU	7mer-m8	1763	1769	-0.007	-0.085	0.019	0.01	0.068	-0.115	95
hsa_circ_0067626 (5' ... 3')
hsa-miR-1303 (3' ... 5')
AGAAAGGCAGAACCA-UCUCUAAA
||| |||||||
UCUCGUUCUGGGGCAGAGAUUU	8mer-1a	249	256	-0.018	0	-0.051	0.003	0.064	-0.249	99
hsa_circ_0067626 (5' ... 3')
hsa-miR-1303 (3' ... 5')
AGUUCUCAAGAAGAU-UCUCUAAA
||||| |||||||
UCUCGUUCUGGGGCAGAGAUUU	8mer-1a	786	793	-0.039	0.007	0.084	0.003	0.064	-0.128	95
hsa_circ_0067626 (5' ... 3')
hsa-miR-1304 (3' ... 5')
GGAGGGCUUUACUAAGCCUCAAC
|||||||
GUGUAGAGUGACAUCGGAGUUU	7mer-m8	874	880	-0.007	-0.05	0.062	0.001	-0.034	-0.148	91
hsa_circ_0067626 (5' ... 3')
hsa-miR-136 (3' ... 5')
GUUAUCACUCAGGUG-AAUGGAGU
||| |||||||
AGGUAGUAGUUUUGUUUACCUCA	7mer-m8	417	423	-0.016	0.045	-0.003	0.008	0.017	-0.069	72
hsa_circ_0067626 (5' ... 3')
hsa-miR-146b-3p (3' ... 5')
CCACUGCUUGUUAUGACAGGGCU
|||||||
GGUCUUGACUCAGGUGUCCCGU	7mer-m8	316	322	-0.007	-0.021	-0.017	0.009	-0.083	-0.239	95
hsa_circ_0067626 (5' ... 3')
hsa-miR-153 (3' ... 5')
AGAAAUUGUAUGCUGCUAUGCAU
|||||||
CUAGUGAAAACACUGAUACGUU	7mer-m8	193	199	0.003	0.019	-0.035	-0.008	0.01	-0.131	91
hsa_circ_0067626 (5' ... 3')
hsa-miR-182 (3' ... 5')
AUGGGCAUUUUUACCUUGCCAAG
|||||||
UCACACUCAAGAUGGUAACGGUUU	7mer-m8	1273	1279	-0.007	0.015	0.089	0.009	0.006	-0.008	51
hsa_circ_0067626 (5' ... 3')
hsa-miR-186 (3' ... 5')
GAAACCAAAGAAGAUUUCUUUAA
|||| ||||||
UCGGGUUUUCCUCUUAAGAAAC	7mer-1a	2084	2090	-0.013	-0.012	-0.023	0.042	0.079	-0.001	94
hsa_circ_0067626 (5' ... 3')
hsa-miR-188-3p (3' ... 5')
CCACUAAAUGAUGAAUGUGGGAU
|||||||
ACGUUUGGGACGUACACCCUC	7mer-m8	2268	2274	0.003	-0.091	-0.052	0.012	-0.05	-0.298	96
hsa_circ_0067626 (5' ... 3')
hsa-miR-198 (3' ... 5')
GCCAUGAACCAUUUCCUGGACAU
||||||
CUUGGAUAGAGGGGAGACCUGG	7mer-1a	2008	2014	0.004	-0.009	-0.014	0.001	-0.052	-0.144	83
hsa_circ_0067626 (5' ... 3')
hsa-miR-21 (3' ... 5')
CAACUCGCCUAACAGAUAAGCUU
|||||||
AGUUGUAGUCAGACUAUUCGAU	7mer-m8	1807	1813	0.003	0.007	0.013	-0.019	0.047	-0.069	84
hsa_circ_0067626 (5' ... 3')
hsa-miR-590-5p (3' ... 5')
CAACUCGCCUAACAGAUAAGCUU
|||||||
GACGUGAAAAUACUUAUUCGAG	7mer-m8	1807	1813	0.012	0.007	0.013	-0.019	0.047	-0.06	82
hsa_circ_0067626 (5' ... 3')
hsa-miR-217 (3' ... 5')
UUCAUAUUCGAACAUAUGCAGUU
|||||||
AGGUUAGUCAAGGACUACGUCAU	7mer-m8	2242	2248	0.003	-0.084	-0.049	0.002	0	-0.248	97
hsa_circ_0067626 (5' ... 3')
hsa-miR-31 (3' ... 5')
GAUGGGCAUUUUUACCUUGCCAA
||||||
UCGAUACGGUCGUAGAACGGA	7mer-1a	1272	1278	0.001	-0.018	0.066	0.003	-0.047	-0.069	67
hsa_circ_0067626 (5' ... 3')
hsa-miR-324-5p (3' ... 5')
GCCUUGGCUUGCUGA--GGGAUGCC
||| |||||||
UGUGGUUACGGGAUCCCCUACGC	7mer-m8	295	301	-0.016	0.005	-0.02	-0.017	-0.074	-0.242	93
hsa_circ_0067626 (5' ... 3')
hsa-miR-330-3p (3' ... 5')
CUCUUUCAGCUGCAAGCUUUGAA
||||||
AGAGACGUCCGGCACACGAAACG	7mer-1a	661	667	-0.002	0.009	0.022	0.02	0.007	-0.018	73
hsa_circ_0067626 (5' ... 3')
hsa-miR-331-3p (3' ... 5')
AUGCUCUCCUUAAUGCAGGGGAA
||||||
AAGAUCCUAUCCGGGUCCCCG	7mer-1a	988	994	0.004	-0.008	0.058	0.014	-0.096	-0.102	69
hsa_circ_0067626 (5' ... 3')
hsa-miR-331-5p (3' ... 5')
CUACAAUCAGUCAUGAUACCUAC
|||||||
CCUAGGGACCCUGGUAUGGAUC	7mer-m8	1947	1953	0.012	0.015	-0.007	-0.024	0.038	-0.086	86
hsa_circ_0067626 (5' ... 3')
hsa-miR-338-3p (3' ... 5')
UGAAAUGGUUGGAGAAUGCUGGC
|||||||
GUUGUUUUAGUGACUACGACCU	7mer-m8	914	920	-0.007	0.011	0.068	0.011	-0.032	-0.069	64
hsa_circ_0067626 (5' ... 3')
hsa-miR-338-5p (3' ... 5')
AACGAGGAUAUGAAUAUAUUGUG
|||||||
GUGAGUCGUGGUCCUAUAACAA	7mer-m8	697	703	0.012	-0.043	0.037	0.019	0.093	-0.002	87
hsa_circ_0067626 (5' ... 3')
hsa-miR-375 (3' ... 5')
AAACUAGUGAGAGCA--GAACAAAU
||| ||||||
AGUGCGCUCGGCUUGCUUGUUU	7mer-1a	633	639	-0.006	0.009	0.019	-0.009	0.038	-0.023	76
hsa_circ_0067626 (5' ... 3')
hsa-miR-377 (3' ... 5')
CAUCUUAUCCCAUGCGUGUGAAC
||||||
UGUUUUCAACGGAAACACACUA	7mer-1a	1717	1723	0.004	0.017	0.018	0.015	-0.019	-0.039	73
hsa_circ_0067626 (5' ... 3')
hsa-miR-409-3p (3' ... 5')
AGCUGGUAGAAGAAGCAACAUUU
|||||||
UCCCCAAGUGGCUCGUUGUAAG	7mer-m8	1906	1912	0.012	-0.026	-0.001	0.008	0.07	-0.057	90
hsa_circ_0067626 (5' ... 3')
hsa-miR-411 (3' ... 5')
AGGUCUUGGUCAGCUGUCUACUG
|||||||
GCAUGCGAUAUGCCAGAUGAU	7mer-m8	395	401	0.012	-0.01	-0.006	-0.009	0.006	-0.127	95
hsa_circ_0067626 (5' ... 3')
hsa-miR-421 (3' ... 5')
UGUUCUUCAAAAAGGUGUUGAAU
||||||
CGCGGGUUAAUUACAGACAACUA	7mer-1a	1085	1091	0.001	-0.023	0.069	0.015	0.021	0.009	64
hsa_circ_0067626 (5' ... 3')
hsa-miR-433 (3' ... 5')
GAUGGAAAGUUCUACAUCAUGAU
|||||||
UGUGGCUCCUCGGGUAGUACUA	7mer-m8	2115	2121	0.003	-0.002	-0.031	0.002	0.043	-0.105	91
hsa_circ_0067626 (5' ... 3')
hsa-miR-490-5p (3' ... 5')
GGUAAGAACAUGUUAAUCCAUGG
|||||||
UGGGUGGACCUCUAGGUACC	7mer-m8	1140	1146	0.003	-0.02	0.1	-0.009	0.013	-0.033	68
hsa_circ_0067626 (5' ... 3')
hsa-miR-492 (3' ... 5')
UGGAGUGCAUGCUAACAGGUCCG
|||||||
UUCUUAGAACAGGGCGUCCAGGA	7mer-m8	434	440	0.003	-0.025	0	-0.019	-0.069	-0.23	91
hsa_circ_0067626 (5' ... 3')
hsa-miR-495 (3' ... 5')
AAAAUCCUUAGAGAAGUUUGUUG
|||||||
UUCUUCACGUGGUACAAACAAA	7mer-m8	1778	1784	0.021	-0.022	0.017	0.038	0.071	0.005	90
hsa_circ_0067626 (5' ... 3')
hsa-miR-502-5p (3' ... 5')
UGCGUGUGAACAGAU-GCAAGGAA
||||| |||||||
AUCGUGGGUCUAUCGUUCCUA	8mer-1a	1729	1736	-0.029	-0.044	0.039	0.01	-0.063	-0.334	98
hsa_circ_0067626 (5' ... 3')
hsa-miR-503 (3' ... 5')
UUACAGAAAUUGUAU-GCUGCUAU
||||| ||||||
GACGUCUUGACAAGGGCGACGAU	7mer-1a	189	195	-0.006	-0.009	-0.029	-0.019	-0.066	-0.203	91
hsa_circ_0067626 (5' ... 3')
hsa-miR-508-3p (3' ... 5')
AAAUCCUCAUUCCUCUACAAUCA
|||||||
AGAUGAGGUUUUCCGAUGUUAGU	8mer-1a	1933	1940	0.003	0.041	-0.013	-0.04	0.086	-0.17	96
hsa_circ_0067626 (5' ... 3')
hsa-miR-515-3p (3' ... 5')
AGGGUGAUGUUCACCAGGCACUA
|||||||
UUGCGAGGUUUUCUUCCGUGAG	8mer-1a	1060	1067	0.013	0.026	0.154	-0.027	-0.084	-0.165	85
hsa_circ_0067626 (5' ... 3')
hsa-miR-519e (3' ... 5')
AGGGUGAUGUUCACCAGGCACUA
|||||||
UUGUGAGAUUUUCCUCCGUGAA	8mer-1a	1060	1067	0.034	0.026	0.154	-0.027	-0.084	-0.144	81
hsa_circ_0067626 (5' ... 3')
hsa-miR-515-5p (3' ... 5')
CCUUAGAGAAGUUUGUUGGAGAU
|||||||
GUCUUUCACGAAAGAAAACCUCUU	7mer-m8	1783	1789	-0.007	-0.001	0.016	0.023	-0.001	-0.09	77
hsa_circ_0067626 (5' ... 3')
hsa-miR-515-5p (3' ... 5')
AUUACAAUGAAAUGGUUGGAGAA
|||||||
GUCUUUCACGAAAGAAAACCUCUU	8mer-1a	907	914	0.013	0.056	0.115	0.039	-0.007	-0.031	61
hsa_circ_0067626 (5' ... 3')
hsa-miR-520g (3' ... 5')
ACACGAGCUGUAAUGCACUUUGA
|||||||
UGUGAGAUUUCCCUUCGUGAAACA	8mer-1a	117	124	0.003	-0.019	-0.085	0.047	0.057	-0.244	99
hsa_circ_0067626 (5' ... 3')
hsa-miR-520h (3' ... 5')
ACACGAGCUGUAAUGCACUUUGA
|||||||
UGAGAUUUCCCUUCGUGAAACA	8mer-1a	117	124	0.013	-0.019	-0.085	0.047	0.057	-0.234	99
hsa_circ_0067626 (5' ... 3')
hsa-miR-520g (3' ... 5')
UGGAAGAAACAGCUAACUUUGAA
||||||
UGUGAGAUUUCCCUUCGUGAAACA	7mer-1a	1192	1198	-0.002	-0.011	0.075	0.029	0.044	0.061	73
hsa_circ_0067626 (5' ... 3')
hsa-miR-520h (3' ... 5')
UGGAAGAAACAGCUAACUUUGAA
||||||
UGAGAUUUCCCUUCGUGAAACA	7mer-1a	1192	1198	-0.002	-0.011	0.075	0.029	0.044	0.061	73
hsa_circ_0067626 (5' ... 3')
hsa-miR-526b (3' ... 5')
CUCCAGGUGACAGUUCUCAAGAA
||| |||||||
UGUCUUUCACGAAGG-GAGUUCUC	8mer-1a	775	782	-0.018	-0.009	0.082	0.007	0.019	-0.166	93
hsa_circ_0067626 (5' ... 3')
hsa-miR-543 (3' ... 5')
AUCAGUCAAUGCCAC--GAAUGUUA
||| |||||||
UUCUUCACGUGGCGCUUACAAA	8mer-1a	1414	1421	-0.018	0.032	0.118	0.042	0.1	0.027	80
hsa_circ_0067626 (5' ... 3')
hsa-miR-545 (3' ... 5')
CAUGAAAGCCUUGGCUUGCUGAG
||||||
CGUGUGUUAUUUACAAACGACU	7mer-1a	288	294	0.001	0.045	-0.019	0.022	-0.01	-0.035	74
hsa_circ_0067626 (5' ... 3')
hsa-miR-548c-3p (3' ... 5')
AAUGGGAGGAUGGGCAUUUUUAC
||||||
CGUUUUCAUUAACUCUAAAAAC	7mer-1a	1264	1270	0.004	0.051	0.067	0.073	0.134	0.255	16
hsa_circ_0067626 (5' ... 3')
hsa-miR-548c-3p (3' ... 5')
UUCAGGAACAUCUUGGAUUUUUA
|||||||
CGUUUUCAUUAACUCUAAAAAC	8mer-1a	169	176	0.013	0.014	-0.072	0.119	0.191	0.018	97
hsa_circ_0067626 (5' ... 3')
hsa-miR-554 (3' ... 5')
UAAACUGGGUAGCUCGACUAGAA
||| ||||||
UGACCGACUCAGUC--CUGAUCG	7mer-1a	805	811	-0.006	-0.001	0.038	-0.039	-0.007	-0.089	67
hsa_circ_0067626 (5' ... 3')
hsa-miR-570 (3' ... 5')
AAAGGUGUUGAAUUAUGUUUUCC
|||||| |||||||
CGUUUCCAUUAACG---ACAAAAGC	7mer-m8	1095	1101	-0.025	-0.066	0.093	0.041	0.069	-0.008	89
hsa_circ_0067626 (5' ... 3')
hsa-miR-576-5p (3' ... 5')
GCCGGAGUCAGUGCAAUUAGAAA
|||||||
UUUCUGCACCUCUUUAAUCUUA	8mer-1a	231	238	-0.008	0.059	-0.056	0.044	0.151	-0.057	95
hsa_circ_0067626 (5' ... 3')
hsa-miR-579 (3' ... 5')
AUUAUGUUUUCCUGAAAAUGAAA
|||| ||||||
UUAGCGCCAAAUAUGG-UUUACUU	7mer-1a	1106	1112	-0.013	0.019	0.071	0.041	0.074	0.118	57
hsa_circ_0067626 (5' ... 3')
hsa-miR-579 (3' ... 5')
CGCUCCGAUCGUGUACAAAUGAG
|||||||
UUAGCGCCAAAUAUGGUUUACUU	7mer-m8	1488	1494	0.012	-0.013	0.058	0.041	0.068	0.046	80
hsa_circ_0067626 (5' ... 3')
hsa-miR-580 (3' ... 5')
UCUCUCGAAUUUGUCAUUCUCAC
||| |||||||
GGAUUACUAAGUAGUAAGAGUU	7mer-m8	1600	1606	-0.016	0.008	0.042	0.015	0.047	-0.024	82
hsa_circ_0067626 (5' ... 3')
hsa-miR-580 (3' ... 5')
UUCUCCAGGUGACAGUUCUCAAG
||||||
GGAUUACUAAGUAGUAAGAGUU	7mer-1a	773	779	0.004	0.01	0.035	0.015	0.019	0.009	75
hsa_circ_0067626 (5' ... 3')
hsa-miR-583 (3' ... 5')
GCAGAACAAAUUGUACCUCUUUC
|||||||
CAUUACCCUGGAAGGAGAAAC	7mer-m8	645	651	0.021	-0.025	0.03	0.022	0.021	-0.051	88
hsa_circ_0067626 (5' ... 3')
hsa-miR-587 (3' ... 5')
ACUAGUGGGCCGAUUUAUGGAAG
|||||||
CACUGAGUAGUGGAUACCUUU	7mer-m8	1175	1181	0.012	-0.031	0.102	0.023	0.043	0.029	63
hsa_circ_0067626 (5' ... 3')
hsa-miR-587 (3' ... 5')
GUCACAGACAACAAAAUGGAAAA
||||||
CACUGAGUAGUGGAUACCUUU	7mer-1a	1320	1326	0.001	0.001	0.061	0.023	0.021	0.033	62
hsa_circ_0067626 (5' ... 3')
hsa-miR-587 (3' ... 5')
GGCAGAUCUCUACAAUAUGGAAA
|||||||
CACUGAGUAGUGGAUACCUUU	8mer-1a	1380	1387	-0.008	-0.044	0.127	0.038	0.065	-0.069	86
hsa_circ_0067626 (5' ... 3')
hsa-miR-587 (3' ... 5')
GUUUUUGUUGUCUUGAUGGAAAU
||||||
CACUGAGUAGUGGAUACCUUU	7mer-1a	1629	1635	0.004	-0.029	0.027	0.023	0.021	-0.028	76
hsa_circ_0067626 (5' ... 3')
hsa-miR-587 (3' ... 5')
CUUUAAAAGGCUCAGAUGGAAAG
||||||
CACUGAGUAGUGGAUACCUUU	7mer-1a	2101	2107	0.001	-0.003	-0.024	0.023	0.021	-0.056	83
hsa_circ_0067626 (5' ... 3')
hsa-miR-587 (3' ... 5')
ACUAUUUGGCAGCAGAUGGAAAA
||||||
CACUGAGUAGUGGAUACCUUU	7mer-1a	529	535	0.001	0	0.008	0.023	0.021	-0.021	74
hsa_circ_0067626 (5' ... 3')
hsa-miR-589 (3' ... 5')
AUUCUCCAGGUGACAGUUCUCAA
||| ||||||
GAGUCUCGUCUGCAC-CAAGAGU	7mer-1a	772	778	-0.006	0.013	0.034	-0.004	-0.004	-0.041	71
hsa_circ_0067626 (5' ... 3')
hsa-miR-591 (3' ... 5')
AAGAACAUGUUAAUCCAUGGUCG
|||||||
UGUUACUCUUGGGUACCAGA	7mer-m8	1143	1149	-0.007	0.013	0.1	-0.021	-0.022	-0.057	59
hsa_circ_0067626 (5' ... 3')
hsa-miR-591 (3' ... 5')
UGACAAAUUGAUGCC-CAUGGUCA
||| |||||||
UGUUACUCUUGGGUACCAGA	8mer-1a	1301	1308	-0.018	0.059	0.147	-0.032	-0.043	-0.134	81
hsa_circ_0067626 (5' ... 3')
hsa-miR-605 (3' ... 5')
GGAAAUUGUCACAGUGGGAUUUG
|||||||
UCCUCUUCCGUGGUACCCUAAAU	7mer-m8	499	505	-0.007	0.006	0.009	0.002	0.017	-0.093	88
hsa_circ_0067626 (5' ... 3')
hsa-miR-606 (3' ... 5')
AAACCGGUUGAUGGA-AGUAGUUC
||||| |||||||
UAGAAACUAAAAGUCAUCAAA	7mer-m8	1845	1851	-0.044	-0.002	0.008	-0.014	0.047	-0.125	92
hsa_circ_0067626 (5' ... 3')
hsa-miR-607 (3' ... 5')
GAAGAAACAGCUAACUUUGAAAG
||||||
CAAUAUCUAGACCUAAACUUG	7mer-1a	1194	1200	0.001	-0.006	0.075	0.051	0.078	0.125	64
hsa_circ_0067626 (5' ... 3')
hsa-miR-607 (3' ... 5')
CUUUCAGCUGCAAGCUUUGAAAG
||||||
CAAUAUCUAGACCUAAACUUG	7mer-1a	663	669	0.001	0.03	0.023	0.051	0.078	0.109	70
hsa_circ_0067626 (5' ... 3')
hsa-miR-610 (3' ... 5')
GAGCAUACAAACUAUUUAGCUCC
|||||||
AGGGUCGUGUGUAAAUCGAGU	7mer-m8	1545	1551	0.003	-0.085	0.05	-0.022	0.009	-0.165	94
hsa_circ_0067626 (5' ... 3')
hsa-miR-619 (3' ... 5')
ACUUUUCCAGCAUUCUCCAGGUG
|||||||
UGACCCGUGUUUGUACAGGUCCAG	7mer-m8	761	767	0.003	0.012	0.046	-0.006	-0.049	-0.114	77
hsa_circ_0067626 (5' ... 3')
hsa-miR-621 (3' ... 5')
UACCCAUGCUAACCAUGCUAGCC
|||||||
UCCAUUCGCGACAACGAUCGG	7mer-m8	1988	1994	0.003	-0.008	-0.013	-0.047	-0.04	-0.225	89
hsa_circ_0067626 (5' ... 3')
hsa-miR-622 (3' ... 5')
UACAACAUGGAGUGUCAGACUGG
|||||||
CGAGGUUGGAGUCGUCUGACA	7mer-m8	554	560	-0.007	-0.004	0.017	0.008	-0.018	-0.124	87
hsa_circ_0067626 (5' ... 3')
hsa-miR-626 (3' ... 5')
AGGCUGGUCACCACCAGACAGCC
|||||||
UUCUGUAAAAGUCUGUCGA	7mer-m8	961	967	0.003	0.055	0.074	-0.005	-0.037	-0.03	41
hsa_circ_0067626 (5' ... 3')
hsa-miR-634 (3' ... 5')
UAAAAUGCUUAAAAAGCUGGUAG
||||||
CAGGUUUCAACCCCACGACCAA	7mer-1a	1892	1898	0.001	-0.024	-0.002	-0.005	-0.066	-0.17	85
hsa_circ_0067626 (5' ... 3')
hsa-miR-634 (3' ... 5')
AUGGGUGAACAACACUGCUGGUU
|||||||
CAGGUUUCAACCCCACGACCAA	7mer-m8	2297	2303	0.012	-0.01	-0.056	-0.006	-0.048	-0.228	93
hsa_circ_0067626 (5' ... 3')
hsa-miR-646 (3' ... 5')
UUACAGAAAUUGUAUGCUGCUAU
||||||
CGGAGUCUCCGUCGACGAA	7mer-1a	189	195	-0.002	-0.009	-0.029	0.012	-0.066	-0.168	86
hsa_circ_0067626 (5' ... 3')
hsa-miR-647 (3' ... 5')
GACAGCUAUUAUUAUCAGCCAAA
||||||
CUUCCUUCACUCACGUCGGUG	7mer-1a	577	583	0.008	-0.039	0.013	0.01	-0.063	-0.145	75
hsa_circ_0067626 (5' ... 3')
hsa-miR-653 (3' ... 5')
AUUUCUAGCCUAUCCUCAACAAG
||||||
GUCAUCUCUAACAAAGUUGUG	7mer-1a	1664	1670	0.001	0.015	0.023	-0.004	0.021	-0.018	71
hsa_circ_0067626 (5' ... 3')
hsa-miR-653 (3' ... 5')
GGGCUUUACUAAGCCUCAACAAA
||||||
GUCAUCUCUAACAAAGUUGUG	7mer-1a	877	883	0.008	0.011	0.046	-0.004	0.021	0.008	63
hsa_circ_0067626 (5' ... 3')
hsa-miR-659 (3' ... 5')
UUGCUUCUCUUCAGAAACCAAAG
||||||
ACCCCUGGGAGGGACUUGGUUC	7mer-1a	2071	2077	-0.002	0.004	-0.021	0.008	0.027	-0.058	83
hsa_circ_0067626 (5' ... 3')
hsa-miR-660 (3' ... 5')
AAUGUGGGAUUAUUGAAUGGGUG
||| |||||||
GUUGAGGCUAUACG-UUACCCAU	7mer-m8	2281	2287	-0.016	-0.01	-0.054	-0.022	0.003	-0.219	96
hsa_circ_0067626 (5' ... 3')
hsa-miR-661 (3' ... 5')
CAAGGGUGAUGUUCACCAGGCAC
||||||
UGCGCGUCCGGUCUCUGGGUCCGU	7mer-1a	1058	1064	0.001	0.004	0.066	0.039	-0.1	-0.064	72
hsa_circ_0067626 (5' ... 3')
hsa-miR-665 (3' ... 5')
UAGCCAUGAACCAUUUCCUGGAC
||||||
UCCCCGGAGUCGGAGGACCA	7mer-1a	2006	2012	0.001	0.01	-0.014	0.033	-0.065	-0.109	82
hsa_circ_0067626 (5' ... 3')
hsa-miR-767-3p (3' ... 5')
CACUGAAACUAGUGAGAGCAGAA
||||||
UCUUUGGUACCCCAUACUCGUCU	7mer-1a	628	634	0.004	-0.004	0.019	0.011	-0.052	-0.096	74
hsa_circ_0067626 (5' ... 3')
hsa-miR-873 (3' ... 5')
[truncated: 19,904 more rows]
[truncated: 1 more columns]

## Sheet: RBP_interactions
Suppl Table S1B. Predicted RNA binding protein (RBP) binding sites identified in the circRNAs isoforms examined.
				TP53
circular RNA	RBP-interaction	% Identity	Alignment Length	Mismatches	Gap Openings	Tag Start	Tag End	circRNA Start	circRNA ENd	Upstream/Downstream
hsa_circ_0041946	HHFKP_58530_cluster-10020_6_338_41	100	41	0	0	1	41	152	192	Downstream
hsa_circ_0041946	HHFKP_58531_cluster-10020_7_34_37	100	37	0	0	1	37	-912	-876	Upstream
hsa_circ_0041946	HHRBC_5270_BC3-2of3-SCL_3874_43	100	43	0	0	1	43	938	980	Downstream
hsa_circ_0041946	HPCB1_17503_G22024.1_7578433_27	100	27	0	0	1	27	-840	-814	Upstream
hsa_circ_0041946	HPKTA_26841_G28874.1_7573753_28	100	28	0	0	1	28	161	188	Downstream
hsa_circ_0041946	HHLE1_155825_eIF4AIII_rep1_155825_1_29	100	29	0	0	1	29	-551	-523	Upstream
hsa_circ_0041946	HHLE1_155827_eIF4AIII_rep1_155827_8_87	100	87	0	0	1	87	-663	-577	Upstream
hsa_circ_0041946	HHLE2_514063_eIF4AIII_rep2_514063_4_46	100	44	0	0	1	44	957	1000	Downstream
hsa_circ_0041946	HHLE2_514064_eIF4AIII_rep2_514064_1_46	100	46	0	0	1	46	274	319	Downstream
hsa_circ_0041946	HHLE2_514071_eIF4AIII_rep2_514071_8_46	100	46	0	0	1	46	-653	-608	Upstream
hsa_circ_0041946	HHLE2_514072_eIF4AIII_rep2_514072_1_34	100	34	0	0	1	34	-844	-811	Upstream
hsa_circ_0041946	HPAM1_101007_FMRP_iso1_I304N_G58648.1_32	100	32	0	0	1	32	-2	30	Upstream
hsa_circ_0041946	HPAM1_101009_FMRP_iso1_I304N_G58650.1_27	100	27	0	0	1	27	-641	-615	Upstream
hsa_circ_0041946	HPAM1_101010_FMRP_iso1_I304N_G58651.1_24	100	24	0	0	1	24	-814	-791	Upstream
hsa_circ_0041946	HPAM1_101011_FMRP_iso1_I304N_G58652.1_27	100	27	0	0	1	27	-906	-880	Upstream
hsa_circ_0041946	HPAM7_65305_FMRP_iso7_I304N_G40382.1_32	100	32	0	0	1	32	-2	30	Upstream
hsa_circ_0041946	HPAM7_65307_FMRP_iso7_I304N_G40385.1_35	100	35	0	0	1	35	-914	-880	Upstream
hsa_circ_0041946	HPAW1_99528_FMRP_iso1_WT_G53908.1_33	100	33	0	0	1	33	-2	31	Upstream
hsa_circ_0041946	HPAW1_99529_FMRP_iso1_WT_G53909.1_30	100	30	0	0	1	30	-642	-613	Upstream
hsa_circ_0041946	HPAW7_61243_FMRP_iso7_WT_G39106.1_27	100	27	0	0	1	27	-2	25	Upstream
hsa_circ_0041946	HPTI1_30561_IGFBP1_slc17348_chr17_72	100	72	0	0	1	72	-879	-808	Upstream
hsa_circ_0041946	HPTI1_42183_IGFBP1_slc17345_chr17_42	100	42	0	0	1	42	-2	40	Upstream
hsa_circ_0041946	HPTI2_30287_IGFBP2_slc19675_chr17_42	100	42	0	0	1	42	-2	40	Upstream
hsa_circ_0041946	HPTI3_22709_IGFBP3_slc22353_chr17_42	100	42	0	0	1	42	-2	40	Upstream
hsa_circ_0041946	HPTI3_22710_IGFBP3_slc22354_chr17_63	100	63	0	0	1	63	-648	-586	Upstream
hsa_circ_0041946	HPTI3_67735_IGFBP3_slc22341_chr17_49	100	49	0	0	1	49	929	977	Downstream
hsa_circ_0041946	HPTLB_20150_LIN28B_G11233_7_NA_NA_Intergenic_26	100	25	0	0	2	26	-276	-252	Upstream
hsa_circ_0041946	HIUUS_425694_U2AF65_ctrl_plus_HNRNPC_kd_425694_35	100	35	0	0	1	35	884	918	Downstream
hsa_circ_0041947	HHFKP_58530_cluster-10020_6_338_41	100	41	0	0	1	41	152	192	Downstream
hsa_circ_0041947	HHFKP_58532_cluster-10020_8_92_30	100	30	0	0	1	30	-663	-634	Upstream
hsa_circ_0041947	HHFKP_58533_cluster-10020_9_43_26	100	26	0	0	1	26	-850	-825	Upstream
hsa_circ_0041947	HHFKP_58534_cluster-10020_10_360_48	100	48	0	0	1	48	-986	-939	Upstream
hsa_circ_0041947	HHRBC_5270_BC3-2of3-SCL_3874_43	100	43	0	0	1	43	938	980	Downstream
hsa_circ_0041947	HHRBC_5272_BC3-2of3-SCL_6481_51	100	51	0	0	1	51	-918	-868	Upstream
hsa_circ_0041947	HPKTA_26841_G28874.1_7573753_28	100	28	0	0	1	28	161	188	Downstream
hsa_circ_0041947	HPLCA_3753_CAPRIN1_CID_003031_7579348_58	100	58	0	0	1	58	-818	-761	Upstream
hsa_circ_0041947	HHLE2_393935_eIF4AIII_rep2_393935_7_35	100	34	0	0	2	35	-409	-376	Upstream
hsa_circ_0041947	HHLE2_514063_eIF4AIII_rep2_514063_4_46	100	44	0	0	1	44	957	1000	Downstream
hsa_circ_0041947	HHLE2_514064_eIF4AIII_rep2_514064_1_46	100	46	0	0	1	46	274	319	Downstream
hsa_circ_0041947	HHLE2_514073_eIF4AIII_rep2_514073_2_47	100	47	0	0	1	47	-803	-757	Upstream
hsa_circ_0041947	HPAM1_101012_FMRP_iso1_I304N_G58653.1_61	100	61	0	0	1	61	-819	-759	Upstream
hsa_circ_0041947	HPAM1_101014_FMRP_iso1_I304N_G58655.1_34	100	34	0	0	1	34	-1000	-967	Upstream
hsa_circ_0041947	HPAM7_65308_FMRP_iso7_I304N_G40386.1_53	100	53	0	0	1	53	-815	-763	Upstream
hsa_circ_0041947	HPTI1_35379_IGFBP1_slc17350_chr17_46	100	46	0	0	1	46	-803	-758	Upstream
hsa_circ_0041947	HPTI2_24024_IGFBP2_slc19683_chr17_68	100	68	0	0	1	68	-993	-926	Upstream
hsa_circ_0041947	HPTI2_45172_IGFBP2_slc19680_chr17_46	100	46	0	0	1	46	-803	-758	Upstream
hsa_circ_0041947	HPTI3_34277_IGFBP3_slc22360_chr17_68	100	68	0	0	1	68	-973	-906	Upstream
hsa_circ_0041947	HPTI3_50226_IGFBP3_slc22359_chr17_78	100	78	0	0	1	78	-897	-820	Upstream
hsa_circ_0041947	HPTI3_6681_IGFBP3_slc22358_chr17_46	100	46	0	0	1	46	-803	-758	Upstream
hsa_circ_0041947	HPTI3_67735_IGFBP3_slc22341_chr17_49	100	49	0	0	1	49	929	977	Downstream
hsa_circ_0041947	HPTLA_19178_LIN28A_G12964_5_ENST00000455263_TP53_coding_32	100	32	0	0	1	32	-803	-772	Upstream
hsa_circ_0041947	HHFPT_112450_PTB_cluster-10020_13_36_46	100	46	0	0	1	46	-812	-767	Upstream
hsa_circ_0041947	HIUUS_425694_U2AF65_ctrl_plus_HNRNPC_kd_425694_35	100	35	0	0	1	35	884	918	Downstream
hsa_circ_0041949	HPRO6_33728_G39961.1_7576588_27	100	27	0	0	1	27	252	278	Downstream
hsa_circ_0041949	HHFKP_58531_cluster-10020_7_34_37	100	37	0	0	1	37	-912	-876	Upstream
hsa_circ_0041949	HPCB1_17503_G22024.1_7578433_27	100	27	0	0	1	27	-840	-814	Upstream
hsa_circ_0041949	HHLE1_155825_eIF4AIII_rep1_155825_1_29	100	29	0	0	1	29	-551	-523	Upstream
hsa_circ_0041949	HHLE1_155827_eIF4AIII_rep1_155827_8_87	100	87	0	0	1	87	-663	-577	Upstream
hsa_circ_0041949	HHLE2_514067_eIF4AIII_rep2_514067_1_36	100	36	0	0	1	36	16	51	Downstream
hsa_circ_0041949	HHLE2_514071_eIF4AIII_rep2_514071_8_46	100	46	0	0	1	46	-653	-608	Upstream
hsa_circ_0041949	HHLE2_514072_eIF4AIII_rep2_514072_1_34	100	34	0	0	1	34	-844	-811	Upstream
hsa_circ_0041949	HPAM1_101007_FMRP_iso1_I304N_G58648.1_32	100	32	0	0	1	32	-2	30	Upstream
hsa_circ_0041949	HPAM1_101009_FMRP_iso1_I304N_G58650.1_27	100	27	0	0	1	27	-641	-615	Upstream
hsa_circ_0041949	HPAM1_101010_FMRP_iso1_I304N_G58651.1_24	100	24	0	0	1	24	-814	-791	Upstream
hsa_circ_0041949	HPAM1_101011_FMRP_iso1_I304N_G58652.1_27	100	27	0	0	1	27	-906	-880	Upstream
hsa_circ_0041949	HPAM7_65305_FMRP_iso7_I304N_G40382.1_32	100	32	0	0	1	32	-2	30	Upstream
hsa_circ_0041949	HPAM7_65307_FMRP_iso7_I304N_G40385.1_35	100	35	0	0	1	35	-914	-880	Upstream
hsa_circ_0041949	HPAW1_99528_FMRP_iso1_WT_G53908.1_33	100	33	0	0	1	33	-2	31	Upstream
hsa_circ_0041949	HPAW1_99529_FMRP_iso1_WT_G53909.1_30	100	30	0	0	1	30	-642	-613	Upstream
hsa_circ_0041949	HPAW7_61243_FMRP_iso7_WT_G39106.1_27	100	27	0	0	1	27	-2	25	Upstream
hsa_circ_0041949	HPTI1_30561_IGFBP1_slc17348_chr17_72	100	72	0	0	1	72	-879	-808	Upstream
hsa_circ_0041949	HPTI1_42183_IGFBP1_slc17345_chr17_42	100	42	0	0	1	42	-2	40	Upstream
hsa_circ_0041949	HPTI2_30287_IGFBP2_slc19675_chr17_42	100	42	0	0	1	42	-2	40	Upstream
hsa_circ_0041949	HPTI3_22709_IGFBP3_slc22353_chr17_42	100	42	0	0	1	42	-2	40	Upstream
hsa_circ_0041949	HPTI3_22710_IGFBP3_slc22354_chr17_63	100	63	0	0	1	63	-648	-586	Upstream
hsa_circ_0041949	HPTLB_20150_LIN28B_G11233_7_NA_NA_Intergenic_26	100	25	0	0	2	26	-276	-252	Upstream
				ATR
circular RNA	RBP-interaction	% Identity	Alignment Length	Mismatches	Gap Openings	Tag Start	Tag End	circRNA Start	circRNA ENd	Upstream/Downstream
hsa_circ_0067622
Length: 3258 nt	HHFKP_99208_cluster-16797_4_356_41	100	41	0	0	1	41	-39	2	Exon-exon junction
hsa_circ_0067622
Length: 3258 nt	HHLE1_255194_eIF4AIII_rep1_255194_7_110	100	110	0	0	1	110	-108	2
hsa_circ_0067622	HHFKP_99208_cluster-16797_4_356_41	100	41	0	0	1	41	0	3259	Downstream
hsa_circ_0067622	HHLE1_255194_eIF4AIII_rep1_255194_7_110	100	110	0	0	1	110	0	3259	Downstream
hsa_circ_0067622	HHLE2_846227_eIF4AIII_rep2_846227_1_28	100	28	0	0	1	28	746	773	Downstream
hsa_circ_0067622	HHLE2_846228_eIF4AIII_rep2_846228_18_121	100	121	0	0	1	121	0	3289	Downstream
hsa_circ_0067622	HHLE2_846305_eIF4AIII_rep2_846305_5_51	100	51	0	0	1	51	-2	49	Upstream
hsa_circ_0067626	AUF1_G53439_chr3_142227261_142227295_35	100	35	0	0	1	35	-344	-310	Upstream
hsa_circ_0067626	HHCD2_81514_DGCR8_D8.2_1_29	100	29	0	0	1	29	-3	26	Upstream
hsa_circ_0067626	HHLE1_255202_eIF4AIII_rep1_255202_11_83	100	83	0	0	1	83	0	2341	Downstream
hsa_circ_0067626	HHLE1_255225_eIF4AIII_rep1_255225_5_41	100	41	0	0	1	41	-2	39	Upstream
hsa_circ_0067626	HHLE2_846236_eIF4AIII_rep2_846236_16_84	100	84	0	0	1	84	0	2341	Downstream
hsa_circ_0067626	HHLE2_846300_eIF4AIII_rep2_846300_37_183	100	182	0	0	1	182	-3	179	Upstream
hsa_circ_0067626	HIUHC_286693_HNRNPC_286693_37	100	37	0	0	1	37	-527	-491	Upstream
hsa_circ_0067626	HIUUS_723618_U2AF65_ctrl_plus_HNRNPC_kd_723618_33	100	33	0	0	1	33	-27	6	Upstream
hsa_circ_0067635	HHLE2_846305_eIF4AIII_rep2_846305_5_51	100	51	0	0	1	51	-2	49	Upstream
hsa_circ_0067641	HHLE1_255228_eIF4AIII_rep1_255228_17_50	100	50	0	0	1	50	0	145	Downstream
hsa_circ_0067641	HHLE2_846304_eIF4AIII_rep2_846304_39_74	100	74	0	0	1	74	0	140	Downstream
hsa_circ_0067641	HHLE2_846305_eIF4AIII_rep2_846305_5_51	100	51	0	0	1	51	-2	49	Upstream
hsa_circ_0067641	HIUUS_723651_U2AF65_ctrl_plus_HNRNPC_kd_723651_41	100	41	0	0	1	41	375	415	Downstream
hsa_circ_0067651	HHLE1_255262_eIF4AIII_rep1_255262_34_193	100	193	0	0	1	193	0	1482	Downstream
hsa_circ_0067651	HHLE1_292836_eIF4AIII_rep1_292836_1_24	95.65	23	1	0	2	24	510	532	Downstream
hsa_circ_0067651	HHLE2_846374_eIF4AIII_rep2_846374_21_110	100	110	0	0	1	110	0	1482	Downstream
hsa_circ_0067651	HHLE2_994231_eIF4AIII_rep2_994231_3_25	95.83	24	1	0	2	25	510	533	Downstream
hsa_circ_0067623	HHLE2_846235_eIF4AIII_rep2_846235_10_54	100	54	0	0	1	54	-1	53	Upstream
hsa_circ_0067628	HHFKP_16807_cluster-2952_4_8_44	95.24	42	2	0	3	44	279	320	Downstream
hsa_circ_0067628	AUF1_G53439_chr3_142227261_142227295_35	100	35	0	0	1	35	-344	-310	Upstream
hsa_circ_0067628	HHCD2_81514_DGCR8_D8.2_1_29	100	29	0	0	1	29	-3	26	Upstream
hsa_circ_0067628	HHLE1_255203_eIF4AIII_rep1_255203_17_77	100	77	0	0	1	77	0	2189	Downstream
hsa_circ_0067628	HHLE1_255225_eIF4AIII_rep1_255225_5_41	100	41	0	0	1	41	-2	39	Upstream
hsa_circ_0067628	HHLE2_705365_eIF4AIII_rep2_705365_2_24	100	24	0	0	1	24	805	828	Downstream
hsa_circ_0067628	HHLE2_846239_eIF4AIII_rep2_846239_20_109	100	109	0	0	1	109	0	2189	Downstream
hsa_circ_0067628	HHLE2_846300_eIF4AIII_rep2_846300_37_183	100	182	0	0	1	182	-3	179	Upstream
hsa_circ_0067628	HIUHC_286693_HNRNPC_286693_37	100	37	0	0	1	37	-527	-491	Upstream
hsa_circ_0067628	HIUUS_723618_U2AF65_ctrl_plus_HNRNPC_kd_723618_33	100	33	0	0	1	33	-27	6	Upstream
hsa_circ_0067630	HHFKP_99212_cluster-16797_8_38_67	100	67	0	0	1	67	0	5345	Downstream
hsa_circ_0067630	HHFKP_99224_cluster-16797_21_371_41	100	41	0	0	1	41	-926	-886	Upstream
hsa_circ_0067630	HHLE1_255205_eIF4AIII_rep1_255205_6_67	100	67	0	0	1	67	0	5340	Downstream
hsa_circ_0067630	HHLE1_255263_eIF4AIII_rep1_255263_11_88	100	88	0	0	1	88	-860	-773	Upstream
hsa_circ_0067630	HHLE1_255264_eIF4AIII_rep1_255264_3_46	100	46	0	0	1	46	-967	-922	Upstream
hsa_circ_0067630	HHLE2_846375_eIF4AIII_rep2_846375_27_80	100	80	0	0	1	80	-1	79	Upstream
hsa_circ_0067630	HHLE2_846376_eIF4AIII_rep2_846376_2_42	100	42	0	0	1	42	-77	-36	Upstream
hsa_circ_0067630	HHLE2_846377_eIF4AIII_rep2_846377_1_48	100	48	0	0	1	48	-547	-500	Upstream
hsa_circ_0067630	HHLE2_846378_eIF4AIII_rep2_846378_7_48	100	48	0	0	1	48	-835	-788	Upstream
hsa_circ_0067630	HHLE2_846379_eIF4AIII_rep2_846379_11_111	100	111	0	0	1	111	-969	-859	Upstream
hsa_circ_0067630	HHLSF_16316_SFRS1_22390_49	100	49	0	0	1	49	-925	-877	Upstream
hsa_circ_0067630	HIUUS_723844_U2AF65_ctrl_plus_HNRNPC_kd_723844_37	100	37	0	0	1	37	-32	5	Upstream
hsa_circ_0067630	HIUUS_723853_U2AF65_ctrl_plus_HNRNPC_kd_723853_63	100	63	0	0	1	63	-1000	-938	Upstream
				ATM
circular RNA	RBP-interaction	% Identity	Alignment Length	Mismatches	Gap Openings	Tag Start	Tag End	circRNA Start	circRNA ENd	Upstream/Downstream
hsa_circ_0024227	HHLE1_61386_eIF4AIII_rep1_61386_2_68	100	68	0	0	1	68	834	901	Downstream
hsa_circ_0024227	HHLE2_205547_eIF4AIII_rep2_205547_47_99	100	99	0	0	1	99	0	1017	Downstream
hsa_circ_0024233	HHLE1_61401_eIF4AIII_rep1_61401_29_116	100	116	0	0	1	116	-1	115	Upstream
hsa_circ_0024233	HHLE1_61413_eIF4AIII_rep1_61413_28_120	100	120	0	0	1	120	0	1294	Downstream
hsa_circ_0024233	HHLE2_205571_eIF4AIII_rep2_205571_33_116	100	116	0	0	1	116	-1	115	Upstream
hsa_circ_0024233	HHLE2_205586_eIF4AIII_rep2_205586_42_123	100	122	0	0	2	123	0	1294	Downstream
hsa_circ_0024239	HHLE1_61413_eIF4AIII_rep1_61413_28_120	100	120	0	0	1	120	0	342	Downstream
hsa_circ_0024239	HHLE2_205583_eIF4AIII_rep2_205583_1_31	100	31	0	0	1	31	-540	-510	Upstream
hsa_circ_0024239	HHLE2_205586_eIF4AIII_rep2_205586_42_123	100	122	0	0	2	123	0	342	Downstream
hsa_circ_0024239	HHMF1_55343_FUS_rep1_14_27	100	27	0	0	1	27	-234	-208	Upstream
hsa_circ_0024239	HIUUS_209031_U2AF65_ctrl_plus_HNRNPC_kd_209031_28	100	28	0	0	1	28	-33	-6	Upstream
sa_circ_0024201	HHLE2_205455_eIF4AIII_rep2_205455_49_105	100	105	0	0	1	105	-3	102	Upstream
hsa_circ_0024201	HHLE2_205583_eIF4AIII_rep2_205583_1_31	100	31	0	0	1	31	446	476	Downstream
hsa_circ_0024201	HHMF1_55343_FUS_rep1_14_27	100	27	0	0	1	27	752	778	Downstream
hsa_circ_0024201	HIUUC_97194_U2AF65_ctrl_97194_32	100	32	0	0	1	32	-79	-48	Upstream
hsa_circ_0024201	HIUUS_208574_U2AF65_ctrl_plus_HNRNPC_kd_208574_42	100	42	0	0	1	42	-79	-38	Upstream
hsa_circ_0024201	HIUUS_209031_U2AF65_ctrl_plus_HNRNPC_kd_209031_28	100	28	0	0	1	28	953	980	Downstream
hsa_circ_0024203	HHFKP_29546_cluster-3823_18_38_37	100	37	0	0	1	37	204	240	Downstream
hsa_circ_0024203	HHLE2_205459_eIF4AIII_rep2_205459_29_148	100	148	0	0	1	148	-1	147	Upstream
hsa_circ_0024204	HPTA1_2218_G3087.1_108106268_25	100	25	0	0	1	25	-143	-119	Upstream
hsa_circ_0024204	HPCB1_7170_G9017.1_108115667_32	100	32	0	0	1	32	805	836	Downstream
hsa_circ_0024204	HPCB3_3820_G5280.1_108115663_32	100	32	0	0	1	32	805	836	Downstream
hsa_circ_0024204	HHLE1_61336_eIF4AIII_rep1_61336_8_121	100	121	0	0	1	121	667	787	Downstream
hsa_circ_0024204	HHLE1_61337_eIF4AIII_rep1_61337_2_47	100	47	0	0	1	47	795	841	Downstream
hsa_circ_0024204	HHLE2_205464_eIF4AIII_rep2_205464_27_166	100	166	0	0	1	166	-1	165	Upstream
hsa_circ_0024204	HHLE2_205471_eIF4AIII_rep2_205471_29_178	100	178	0	0	1	178	667	844	Downstream
hsa_circ_0024204	HHMF1_55332_FUS_rep1_23_30	100	30	0	0	1	30	-725	-696	Upstream
hsa_circ_0024204	HPTI3_2006_IGFBP3_slc13620_chr11_42	100	42	0	0	1	42	669	710	Downstream
hsa_circ_0024204	HIUUS_208602_U2AF65_ctrl_plus_HNRNPC_kd_208602_30	100	30	0	0	1	30	-37	-8	Upstream
hsa_circ_0024205	HPTA1_2218_G3087.1_108106268_25	100	25	0	0	1	25	-143	-119	Upstream
hsa_circ_0024205	HHLE1_345159_eIF4AIII_rep1_345159_1_28	96.43	28	1	0	1	28	367	394	Downstream
hsa_circ_0024205	HHLE2_1192736_eIF4AIII_rep2_1192736_2_28	96.43	28	1	0	1	28	367	394	Downstream
hsa_circ_0024205	HHLE2_1247780_eIF4AIII_rep2_1247780_1_23	100	22	0	0	1	22	712	733	Downstream
hsa_circ_0024205	HHLE2_205464_eIF4AIII_rep2_205464_27_166	100	166	0	0	1	166	-1	165	Upstream
hsa_circ_0024205	HHLE2_205487_eIF4AIII_rep2_205487_27_127	100	127	0	0	1	127	0	1919	Downstream
hsa_circ_0024205	HHMF1_55332_FUS_rep1_23_30	100	30	0	0	1	30	-725	-696	Upstream
hsa_circ_0024205	HHFPT_139859_PTB_cluster-11820_1_8_37	94.59	37	2	0	1	37	558	594	Downstream
hsa_circ_0024205	HIUTD_18311_TDP43_18311_34	97.06	34	1	0	1	34	646	679	Downstream
hsa_circ_0024205	HIUTD_61437_TDP43_61437_34	97.06	34	1	0	1	34	433	466	Downstream
hsa_circ_0024205	HIUUS_208602_U2AF65_ctrl_plus_HNRNPC_kd_208602_30	100	30	0	0	1	30	-37	-8	Upstream
hsa_circ_0024205	HIUUS_208712_U2AF65_ctrl_plus_HNRNPC_kd_208712_32	100	32	0	0	1	32	178	209	Downstream
hsa_circ_0024212	HHLE1_61341_eIF4AIII_rep1_61341_29_166	100	166	0	0	1	166	-930	-765	Upstream
hsa_circ_0024212	HHLE1_61365_eIF4AIII_rep1_61365_1_58	100	58	0	0	1	58	837	894	Downstream
hsa_circ_0024212	HHLE2_205478_eIF4AIII_rep2_205478_31_156	100	156	0	0	1	156	-920	-765	Upstream
hsa_circ_0024212	HHLE2_205479_eIF4AIII_rep2_205479_45_185	100	185	0	0	1	185	-2	183	Upstream
hsa_circ_0024212	HHMF1_55334_FUS_rep1_10_25	100	25	0	0	1	25	-110	-86	Upstream
hsa_circ_0024217	HHFKP_29540_cluster-3823_12_17_38	100	38	0	0	1	38	151	188	Downstream
hsa_circ_0024217	HHLE1_210507_eIF4AIII_rep1_210507_3_25	100	24	0	0	1	24	-758	-735	Upstream
hsa_circ_0024217	HHLE1_25995_eIF4AIII_rep1_25995_1_27	96.15	26	1	0	1	26	-608	-583	Upstream
hsa_circ_0024217	HHLE1_61351_eIF4AIII_rep1_61351_61_176	100	175	0	0	1	175	-1	174	Upstream
hsa_circ_0024217	HHLE1_61353_eIF4AIII_rep1_61353_1_56	100	56	0	0	1	56	129	184	Downstream
hsa_circ_0024217	HHLE2_205490_eIF4AIII_rep2_205490_69_178	100	178	0	0	1	178	-4	174	Upstream
hsa_circ_0024217	HHLE2_688266_eIF4AIII_rep2_688266_3_25	100	24	0	0	1	24	-758	-735	Upstream
hsa_circ_0024217	HHLE2_83248_eIF4AIII_rep2_83248_3_27	96.15	26	1	0	1	26	-608	-583	Upstream
hsa_circ_0024218	HHLE1_210507_eIF4AIII_rep1_210507_3_25	100	24	0	0	1	24	-758	-735	Upstream
hsa_circ_0024218	HHLE1_25995_eIF4AIII_rep1_25995_1_27	96.15	26	1	0	1	26	-608	-583	Upstream
hsa_circ_0024218	HHLE1_61351_eIF4AIII_rep1_61351_61_176	100	175	0	0	1	175	-1	174	Upstream
hsa_circ_0024218	HHLE2_205490_eIF4AIII_rep2_205490_69_178	100	178	0	0	1	178	-4	174	Upstream
hsa_circ_0024218	HHLE2_688266_eIF4AIII_rep2_688266_3_25	100	24	0	0	1	24	-758	-735	Upstream
hsa_circ_0024218	HHLE2_83248_eIF4AIII_rep2_83248_3_27	96.15	26	1	0	1	26	-608	-583	Upstream
hsa_circ_0024219	HHLE1_210507_eIF4AIII_rep1_210507_3_25	100	24	0	0	1	24	-758	-735	Upstream
hsa_circ_0024219	HHLE1_25995_eIF4AIII_rep1_25995_1_27	96.15	26	1	0	1	26	-608	-583	Upstream
hsa_circ_0024219	HHLE1_61351_eIF4AIII_rep1_61351_61_176	100	175	0	0	1	175	-1	174	Upstream
hsa_circ_0024219	HHLE2_205490_eIF4AIII_rep2_205490_69_178	100	178	0	0	1	178	-4	174	Upstream
hsa_circ_0024219	HHLE2_688266_eIF4AIII_rep2_688266_3_25	100	24	0	0	1	24	-758	-735	Upstream
hsa_circ_0024219	HHLE2_83248_eIF4AIII_rep2_83248_3_27	96.15	26	1	0	1	26	-608	-583	Upstream
hsa_circ_0024229
Length: 3359 nt	HHLE1_61413_eIF4AIII_rep1_61413_28_120	99.17	120	1	0	1	120	-118	2	Exon-exon junction
hsa_circ_0024229
Length: 3359 nt	HHLE2_205586_eIF4AIII_rep2_205586_42_123	99.18	122	1	0	2	123	-120	2	Exon-exon junction
hsa_circ_0024229	HHCD2_19864_DGCR8_D8.2_1_29	100	29	0	0	1	29	-428	-400	Upstream
hsa_circ_0024229	HHLE1_61373_eIF4AIII_rep1_61373_1_57	100	57	0	0	1	57	-668	-612	Upstream
hsa_circ_0024229	HHLE1_61374_eIF4AIII_rep1_61374_1_61	100	61	0	0	1	61	-350	-290	Upstream
hsa_circ_0024229	HHLE1_61376_eIF4AIII_rep1_61376_1_36	100	36	0	0	1	36	-2	34	Upstream
hsa_circ_0024229	HHLE1_61413_eIF4AIII_rep1_61413_28_120	100	120	0	0	1	120	0	3360	Downstream
hsa_circ_0024229	HHLE2_205535_eIF4AIII_rep2_205535_11_128	100	128	0	0	1	128	-32	96	Upstream
hsa_circ_0024229	HHLE2_205586_eIF4AIII_rep2_205586_42_123	100	122	0	0	2	123	0	3360	Downstream
hsa_circ_0024229	HIUHC_86036_HNRNPC_86036_32	100	32	0	0	1	32	-606	-575	Upstream
hsa_circ_0024229	HIUHC_86038_HNRNPC_86038_50	100	50	0	0	1	50	-443	-394	Upstream
hsa_circ_0024229	HIUHC_86041_HNRNPC_86041_65	100	65	0	0	1	65	-149	-85	Upstream
hsa_circ_0024234	HHLE1_61402_eIF4AIII_rep1_61402_15_74	100	74	0	0	1	74	-4	70	Upstream
hsa_circ_0024234	HHLE1_61407_eIF4AIII_rep1_61407_15_112	100	112	0	0	1	112	0	699	Downstream
hsa_circ_0024234	HHLE1_61408_eIF4AIII_rep1_61408_26_142	100	142	0	0	1	142	722	863	Downstream
hsa_circ_0024234	HHLE2_205572_eIF4AIII_rep2_205572_16_73	100	73	0	0	1	73	-4	69	Upstream
hsa_circ_0024234	HHLE2_205579_eIF4AIII_rep2_205579_27_119	100	119	0	0	1	119	0	699	Downstream
hsa_circ_0024234	HHLE2_205580_eIF4AIII_rep2_205580_1_42	100	42	0	0	1	42	443	484	Downstream
hsa_circ_0024234	HHLE2_205581_eIF4AIII_rep2_205581_35_86	100	86	0	0	1	86	722	807	Downstream
hsa_circ_0024234	HHLE2_205582_eIF4AIII_rep2_205582_1_26	100	26	0	0	1	26	828	853	Downstream
hsa_circ_0024216	HHLE1_61401_eIF4AIII_rep1_61401_29_116	100	116	0	0	1	116	0	4965	Downstream
hsa_circ_0024216	HHLE2_199065_eIF4AIII_rep2_199065_1_27	96.3	27	1	0	1	27	-771	-745	Upstream
hsa_circ_0024216	HHLE2_205571_eIF4AIII_rep2_205571_33_116	100	116	0	0	1	116	0	4965	Downstream
hsa_circ_0024230
Length: 341 nt	HHLE1_61390_eIF4AIII_rep1_61390_21_92	100	92	0	0	1	92	-3	89	Exon-exon junction
hsa_circ_0024230
Length: 341 nt	HHLE2_205555_eIF4AIII_rep2_205555_21_93	100	93	0	0	1	93	-4	89	Exon-exon junction
hsa_circ_0024230	HHLE1_61390_eIF4AIII_rep1_61390_21_92	100	92	0	0	1	92	-3	89	Upstream
hsa_circ_0024230	HHLE1_61393_eIF4AIII_rep1_61393_71_159	100	158	0	0	2	159	0	347	Downstream
hsa_circ_0024230	HHLE2_205555_eIF4AIII_rep2_205555_21_93	100	93	0	0	1	93	-4	89	Upstream
hsa_circ_0024230	HHLE2_205558_eIF4AIII_rep2_205558_1_44	100	44	0	0	1	44	374	417	Downstream
hsa_circ_0024230	HHLE2_205559_eIF4AIII_rep2_205559_1_51	100	51	0	0	1	51	479	529	Downstream
hsa_circ_0024234	HHLE1_61402_eIF4AIII_rep1_61402_15_74	100	74	0	0	1	74	-4	70	Upstream
hsa_circ_0024234	HHLE1_61407_eIF4AIII_rep1_61407_15_112	100	112	0	0	1	112	0	699	Downstream
hsa_circ_0024234	HHLE1_61408_eIF4AIII_rep1_61408_26_142	100	142	0	0	1	142	722	863	Downstream
hsa_circ_0024234	HHLE2_205572_eIF4AIII_rep2_205572_16_73	100	73	0	0	1	73	-4	69	Upstream
hsa_circ_0024234	HHLE2_205579_eIF4AIII_rep2_205579_27_119	100	119	0	0	1	119	0	699	Downstream
hsa_circ_0024234	HHLE2_205580_eIF4AIII_rep2_205580_1_42	100	42	0	0	1	42	443	484	Downstream
hsa_circ_0024234	HHLE2_205581_eIF4AIII_rep2_205581_35_86	100	86	0	0	1	86	722	807	Downstream
hsa_circ_0024234	HHLE2_205582_eIF4AIII_rep2_205582_1_26	100	26	0	0	1	26	828	853	Downstream
hsa_circ_0003641	HHLE1_61334_eIF4AIII_rep1_61334_1_43	100	43	0	0	1	43	832	874	Downstream
hsa_circ_0003641	HHLE2_205455_eIF4AIII_rep2_205455_49_105	100	105	0	0	1	105	-3	102	Upstream
hsa_circ_0003641	HHLE2_205465_eIF4AIII_rep2_205465_5_62	100	62	0	0	1	62	831	892	Downstream
hsa_circ_0003641	HHLE2_205466_eIF4AIII_rep2_205466_1_32	100	32	0	0	1	32	952	983	Downstream
hsa_circ_0003641	HIUUC_97194_U2AF65_ctrl_97194_32	100	32	0	0	1	32	-79	-48	Upstream
hsa_circ_0003641	HIUUS_208574_U2AF65_ctrl_plus_HNRNPC_kd_208574_42	100	42	0	0	1	42	-79	-38	Upstream
hsa_circ_0024206	HHFKP_29543_cluster-3823_15_13_36	100	36	0	0	1	36	506	541	Downstream
hsa_circ_0024206	HHLE1_61368_eIF4AIII_rep1_61368_1_30	100	30	0	0	1	30	541	570	Downstream
hsa_circ_0024206	HHLE1_61369_eIF4AIII_rep1_61369_10_103	100	103	0	0	1	103	597	699	Downstream
hsa_circ_0024206	HHLE2_205469_eIF4AIII_rep2_205469_5_58	100	58	0	0	1	58	-3	55	Upstream
hsa_circ_0024206	HHLE2_205525_eIF4AIII_rep2_205525_1_27	100	27	0	0	1	27	530	556	Downstream
hsa_circ_0024206	HHLE2_205526_eIF4AIII_rep2_205526_5_77	100	77	0	0	1	77	602	678	Downstream
hsa_circ_0024232	HHLE1_61394_eIF4AIII_rep1_61394_11_102	100	102	0	0	1	102	-4	98	Upstream
hsa_circ_0024232	HHLE2_205560_eIF4AIII_rep2_205560_1_36	100	36	0	0	1	36	-233	-198	Upstream
hsa_circ_0024232	HHLE2_205561_eIF4AIII_rep2_205561_29_109	100	109	0	0	1	109	-4	105	Upstream
hsa_circ_0024232	HHLE2_205569_eIF4AIII_rep2_205569_63_168	100	168	0	0	1	168	0	628	Downstream
hsa_circ_0024232	HHLE2_205570_eIF4AIII_rep2_205570_5_42	100	42	0	0	1	42	340	381	Downstream
hsa_circ_0024238	HHFKP_29550_cluster-3823_22_129_40	100	40	0	0	1	40	-886	-847	Upstream
hsa_circ_0024238	HHLE1_61407_eIF4AIII_rep1_61407_15_112	100	112	0	0	1	112	-835	-724	Upstream
hsa_circ_0024238	HHLE1_61408_eIF4AIII_rep1_61408_26_142	100	142	0	0	1	142	-3	139	Upstream
hsa_circ_0024238	HHLE1_61418_eIF4AIII_rep1_61418_25_91	100	90	0	0	2	91	0	884	Downstream
hsa_circ_0024238	HHLE2_205579_eIF4AIII_rep2_205579_27_119	100	119	0	0	1	119	-842	-724	Upstream
hsa_circ_0024238	HHLE2_205580_eIF4AIII_rep2_205580_1_42	100	42	0	0	1	42	-282	-241	Upstream
hsa_circ_0024238	HHLE2_205581_eIF4AIII_rep2_205581_35_86	100	86	0	0	1	86	-3	83	Upstream
hsa_circ_0024238	HHLE2_205597_eIF4AIII_rep2_205597_40_91	100	90	0	0	2	91	0	884	Downstream
hsa_circ_0024238	HHLE2_425276_eIF4AIII_rep2_425276_1_23	100	22	0	0	2	23	-351	-330	Upstream
				TP53BP1
circular RNA	RBP-interaction	% Identity	Alignment Length	Mismatches	Gap Openings	Tag Start	Tag End	circRNA Start	circRNA ENd	Upstream/Downstream
hsa_circ_0034975	HHCD2_39334_DGCR8_D8.2_4_33	100	33	0	0	1	33	906	938	Downstream
hsa_circ_0034975	HHLE1_120181_eIF4AIII_rep1_120181_2_62	100	62	0	0	1	62	91	152	Downstream
hsa_circ_0034975	HHLE2_405278_eIF4AIII_rep2_405278_4_73	100	73	0	0	1	73	847	919	Downstream
hsa_circ_0034975	HHLE2_405279_eIF4AIII_rep2_405279_1_60	100	60	0	0	1	60	522	581	Downstream
hsa_circ_0034975	HHLE2_405280_eIF4AIII_rep2_405280_6_75	100	75	0	0	1	75	332	406	Downstream
hsa_circ_0034975	HHLE2_405281_eIF4AIII_rep2_405281_1_38	100	38	0	0	1	38	0	3068	Downstream
hsa_circ_0034975	HHLE2_405366_eIF4AIII_rep2_405366_1_33	100	33	0	0	1	33	-93	-61	Upstream
hsa_circ_0034975	HHLE2_405367_eIF4AIII_rep2_405367_1_50	100	50	0	0	1	50	-851	-802	Upstream
hsa_circ_0034975	HHMF2_126052_FUS_rep2_3_23	100	23	0	0	1	23	965	987	Downstream
hsa_circ_0034975	HHMF2_126053_FUS_rep2_8_26	100	26	0	0	1	26	84	109	Downstream
hsa_circ_0034995	HHFCT_49969_cluster-7910_6_92_37	100	37	0	0	1	37	-272	-236	Upstream
hsa_circ_0034995	HHLE1_120253_eIF4AIII_rep1_120253_10_39	100	39	0	0	1	39	-2	37	Upstream
hsa_circ_0034995	HHLE2_405425_eIF4AIII_rep2_405425_3_90	100	90	0	0	1	90	808	897	Downstream
hsa_circ_0034995	HHLE2_405426_eIF4AIII_rep2_405426_1_41	100	41	0	0	1	41	564	604	Downstream
hsa_circ_0034995	HHLE2_405427_eIF4AIII_rep2_405427_1_30	100	30	0	0	1	30	122	151	Downstream
hsa_circ_0034995	HHLE2_405428_eIF4AIII_rep2_405428_1_32	100	32	0	0	1	32	38	69	Downstream
hsa_circ_0034995	HHLE2_405429_eIF4AIII_rep2_405429_37_137	100	137	0	0	1	137	0	422	Downstream
hsa_circ_0034995	HHLE2_405434_eIF4AIII_rep2_405434_1_45	100	45	0	0	1	45	-96	-52	Upstream
hsa_circ_0034995	HHFPT_92419_PTB_cluster-7910_28_12_33	100	33	0	0	1	33	762	794	Downstream
hsa_circ_0034995	HIUTD_33311_TDP43_33311_66	100	66	0	0	1	66	-458	-393	Upstream
hsa_circ_0034995	HIUTL_16715_TIAL1_cid_16723_28	100	28	0	0	1	28	-114	-87	Upstream
hsa_circ_0034995	HIUUS_354908_U2AF65_ctrl_plus_HNRNPC_kd_354908_30	100	30	0	0	1	30	317	346	Downstream
hsa_circ_0034995	HIUUS_354927_U2AF65_ctrl_plus_HNRNPC_kd_354927_24	100	24	0	0	1	24	-208	-185	Upstream
hsa_circ_0034980	HHFKP_47680_cluster-7910_23_8_47	100	47	0	0	1	47	-763	-717	Upstream
hsa_circ_0034980	HHLE1_120191_eIF4AIII_rep1_120191_3_67	100	67	0	0	1	67	618	684	Downstream
hsa_circ_0034980	HHLE1_120192_eIF4AIII_rep1_120192_1_36	100	36	0	0	1	36	92	127	Downstream
hsa_circ_0034980	HHLE1_120240_eIF4AIII_rep1_120240_15_51	100	51	0	0	1	51	-5	46	Upstream
hsa_circ_0034980	HHLE1_120241_eIF4AIII_rep1_120241_1_68	100	68	0	0	1	68	-162	-95	Upstream
hsa_circ_0034980	HHLE2_405302_eIF4AIII_rep2_405302_1_57	100	57	0	0	1	57	927	983	Downstream
hsa_circ_0034980	HHLE2_405303_eIF4AIII_rep2_405303_1_22	100	22	0	0	1	22	904	925	Downstream
hsa_circ_0034980	HHLE2_405304_eIF4AIII_rep2_405304_3_102	100	102	0	0	1	102	653	754	Downstream
hsa_circ_0034980	HHLE2_405305_eIF4AIII_rep2_405305_1_29	100	29	0	0	1	29	13	41	Downstream
hsa_circ_0034980	HHLE2_405306_eIF4AIII_rep2_405306_25_119	100	119	0	0	1	119	0	4125	Downstream
hsa_circ_0034980	HHLE2_405403_eIF4AIII_rep2_405403_30_93	100	93	0	0	1	93	-5	88	Upstream
hsa_circ_0034980	HHLE2_405404_eIF4AIII_rep2_405404_1_32	100	32	0	0	1	32	-508	-477	Upstream
hsa_circ_0034980	HHLE2_405405_eIF4AIII_rep2_405405_3_69	100	69	0	0	1	69	-776	-708	Upstream
hsa_circ_0034980	HHLE2_405406_eIF4AIII_rep2_405406_3_61	100	61	0	0	1	61	-893	-833	Upstream
hsa_circ_0034980	HHFPT_92413_PTB_cluster-7910_20_11_23	100	23	0	0	1	23	-759	-737	Upstream
hsa_circ_0034980	HIUTD_33306_TDP43_33306_29	100	29	0	0	1	29	-620	-592	Upstream
hsa_circ_0034983	HPRO6_27850_G32872.1_43767831_27	100	27	0	0	1	27	-873	-847	Upstream
hsa_circ_0034983	HHFCT_49964_cluster-7910_1_1689_41	100	41	0	0	1	41	419	459	Downstream
hsa_circ_0034983	HHFKP_47661_cluster-7910_4_51_37	100	37	0	0	1	37	528	564	Downstream
hsa_circ_0034983	HHLE1_120195_eIF4AIII_rep1_120195_2_47	100	47	0	0	1	47	564	610	Downstream
hsa_circ_0034983	HHLE1_120196_eIF4AIII_rep1_120196_3_36	100	36	0	0	1	36	413	448	Downstream
hsa_circ_0034983	HHLE1_120197_eIF4AIII_rep1_120197_40_95	100	95	0	0	1	95	0	3788	Downstream
hsa_circ_0034983	HHLE1_120244_eIF4AIII_rep1_120244_1_50	100	50	0	0	1	50	-671	-622	Upstream
hsa_circ_0034983	HHLE2_405313_eIF4AIII_rep2_405313_26_138	100	138	0	0	1	138	495	632	Downstream
hsa_circ_0034983	HHLE2_405314_eIF4AIII_rep2_405314_8_38	100	38	0	0	1	38	413	450	Downstream
hsa_circ_0034983	HHLE2_405315_eIF4AIII_rep2_405315_1_30	100	30	0	0	1	30	228	257	Downstream
hsa_circ_0034983	HHLE2_405316_eIF4AIII_rep2_405316_44_112	100	112	0	0	1	112	0	3788	Downstream
hsa_circ_0034983	HHLE2_405412_eIF4AIII_rep2_405412_4_76	100	76	0	0	1	76	-40	36	Upstream
hsa_circ_0034983	HHLE2_405413_eIF4AIII_rep2_405413_4_85	100	85	0	0	1	85	-506	-422	Upstream
hsa_circ_0034983	HHLE2_405414_eIF4AIII_rep2_405414_3_40	100	40	0	0	1	40	-673	-634	Upstream
hsa_circ_0034983	HHLE2_405415_eIF4AIII_rep2_405415_1_37	100	37	0	0	1	37	-802	-766	Upstream
hsa_circ_0034983	HHLE2_405416_eIF4AIII_rep2_405416_11_117	100	117	0	0	1	117	-927	-811	Upstream
hsa_circ_0034983	HPAM1_87641_FMRP_iso1_I304N_G44834.1_26	100	26	0	0	1	26	-925	-900	Upstream
hsa_circ_0034983	HHFPT_92398_PTB_cluster-7910_3_15_24	100	24	0	0	1	24	504	527	Downstream
hsa_circ_0034983	HIUUS_354889_U2AF65_ctrl_plus_HNRNPC_kd_354889_45	100	45	0	0	1	45	-249	-205	Upstream
hsa_circ_0034985	HHFCT_49969_cluster-7910_6_92_37	100	37	0	0	1	37	-272	-236	Upstream
hsa_circ_0034985	HHLE1_120215_eIF4AIII_rep1_120215_58_158	100	158	0	0	1	158	0	3458	Downstream
hsa_circ_0034985	HHLE1_120253_eIF4AIII_rep1_120253_10_39	100	39	0	0	1	39	-2	37	Upstream
hsa_circ_0034985	HHLE2_405350_eIF4AIII_rep2_405350_73_167	100	167	0	0	1	167	0	3474	Downstream
hsa_circ_0034985	HHLE2_405434_eIF4AIII_rep2_405434_1_45	100	45	0	0	1	45	-96	-52	Upstream
hsa_circ_0034985	HIUTD_33311_TDP43_33311_66	100	66	0	0	1	66	-458	-393	Upstream
hsa_circ_0034985	HIUTL_16715_TIAL1_cid_16723_28	100	28	0	0	1	28	-114	-87	Upstream
hsa_circ_0034985	HIUUS_354927_U2AF65_ctrl_plus_HNRNPC_kd_354927_24	100	24	0	0	1	24	-208	-185	Upstream
hsa_circ_0034988
Length: 2011 nt	HHLE1_120221_eIF4AIII_rep1_120221_38_97	98.97	97	1	0	1	97	-95	2	Exon-exon junction
hsa_circ_0034988
Length: 2011 nt	HHLE1_120240_eIF4AIII_rep1_120240_15_51	98.04	51	1	0	1	51	-5	46	Exon-exon junction
hsa_circ_0034988
Length: 2011 nt	HHLE2_405361_eIF4AIII_rep2_405361_36_97	98.97	97	1	0	1	97	-95	2	Exon-exon junction
hsa_circ_0034988
Length: 2011 nt	HHLE2_405403_eIF4AIII_rep2_405403_30_93	98.92	93	1	0	1	93	-5	88	Exon-exon junction
hsa_circ_0034988	HHFKP_47669_cluster-7910_12_8_47	100	47	0	0	1	47	204	250	Downstream
hsa_circ_0034988	HHFKP_47680_cluster-7910_23_8_47	100	47	0	0	1	47	-763	-717	Upstream
hsa_circ_0034988	HHLE1_120221_eIF4AIII_rep1_120221_38_97	100	97	0	0	1	97	0	2012	Downstream
hsa_circ_0034988	HHLE1_120240_eIF4AIII_rep1_120240_15_51	100	51	0	0	1	51	-5	46	Upstream
hsa_circ_0034988	HHLE1_120241_eIF4AIII_rep1_120241_1_68	100	68	0	0	1	68	-162	-95	Upstream
hsa_circ_0034988	HHLE2_405361_eIF4AIII_rep2_405361_36_97	100	97	0	0	1	97	0	2012	Downstream
hsa_circ_0034988	HHLE2_405403_eIF4AIII_rep2_405403_30_93	100	93	0	0	1	93	-5	88	Upstream
hsa_circ_0034988	HHLE2_405404_eIF4AIII_rep2_405404_1_32	100	32	0	0	1	32	-508	-477	Upstream
hsa_circ_0034988	HHLE2_405405_eIF4AIII_rep2_405405_3_69	100	69	0	0	1	69	-776	-708	Upstream
hsa_circ_0034988	HHLE2_405406_eIF4AIII_rep2_405406_3_61	100	61	0	0	1	61	-893	-833	Upstream
hsa_circ_0034988	HHFPT_92413_PTB_cluster-7910_20_11_23	100	23	0	0	1	23	-759	-737	Upstream
hsa_circ_0034988	HIUTD_33306_TDP43_33306_29	100	29	0	0	1	29	-620	-592	Upstream
hsa_circ_0034990	HHFCT_49969_cluster-7910_6_92_37	100	37	0	0	1	37	-272	-236	Upstream
hsa_circ_0034990	HHLE1_120224_eIF4AIII_rep1_120224_39_158	100	158	0	0	1	158	0	2669	Downstream
hsa_circ_0034990	HHLE1_120253_eIF4AIII_rep1_120253_10_39	100	39	0	0	1	39	-2	37	Upstream
hsa_circ_0034990	HHLE2_405371_eIF4AIII_rep2_405371_8_72	100	72	0	0	1	72	596	667	Downstream
hsa_circ_0034990	HHLE2_405372_eIF4AIII_rep2_405372_3_70	100	70	0	0	1	70	324	393	Downstream
hsa_circ_0034990	HHLE2_405373_eIF4AIII_rep2_405373_1_42	100	42	0	0	1	42	258	299	Downstream
hsa_circ_0034990	HHLE2_405374_eIF4AIII_rep2_405374_38_83	100	83	0	0	1	83	0	2669	Downstream
hsa_circ_0034990	HHLE2_405434_eIF4AIII_rep2_405434_1_45	100	45	0	0	1	45	-96	-52	Upstream
hsa_circ_0034990	HIUTD_33311_TDP43_33311_66	100	66	0	0	1	66	-458	-393	Upstream
hsa_circ_0034990	HIUTL_16715_TIAL1_cid_16723_28	100	28	0	0	1	28	-114	-87	Upstream
hsa_circ_0034990	HIUUS_354927_U2AF65_ctrl_plus_HNRNPC_kd_354927_24	100	24	0	0	1	24	-208	-185	Upstream
hsa_circ_0034984	HHFKP_47663_cluster-7910_6_8_37	100	37	0	0	1	37	96	132	Downstream
hsa_circ_0034984	AUF1_G29849_chr15_43731369_43731398_30	100	30	0	0	1	30	-784	-755	Upstream
hsa_circ_0034984	HHLE1_120204_eIF4AIII_rep1_120204_43_250	100	250	0	0	1	250	0	1611	Downstream
hsa_circ_0034984	HHLE1_120221_eIF4AIII_rep1_120221_38_97	100	96	0	0	1	96	-2	94	Upstream
hsa_circ_0034984	HHLE2_405330_eIF4AIII_rep2_405330_1_26	100	26	0	0	1	26	44	69	Downstream
hsa_circ_0034984	HHLE2_405331_eIF4AIII_rep2_405331_75_281	100	281	0	0	1	281	0	1608	Downstream
hsa_circ_0034984	HHLE2_405361_eIF4AIII_rep2_405361_36_97	100	96	0	0	1	96	-2	94	Upstream
hsa_circ_0034984	HHFPT_92401_PTB_cluster-7910_7_13_24	100	24	0	0	1	24	442	465	Downstream
hsa_circ_0034984	HIUUS_354768_U2AF65_ctrl_plus_HNRNPC_kd_354768_35	100	35	0	0	1	35	-231	-197	Upstream
hsa_circ_0034992	HHLE1_120246_eIF4AIII_rep1_120246_5_81	100	81	0	0	1	81	-495	-415	Upstream
hsa_circ_0034992	HHLE2_405400_eIF4AIII_rep2_405400_1_43	100	43	0	0	1	43	855	897	Downstream
hsa_circ_0034992	HHLE2_405422_eIF4AIII_rep2_405422_1_34	100	34	0	0	1	34	-245	-212	Upstream
hsa_circ_0034992	HHLE2_405423_eIF4AIII_rep2_405423_1_32	100	32	0	0	1	32	-466	-435	Upstream
hsa_circ_0034992	HHLE2_405424_eIF4AIII_rep2_405424_1_30	100	30	0	0	1	30	-560	-531	Upstream
hsa_circ_0034992	HHLE2_405425_eIF4AIII_rep2_405425_3_90	100	90	0	0	1	90	-830	-741	Upstream
hsa_circ_0034992	HHFPT_92419_PTB_cluster-7910_28_12_33	100	33	0	0	1	33	-876	-844	Upstream
hsa_circ_0034993	HHFCT_49969_cluster-7910_6_92_37	100	37	0	0	1	37	-272	-236	Upstream
hsa_circ_0034993	HHLE1_120253_eIF4AIII_rep1_120253_10_39	100	39	0	0	1	39	-2	37	Upstream
hsa_circ_0034993	HHLE2_405400_eIF4AIII_rep2_405400_1_43	100	43	0	0	1	43	855	897	Downstream
hsa_circ_0034993	HHLE2_405434_eIF4AIII_rep2_405434_1_45	100	45	0	0	1	45	-96	-52	Upstream
hsa_circ_0034993	HIUTD_33311_TDP43_33311_66	100	66	0	0	1	66	-458	-393	Upstream
hsa_circ_0034993	HIUTL_16715_TIAL1_cid_16723_28	100	28	0	0	1	28	-114	-87	Upstream
hsa_circ_0034993	HIUUS_354927_U2AF65_ctrl_plus_HNRNPC_kd_354927_24	100	24	0	0	1	24	-208	-185	Upstream
hsa_circ_0034994	HHLE1_120243_eIF4AIII_rep1_120243_1_61	100	61	0	0	1	61	878	938	Downstream
hsa_circ_0034994	HHLE1_120244_eIF4AIII_rep1_120244_1_50	100	50	0	0	1	50	127	176	Downstream
hsa_circ_0034994	HHLE1_120246_eIF4AIII_rep1_120246_5_81	100	81	0	0	1	81	-495	-415	Upstream
hsa_circ_0034994	HHLE2_405411_eIF4AIII_rep2_405411_5_53	100	53	0	0	1	53	843	895	Downstream
hsa_circ_0034994	HHLE2_405412_eIF4AIII_rep2_405412_4_76	100	76	0	0	1	76	758	833	Downstream
hsa_circ_0034994	HHLE2_405413_eIF4AIII_rep2_405413_4_85	100	85	0	0	1	85	292	376	Downstream
hsa_circ_0034994	HHLE2_405414_eIF4AIII_rep2_405414_3_40	100	40	0	0	1	40	125	164	Downstream
hsa_circ_0034994	HHLE2_405415_eIF4AIII_rep2_405415_1_37	100	37	0	0	1	37	0	328	Downstream
hsa_circ_0034994	HHLE2_405422_eIF4AIII_rep2_405422_1_34	100	34	0	0	1	34	-245	-212	Upstream
hsa_circ_0034994	HHLE2_405423_eIF4AIII_rep2_405423_1_32	100	32	0	0	1	32	-466	-435	Upstream
hsa_circ_0034994	HHLE2_405424_eIF4AIII_rep2_405424_1_30	100	30	0	0	1	30	-560	-531	Upstream
hsa_circ_0034994	HHLE2_405425_eIF4AIII_rep2_405425_3_90	100	90	0	0	1	90	-830	-741	Upstream
hsa_circ_0034994	HHFPT_92419_PTB_cluster-7910_28_12_33	100	33	0	0	1	33	-876	-844	Upstream
hsa_circ_0034994	HIUUS_354889_U2AF65_ctrl_plus_HNRNPC_kd_354889_45	100	45	0	0	1	45	549	593	Downstream
				CHEK1
circular RNA	RBP-interaction	% Identity	Alignment Length	Mismatches	Gap Openings	Tag Start	Tag End	circRNA Start	circRNA ENd	Upstream/Downstream
hsa_circ_0024794	HHLE2_210078_eIF4AIII_rep2_210078_6_54	100	54	0	0	1	54	-222	-169	Upstream
hsa_circ_0024794	HHLE2_210079_eIF4AIII_rep2_210079_1_40	100	40	0	0	1	40	-4	36	Upstream
hsa_circ_0024794	HHLE2_210097_eIF4AIII_rep2_210097_1_46	100	46	0	0	1	46	372	417	Downstream
hsa_circ_0024794	HIUUS_216091_U2AF65_ctrl_plus_HNRNPC_kd_216091_36	100	36	0	0	1	36	-755	-720	Upstream
hsa_circ_0024794	HIUUS_216097_U2AF65_ctrl_plus_HNRNPC_kd_216097_72	100	72	0	0	1	72	-568	-497	Upstream
hsa_circ_0024794	HIUUS_216103_U2AF65_ctrl_plus_HNRNPC_kd_216103_45	100	45	0	0	1	45	-21	24	Upstream
hsa_circ_0024795	HPRO6_15261_G17871.1_125525397_29	100	29	0	0	1	29	136	164	Downstream
hsa_circ_0024795	HPRO6_15262_G17873.1_125525726_32	100	32	0	0	1	32	466	497	Downstream
hsa_circ_0024795	HPRO6_15263_G17874.1_125525858_30	100	30	0	0	1	30	605	634	Downstream
hsa_circ_0024795	HPRO6_15265_G17876.1_125525931_27	100	27	0	0	1	27	676	702	Downstream
hsa_circ_0024795	HHFCT_31443_cluster-3933_3_1480_41	100	41	0	0	1	41	0	676	Downstream
hsa_circ_0024795	HHFCT_31444_cluster-3933_4_158_31	100	31	0	0	1	31	209	239	Downstream
hsa_circ_0024795	HHFCT_31445_cluster-3933_5_96_37	100	37	0	0	1	37	348	384	Downstream
hsa_circ_0024795	HHFCT_31446_cluster-3933_6_36_35	100	35	0	0	1	35	470	504	Downstream
hsa_circ_0024795	HHFKP_30176_cluster-3933_8_49_48	100	48	0	0	1	48	0	671	Downstream
hsa_circ_0024795	HHFKP_30177_cluster-3933_9_109_41	100	41	0	0	1	41	234	274	Downstream
hsa_circ_0024795	HHFKP_30178_cluster-3933_10_333_41	100	41	0	0	1	41	361	401	Downstream
hsa_circ_0024795	HHFKP_30179_cluster-3933_11_166_41	100	41	0	0	1	41	519	559	Downstream
hsa_circ_0024795	HHFKP_30180_cluster-3933_12_53_23	100	23	0	0	1	23	601	623	Downstream
hsa_circ_0024795	HPHES_1480_G1958.1_125525842_35	100	35	0	0	1	35	591	625	Downstream
hsa_circ_0024795	HPKMA_2725_G3171.1_125525246_27	100	27	0	0	1	27	0	663	Downstream
hsa_circ_0024795	HPKMB_1458_G1632.1_125525251_27	100	27	0	0	1	27	0	663	Downstream
hsa_circ_0024795	HPKTA_11442_G12297.1_125525246_28	100	28	0	0	1	28	0	663	Downstream
hsa_circ_0024795	HPKTA_11443_G12298.1_125525389_29	100	29	0	0	1	29	136	164	Downstream
hsa_circ_0024795	HPKTA_11444_G12300.1_125525870_33	100	33	0	0	1	33	605	637	Downstream
hsa_circ_0024795	HPKTB_2031_G2596.1_125525390_29	100	29	0	0	1	29	136	164	Downstream
hsa_circ_0024795	HPRT3_5026_G6597.1_125525401_29	100	29	0	0	1	29	136	164	Downstream
hsa_circ_0024795	HPSD3_1884_G2540.1_125525870_32	100	32	0	0	1	32	605	636	Downstream
hsa_circ_0024795	HPSLC_3591_G4248.1_125525855_29	100	29	0	0	1	29	605	633	Downstream
hsa_circ_0024795	AUF1_G16483_chr11_125525848_125525876_29	100	29	0	0	1	29	606	634	Downstream
hsa_circ_0024795	HPLCA_5266_CAPRIN1_CID_000921_125525693_55	100	55	0	0	1	55	439	493	Downstream
hsa_circ_0024795	HHCT2_6523_DGCR8_T7.2_9_53	100	53	0	0	1	53	0	650	Downstream
hsa_circ_0024795	HHCT2_6524_DGCR8_T7.2_4_32	100	32	0	0	1	32	388	419	Downstream
hsa_circ_0024795	HHLE2_210088_eIF4AIII_rep2_210088_8_135	100	135	0	0	1	135	0	658	Downstream
hsa_circ_0024795	HHLE2_210089_eIF4AIII_rep2_210089_1_28	100	28	0	0	1	28	408	435	Downstream
hsa_circ_0024795	HPHEW_4018_EWSR1_4018_28	100	28	0	0	1	28	137	164	Downstream
hsa_circ_0024795	HPAM1_68775_FMRP_iso1_I304N_G24699.1_32	100	32	0	0	1	32	0	646	Downstream
hsa_circ_0024795	HPAM7_43561_FMRP_iso7_I304N_G16705.1_36	100	36	0	0	1	36	0	649	Downstream
hsa_circ_0024795	HPHFW_7764_FUS_7764_34	100	34	0	0	1	34	-796	-763	Upstream
hsa_circ_0024795	HPHFW_7766_FUS_7766_28	100	28	0	0	1	28	137	164	Downstream
hsa_circ_0024795	HPHFW_7767_FUS_7767_26	100	26	0	0	1	26	301	326	Downstream
hsa_circ_0024795	HPHFW_7768_FUS_7768_29	100	29	0	0	1	29	606	634	Downstream
hsa_circ_0024795	HPHFW_7769_FUS_7769_27	100	27	0	0	1	27	677	703	Downstream
hsa_circ_0024795	HPAR2_19127_FXR2_WT_G7696.1_27	100	27	0	0	1	27	677	703	Downstream
hsa_circ_0024795	HPTI1_23303_IGFBP1_slc13202_chr11_42	100	42	0	0	1	42	86	127	Downstream
hsa_circ_0024795	HPTI1_34778_IGFBP1_slc13203_chr11_38	100	38	0	0	1	38	131	168	Downstream
hsa_circ_0024795	HPTI1_41799_IGFBP1_slc13206_chr11_59	100	59	0	0	1	59	435	493	Downstream
hsa_circ_0024795	HPTI1_48211_IGFBP1_slc13208_chr11_44	100	44	0	0	1	44	676	719	Downstream
hsa_circ_0024795	HPTI1_55546_IGFBP1_slc13205_chr11_171	100	171	0	0	1	171	239	409	Downstream
hsa_circ_0024795	HPTI2_23137_IGFBP2_slc15440_chr11_62	100	62	0	0	1	62	435	496	Downstream
hsa_circ_0024795	HPTI2_23140_IGFBP2_slc15443_chr11_32	100	32	0	0	1	32	637	668	Downstream
hsa_circ_0024795	HPTI2_34735_IGFBP2_slc15438_chr11_65	100	65	0	0	1	65	262	326	Downstream
hsa_circ_0024795	HPTI2_38760_IGFBP2_slc15434_chr11_30	100	30	0	0	1	30	98	127	Downstream
hsa_circ_0024795	HPTI2_44878_IGFBP2_slc15442_chr11_30	100	30	0	0	1	30	605	634	Downstream
hsa_circ_0024795	HPTI2_53709_IGFBP2_slc15444_chr11_29	100	29	0	0	1	29	676	704	Downstream
hsa_circ_0024795	HPTI2_55929_IGFBP2_slc15435_chr11_33	100	33	0	0	1	33	136	168	Downstream
hsa_circ_0024795	HPTI3_17920_IGFBP3_slc16714_chr11_77	100	77	0	0	1	77	818	894	Downstream
hsa_circ_0024795	HPTI3_55023_IGFBP3_slc16710_chr11_58	100	58	0	0	1	58	439	496	Downstream
hsa_circ_0024795	HPTI3_84203_IGFBP3_slc16711_chr11_62	100	62	0	0	1	62	576	637	Downstream
hsa_circ_0024795	HPTI3_90786_IGFBP3_slc16712_chr11_72	100	72	0	0	1	72	637	708	Downstream
hsa_circ_0024795	HPTI3_91368_IGFBP3_slc16706_chr11_116	100	116	0	0	1	116	12	127	Downstream
hsa_circ_0024795	HPTI3_94884_IGFBP3_slc16707_chr11_70	100	70	0	0	1	70	127	196	Downstream
hsa_circ_0024795	HPTI3_95533_IGFBP3_slc16708_chr11_100	100	100	0	0	1	100	233	332	Downstream
hsa_circ_0024795	HPTLA_23350_LIN28A_G5647_8_ENST00000438015_CHEK1_3utr_29	100	29	0	0	1	29	136	164	Downstream
hsa_circ_0024795	HPTLB_11210_LIN28B_G6005_6_ENST00000534070_CHEK1_3utr_28	100	28	0	0	1	28	676	703	Downstream
hsa_circ_0024795	HPTLB_649_LIN28B_G6003_56_ENST00000438015_CHEK1_3utr_33	100	33	0	0	1	33	136	168	Downstream
hsa_circ_0024795	HPTLB_9674_LIN28B_G6004_6_ENST00000534070_CHEK1_3utr_30	100	30	0	0	1	30	605	634	Downstream
hsa_circ_0024795	HPPMO_3830_MOV10_10301_30	100	30	0	0	1	30	605	634	Downstream
hsa_circ_0024795	HPPMO_3831_MOV10_10302_50	100	50	0	0	1	50	765	814	Downstream
hsa_circ_0024795	HHFPT_57771_PTB_cluster-3933_17_14_36	100	36	0	0	1	36	592	627	Downstream
hsa_circ_0024795	HPTPU_5851_PUM2_slc1173_chr11_32	100	32	0	0	1	32	637	668	Downstream
hsa_circ_0024795	HPTQK_2826_QKI_slc1348_chr11_44	100	44	0	0	1	44	591	634	Downstream
hsa_circ_0024795	HPHTA_1783_TAF15_1783_29	100	29	0	0	1	29	99	127	Downstream
hsa_circ_0024795	HPHTA_1784_TAF15_1784_28	100	28	0	0	1	28	137	164	Downstream
hsa_circ_0024795	HIUTI_4429_TIA1_cid_4429_35	100	35	0	0	1	35	644	678	Downstream
hsa_circ_0024795	HIUTL_10114_TIAL1_cid_10120_56	100	56	0	0	1	56	643	698	Downstream
hsa_circ_0024795	HPLZC_115_ZC3H7B_CID_003125_125525399_92	100	92	0	0	1	92	136	227	Downstream
hsa_circ_0024795	HPLZC_1448_ZC3H7B_CID_003126_125525921_154	100	154	0	0	1	154	605	758	Downstream
hsa_circ_0024791	HHLE2_210097_eIF4AIII_rep2_210097_1_46	100	46	0	0	1	46	372	417	Downstream
				MRE11
circular RNA	RBP-interaction	% Identity	Alignment Length	Mismatches	Gap Openings	Tag Start	Tag End	circRNA Start	circRNA ENd	Upstream/Downstream
hsa_circ_0024040	HHCD2_22654_DGCR8_D8.2_1_29	100	29	0	0	1	29	-754	-726	Upstream
hsa_circ_0024040	HHLE2_235724_eIF4AIII_rep2_235724_1_30	100	30	0	0	1	30	905	934	Downstream
hsa_circ_0024040	HHLE2_235725_eIF4AIII_rep2_235725_12_69	100	69	0	0	1	69	301	369	Downstream
hsa_circ_0024040	HHLE2_235730_eIF4AIII_rep2_235730_1_35	100	35	0	0	1	35	-2	33	Upstream
hsa_circ_0024040	HHFPT_48257_PTB_uc001peu.1_59_18_27	100	27	0	0	1	27	893	919	Downstream
hsa_circ_0024040	HHFPT_48261_PTB_uc001peu.1_64_20_45	100	45	0	0	1	45	494	538	Downstream
hsa_circ_0024040	HHFPT_48263_PTB_uc001peu.1_66_28_46	100	46	0	0	1	46	-240	-195	Upstream
hsa_circ_0024040	HHFPT_48266_PTB_uc001peu.1_72_23_51	100	51	0	0	1	51	-606	-556	Upstream
hsa_circ_0024040	HIUTL_9629_TIAL1_cid_9635_29	100	29	0	0	1	29	-389	-361	Upstream
hsa_circ_0024040	HIUUC_95302_U2AF65_ctrl_95302_30	100	30	0	0	1	30	-33	-4	Upstream
hsa_circ_0024040	HIUUC_95311_U2AF65_ctrl_95311_22	100	22	0	0	1	22	-450	-429	Upstream
hsa_circ_0024040	HIUUS_204903_U2AF65_ctrl_plus_HNRNPC_kd_204903_59	100	59	0	0	1	59	259	317	Downstream
hsa_circ_0024040	HIUUS_204912_U2AF65_ctrl_plus_HNRNPC_kd_204912_38	100	38	0	0	1	38	-41	-4	Upstream
hsa_circ_0024040	HIUUS_204919_U2AF65_ctrl_plus_HNRNPC_kd_204919_30	100	30	0	0	1	30	-236	-207	Upstream
hsa_circ_0024040	HIUUS_204925_U2AF65_ctrl_plus_HNRNPC_kd_204925_25	100	25	0	0	1	25	-451	-427	Upstream
hsa_circ_0024040	HIUUS_204933_U2AF65_ctrl_plus_HNRNPC_kd_204933_26	100	26	0	0	1	26	-816	-791	Upstream
hsa_circ_0024040	HIUUS_204934_U2AF65_ctrl_plus_HNRNPC_kd_204934_33	100	33	0	0	1	33	-858	-826	Upstream
hsa_circ_0024041	HHFKP_25348_uc001peu.1_22_8_28	100	28	0	0	1	28	570	597	Downstream
hsa_circ_0024041	HHLE1_71491_eIF4AIII_rep1_71491_1_28	100	28	0	0	1	28	-430	-403	Upstream
hsa_circ_0024041	HHLE2_235724_eIF4AIII_rep2_235724_1_30	100	30	0	0	1	30	905	934	Downstream
hsa_circ_0024041	HHLE2_235725_eIF4AIII_rep2_235725_12_69	100	69	0	0	1	69	301	369	Downstream
hsa_circ_0024041	HHLE2_235750_eIF4AIII_rep2_235750_1_52	100	52	0	0	1	52	-80	-29	Upstream
hsa_circ_0024041	HHLE2_235751_eIF4AIII_rep2_235751_1_35	100	35	0	0	1	35	-461	-427	Upstream
hsa_circ_0024041	HPHFW_7398_FUS_7398_25	100	25	0	0	1	25	-890	-866	Upstream
hsa_circ_0024041	HHFPT_48257_PTB_uc001peu.1_59_18_27	100	27	0	0	1	27	893	919	Downstream
hsa_circ_0024041	HHFPT_48261_PTB_uc001peu.1_64_20_45	100	45	0	0	1	45	494	538	Downstream
hsa_circ_0024041	HHFPT_48262_PTB_uc001peu.1_65_18_26	100	26	0	0	1	26	385	410	Downstream
hsa_circ_0024041	HIUUC_95348_U2AF65_ctrl_95348_35	100	35	0	0	1	35	-861	-827	Upstream
hsa_circ_0024041	HIUUS_204903_U2AF65_ctrl_plus_HNRNPC_kd_204903_59	100	59	0	0	1	59	259	317	Downstream
hsa_circ_0024041	HIUUS_204992_U2AF65_ctrl_plus_HNRNPC_kd_204992_48	100	48	0	0	1	48	-871	-824	Upstream
hsa_circ_0024042
Length: 391 nt	HHLE1_71488_eIF4AIII_rep1_71488_1_66	100	66	0	0	1	66	-64	2	Exon-exon junction
hsa_circ_0024042	HHLE1_71488_eIF4AIII_rep1_71488_1_66	100	66	0	0	1	66	0	392	Downstream
hsa_circ_0024042	HHLE2_235744_eIF4AIII_rep2_235744_1_47	100	47	0	0	1	47	389	435	Downstream
hsa_circ_0024042	HHLE2_235745_eIF4AIII_rep2_235745_1_26	100	26	0	0	1	26	336	361	Downstream
hsa_circ_0024042	HHLE2_235756_eIF4AIII_rep2_235756_1_38	100	38	0	0	1	38	-665	-628	Upstream
hsa_circ_0024042	HHLE2_235757_eIF4AIII_rep2_235757_1_33	100	33	0	0	1	33	-850	-818	Upstream
hsa_circ_0024042	HHMF1_54171_FUS_rep1_11_25	100	25	0	0	1	25	-253	-229	Upstream
				RAD50
circular RNA	RBP-interaction	% Identity	Alignment Length	Mismatches	Gap Openings	Tag Start	Tag End	circRNA Start	circRNA ENd	Upstream/Downstream
hsa_circ_0073880	HHFKP_119741_cluster-18218_10_24_44	100	44	0	0	1	44	-950	-907	Upstream
hsa_circ_0073880	HHLE1_275402_eIF4AIII_rep1_275402_22_195	100	195	0	0	1	195	-945	-751	Upstream
hsa_circ_0073880	HHLE1_275403_eIF4AIII_rep1_275403_58_209	100	209	0	0	1	209	-1	208	Upstream
hsa_circ_0073880	HHLE1_275411_eIF4AIII_rep1_275411_9_55	100	55	0	0	1	55	0	962	Downstream
hsa_circ_0073880	HHLE1_275412_eIF4AIII_rep1_275412_2_59	100	59	0	0	1	59	44	102	Downstream
hsa_circ_0073880	HHLE2_928792_eIF4AIII_rep2_928792_62_196	100	196	0	0	1	196	-946	-751	Upstream
hsa_circ_0073880	HHLE2_928793_eIF4AIII_rep2_928793_1_46	100	46	0	0	1	46	-690	-645	Upstream
hsa_circ_0073880	HHLE2_928794_eIF4AIII_rep2_928794_83_210	100	210	0	0	1	210	-2	208	Upstream
hsa_circ_0073880	HHLE2_928805_eIF4AIII_rep2_928805_20_130	100	130	0	0	1	130	0	986	Downstream
hsa_circ_0073880	HHLE2_928806_eIF4AIII_rep2_928806_4_57	100	57	0	0	1	57	46	102	Downstream
hsa_circ_0073880	HHLE2_928807_eIF4AIII_rep2_928807_1_61	100	61	0	0	1	61	857	917	Downstream
hsa_circ_0073880	HHLSF_18123_SFRS1_10081_40	100	40	0	0	1	40	-805	-766	Upstream
hsa_circ_0001527	HHFKP_119745_cluster-18218_16_8_26	100	26	0	0	1	26	-793	-768	Upstream
hsa_circ_0001527	HHLE1_275416_eIF4AIII_rep1_275416_17_94	100	94	0	0	1	94	-853	-760	Upstream
hsa_circ_0001527	HHLE1_275423_eIF4AIII_rep1_275423_49_118	100	118	0	0	1	118	0	514	Downstream
hsa_circ_0001527	HHLE2_928817_eIF4AIII_rep2_928817_42_137	100	137	0	0	1	137	-887	-751	Upstream
hsa_circ_0001527	HHLE2_928818_eIF4AIII_rep2_928818_45_198	100	198	0	0	1	198	-3	195	Upstream
hsa_circ_0001527	HPAW1_35840_FMRP_iso1_WT_G96889.1_43	100	43	0	0	1	43	-837	-795	Upstream
hsa_circ_0001527	HIUUS_852801_U2AF65_ctrl_plus_HNRNPC_kd_852801_35	100	35	0	0	1	35	-16	19	Upstream
hsa_circ_0001527	HIUUS_852815_U2AF65_ctrl_plus_HNRNPC_kd_852815_27	100	27	0	0	1	27	37	63	Downstream
hsa_circ_0001527	HIUUS_852816_U2AF65_ctrl_plus_HNRNPC_kd_852816_30	100	30	0	0	1	30	425	454	Downstream
hsa_circ_0001528
Length: 353 nt	HHLE2_928837_eIF4AIII_rep2_928837_31_126	99.21	126	1	0	1	126	-123	3	Exon-exon junction
hsa_circ_0001528	HHLE1_275425_eIF4AIII_rep1_275425_7_37	100	37	0	0	1	37	-3	34	Upstream
hsa_circ_0001528	HHLE2_928831_eIF4AIII_rep2_928831_1_51	100	51	0	0	1	51	-532	-482	Upstream
hsa_circ_0001528	HHLE2_928832_eIF4AIII_rep2_928832_1_37	100	37	0	0	1	37	-3	34	Upstream
hsa_circ_0001528	HHLE2_928837_eIF4AIII_rep2_928837_31_126	100	126	0	0	1	126	0	355	Downstream
hsa_circ_0001528	HIUUS_852842_U2AF65_ctrl_plus_HNRNPC_kd_852842_41	100	41	0	0	1	41	825	865	Downstream
				CHECK2
circular RNA	RBP-interaction	% Identity	Alignment Length	Mismatches	Gap Openings	Tag Start	Tag End	circRNA Start	circRNA ENd	Upstream/Downstream
hsa_circ_0062714	HHLE2_766786_eIF4AIII_rep2_766786_1_37	100	37	0	0	1	37	933	969	Downstream
hsa_circ_0062714	HHLE2_766788_eIF4AIII_rep2_766788_4_76	100	76	0	0	1	76	0	341	Downstream
hsa_circ_0062714	HHLE2_766792_eIF4AIII_rep2_766792_1_53	100	53	0	0	1	53	-163	-111	Upstream
hsa_circ_0062714	HHLE2_766793_eIF4AIII_rep2_766793_1_33	100	33	0	0	1	33	-198	-166	Upstream
hsa_circ_0062714	HHLE2_766794_eIF4AIII_rep2_766794_1_28	100	28	0	0	1	28	-385	-358	Upstream
hsa_circ_0062714	HIUUC_301661_U2AF65_ctrl_301661_30	100	30	0	0	1	30	-26	4	Upstream
hsa_circ_0062714	HIUUS_655017_U2AF65_ctrl_plus_HNRNPC_kd_655017_35	100	35	0	0	1	35	-31	4	Upstream
hsa_circ_0062714	HIUUS_655020_U2AF65_ctrl_plus_HNRNPC_kd_655020_26	100	26	0	0	1	26	-252	-227	Upstream
hsa_circ_0062712	HHLE2_766757_eIF4AIII_rep2_766757_23_73	100	73	0	0	1	73	-4	69	Exon-exon junction
hsa_circ_0062712	HHLE1_233736_eIF4AIII_rep1_233736_2_45	100	45	0	0	1	45	114	158	Downstream
hsa_circ_0062712	HHLE1_233737_eIF4AIII_rep1_233737_7_74	100	74	0	0	1	74	0	554	Downstream
hsa_circ_0062712	HHLE2_766739_eIF4AIII_rep2_766739_5_100	100	100	0	0	1	100	689	788	Downstream
hsa_circ_0062712	HHLE2_766740_eIF4AIII_rep2_766740_1_42	100	42	0	0	1	42	370	411	Downstream
hsa_circ_0062712	HHLE2_766741_eIF4AIII_rep2_766741_23_76	100	76	0	0	1	76	0	554	Downstream
hsa_circ_0062712	HHLE2_766757_eIF4AIII_rep2_766757_23_73	100	73	0	0	1	73	-4	69	Upstream
hsa_circ_0062712	HHLE2_879120_eIF4AIII_rep2_879120_1_25	100	24	0	0	2	25	943	966	Downstream
hsa_circ_0062712	HHLE2_890623_eIF4AIII_rep2_890623_1_24	100	24	0	0	1	24	943	966	Downstream
				NBS1
circular RNA	RBP-interaction	% Identity	Alignment Length	Mismatches	Gap Openings	Tag Start	Tag End	circRNA Start	circRNA ENd	Upstream/Downstream
hsa_circ_0084867	HHFKP_139324_uc003yei.1_12_12_47	100	47	0	0	1	47	0	343	Downstream
hsa_circ_0084867	HHLE1_331509_eIF4AIII_rep1_331509_1_39	100	39	0	0	1	39	278	316	Downstream
hsa_circ_0084867	HHLE2_1143598_eIF4AIII_rep2_1143598_18_71	100	71	0	0	1	71	0	347	Downstream
hsa_circ_0084867	HHLE2_1143605_eIF4AIII_rep2_1143605_1_46	100	46	0	0	1	46	-455	-410	Upstream
hsa_circ_0084867	HHMF2_374596_FUS_rep2_3_25	100	25	0	0	1	25	-365	-341	Upstream
hsa_circ_0084867	HHFPT_276239_PTB_uc003yei.1_15_9_27	100	27	0	0	1	27	554	580	Downstream
hsa_circ_0084867	HPTQK_2405_QKI_slc1775_chr8_32	100	32	0	0	1	32	142	173	Downstream
hsa_circ_0084866	HHLE1_179971_eIF4AIII_rep1_179971_1_24	100	24	0	0	1	24	-815	-792	Upstream
hsa_circ_0084866	HHMF3_424852_FUS_rep3_3_26	100	26	0	0	1	26	-407	-382	Upstream
hsa_circ_0084868	HHLE1_179971_eIF4AIII_rep1_179971_1_24	100	24	0	0	1	24	-815	-792	Upstream
hsa_circ_0084868	HHLE1_312405_eIF4AIII_rep1_312405_2_27	100	27	0	0	1	27	528	554	Downstream
hsa_circ_0084868	HHLE2_1070220_eIF4AIII_rep2_1070220_5_28	100	28	0	0	1	28	528	555	Downstream
hsa_circ_0084868	HHMF3_424852_FUS_rep3_3_26	100	26	0	0	1	26	-407	-382	Upstream
hsa_circ_0084868	HIUUS_1017370_U2AF65_ctrl_plus_HNRNPC_kd_1017370_23	100	23	0	0	1	23	47	69	Downstream
				TP53
circular RNA	RBP-interaction	% Identity	Alignment Length	Mismatches	Gap Openings	Tag Start	Tag End	circRNA Start	circRNA ENd	Upstream/Downstream
hsa_circ_0041946	HHFKP_58530_cluster-10020_6_338_41	100	41	0	0	1	41	152	192	Downstream
hsa_circ_0041946	HHFKP_58531_cluster-10020_7_34_37	100	37	0	0	1	37	-912	-876	Upstream
hsa_circ_0041946	HHRBC_5270_BC3-2of3-SCL_3874_43	100	43	0	0	1	43	938	980	Downstream
hsa_circ_0041946	HPCB1_17503_G22024.1_7578433_27	100	27	0	0	1	27	-840	-814	Upstream
hsa_circ_0041946	HPKTA_26841_G28874.1_7573753_28	100	28	0	0	1	28	161	188	Downstream
hsa_circ_0041946	HHLE1_155825_eIF4AIII_rep1_155825_1_29	100	29	0	0	1	29	-551	-523	Upstream
hsa_circ_0041946	HHLE1_155827_eIF4AIII_rep1_155827_8_87	100	87	0	0	1	87	-663	-577	Upstream
hsa_circ_0041946	HHLE2_514063_eIF4AIII_rep2_514063_4_46	100	44	0	0	1	44	957	1000	Downstream
hsa_circ_0041946	HHLE2_514064_eIF4AIII_rep2_514064_1_46	100	46	0	0	1	46	274	319	Downstream
hsa_circ_0041946	HHLE2_514071_eIF4AIII_rep2_514071_8_46	100	46	0	0	1	46	-653	-608	Upstream
hsa_circ_0041946	HHLE2_514072_eIF4AIII_rep2_514072_1_34	100	34	0	0	1	34	-844	-811	Upstream
hsa_circ_0041946	HPAM1_101007_FMRP_iso1_I304N_G58648.1_32	100	32	0	0	1	32	-2	30	Upstream
hsa_circ_0041946	HPAM1_101009_FMRP_iso1_I304N_G58650.1_27	100	27	0	0	1	27	-641	-615	Upstream
hsa_circ_0041946	HPAM1_101010_FMRP_iso1_I304N_G58651.1_24	100	24	0	0	1	24	-814	-791	Upstream
hsa_circ_0041946	HPAM1_101011_FMRP_iso1_I304N_G58652.1_27	100	27	0	0	1	27	-906	-880	Upstream
hsa_circ_0041946	HPAM7_65305_FMRP_iso7_I304N_G40382.1_32	100	32	0	0	1	32	-2	30	Upstream
hsa_circ_0041946	HPAM7_65307_FMRP_iso7_I304N_G40385.1_35	100	35	0	0	1	35	-914	-880	Upstream
hsa_circ_0041946	HPAW1_99528_FMRP_iso1_WT_G53908.1_33	100	33	0	0	1	33	-2	31	Upstream
hsa_circ_0041946	HPAW1_99529_FMRP_iso1_WT_G53909.1_30	100	30	0	0	1	30	-642	-613	Upstream
hsa_circ_0041946	HPAW7_61243_FMRP_iso7_WT_G39106.1_27	100	27	0	0	1	27	-2	25	Upstream
hsa_circ_0041946	HPTI1_30561_IGFBP1_slc17348_chr17_72	100	72	0	0	1	72	-879	-808	Upstream
hsa_circ_0041946	HPTI1_42183_IGFBP1_slc17345_chr17_42	100	42	0	0	1	42	-2	40	Upstream
hsa_circ_0041946	HPTI2_30287_IGFBP2_slc19675_chr17_42	100	42	0	0	1	42	-2	40	Upstream
hsa_circ_0041946	HPTI3_22709_IGFBP3_slc22353_chr17_42	100	42	0	0	1	42	-2	40	Upstream
hsa_circ_0041946	HPTI3_22710_IGFBP3_slc22354_chr17_63	100	63	0	0	1	63	-648	-586	Upstream
hsa_circ_0041946	HPTI3_67735_IGFBP3_slc22341_chr17_49	100	49	0	0	1	49	929	977	Downstream
hsa_circ_0041946	HPTLB_20150_LIN28B_G11233_7_NA_NA_Intergenic_26	100	25	0	0	2	26	-276	-252	Upstream
hsa_circ_0041946	HIUUS_425694_U2AF65_ctrl_plus_HNRNPC_kd_425694_35	100	35	0	0	1	35	884	918	Downstream
hsa_circ_0041947	HHFKP_58530_cluster-10020_6_338_41	100	41	0	0	1	41	152	192	Downstream
hsa_circ_0041947	HHFKP_58532_cluster-10020_8_92_30	100	30	0	0	1	30	-663	-634	Upstream
hsa_circ_0041947	HHFKP_58533_cluster-10020_9_43_26	100	26	0	0	1	26	-850	-825	Upstream
hsa_circ_0041947	HHFKP_58534_cluster-10020_10_360_48	100	48	0	0	1	48	-986	-939	Upstream
hsa_circ_0041947	HHRBC_5270_BC3-2of3-SCL_3874_43	100	43	0	0	1	43	938	980	Downstream
hsa_circ_0041947	HHRBC_5272_BC3-2of3-SCL_6481_51	100	51	0	0	1	51	-918	-868	Upstream
hsa_circ_0041947	HPKTA_26841_G28874.1_7573753_28	100	28	0	0	1	28	161	188	Downstream
hsa_circ_0041947	HPLCA_3753_CAPRIN1_CID_003031_7579348_58	100	58	0	0	1	58	-818	-761	Upstream
hsa_circ_0041947	HHLE2_393935_eIF4AIII_rep2_393935_7_35	100	34	0	0	2	35	-409	-376	Upstream
hsa_circ_0041947	HHLE2_514063_eIF4AIII_rep2_514063_4_46	100	44	0	0	1	44	957	1000	Downstream
hsa_circ_0041947	HHLE2_514064_eIF4AIII_rep2_514064_1_46	100	46	0	0	1	46	274	319	Downstream
hsa_circ_0041947	HHLE2_514073_eIF4AIII_rep2_514073_2_47	100	47	0	0	1	47	-803	-757	Upstream
hsa_circ_0041947	HPAM1_101012_FMRP_iso1_I304N_G58653.1_61	100	61	0	0	1	61	-819	-759	Upstream
hsa_circ_0041947	HPAM1_101014_FMRP_iso1_I304N_G58655.1_34	100	34	0	0	1	34	-1000	-967	Upstream
hsa_circ_0041947	HPAM7_65308_FMRP_iso7_I304N_G40386.1_53	100	53	0	0	1	53	-815	-763	Upstream
hsa_circ_0041947	HPTI1_35379_IGFBP1_slc17350_chr17_46	100	46	0	0	1	46	-803	-758	Upstream
hsa_circ_0041947	HPTI2_24024_IGFBP2_slc19683_chr17_68	100	68	0	0	1	68	-993	-926	Upstream
hsa_circ_0041947	HPTI2_45172_IGFBP2_slc19680_chr17_46	100	46	0	0	1	46	-803	-758	Upstream
hsa_circ_0041947	HPTI3_34277_IGFBP3_slc22360_chr17_68	100	68	0	0	1	68	-973	-906	Upstream
hsa_circ_0041947	HPTI3_50226_IGFBP3_slc22359_chr17_78	100	78	0	0	1	78	-897	-820	Upstream
hsa_circ_0041947	HPTI3_6681_IGFBP3_slc22358_chr17_46	100	46	0	0	1	46	-803	-758	Upstream
hsa_circ_0041947	HPTI3_67735_IGFBP3_slc22341_chr17_49	100	49	0	0	1	49	929	977	Downstream
hsa_circ_0041947	HPTLA_19178_LIN28A_G12964_5_ENST00000455263_TP53_coding_32	100	32	0	0	1	32	-803	-772	Upstream
hsa_circ_0041947	HHFPT_112450_PTB_cluster-10020_13_36_46	100	46	0	0	1	46	-812	-767	Upstream
hsa_circ_0041947	HIUUS_425694_U2AF65_ctrl_plus_HNRNPC_kd_425694_35	100	35	0	0	1	35	884	918	Downstream
hsa_circ_0041949	HPRO6_33728_G39961.1_7576588_27	100	27	0	0	1	27	252	278	Downstream
hsa_circ_0041949	HHFKP_58531_cluster-10020_7_34_37	100	37	0	0	1	37	-912	-876	Upstream
hsa_circ_0041949	HPCB1_17503_G22024.1_7578433_27	100	27	0	0	1	27	-840	-814	Upstream
hsa_circ_0041949	HHLE1_155825_eIF4AIII_rep1_155825_1_29	100	29	0	0	1	29	-551	-523	Upstream
hsa_circ_0041949	HHLE1_155827_eIF4AIII_rep1_155827_8_87	100	87	0	0	1	87	-663	-577	Upstream
hsa_circ_0041949	HHLE2_514067_eIF4AIII_rep2_514067_1_36	100	36	0	0	1	36	16	51	Downstream
hsa_circ_0041949	HHLE2_514071_eIF4AIII_rep2_514071_8_46	100	46	0	0	1	46	-653	-608	Upstream
hsa_circ_0041949	HHLE2_514072_eIF4AIII_rep2_514072_1_34	100	34	0	0	1	34	-844	-811	Upstream
hsa_circ_0041949	HPAM1_101007_FMRP_iso1_I304N_G58648.1_32	100	32	0	0	1	32	-2	30	Upstream
hsa_circ_0041949	HPAM1_101009_FMRP_iso1_I304N_G58650.1_27	100	27	0	0	1	27	-641	-615	Upstream
hsa_circ_0041949	HPAM1_101010_FMRP_iso1_I304N_G58651.1_24	100	24	0	0	1	24	-814	-791	Upstream
hsa_circ_0041949	HPAM1_101011_FMRP_iso1_I304N_G58652.1_27	100	27	0	0	1	27	-906	-880	Upstream
hsa_circ_0041949	HPAM7_65305_FMRP_iso7_I304N_G40382.1_32	100	32	0	0	1	32	-2	30	Upstream
hsa_circ_0041949	HPAM7_65307_FMRP_iso7_I304N_G40385.1_35	100	35	0	0	1	35	-914	-880	Upstream
hsa_circ_0041949	HPAW1_99528_FMRP_iso1_WT_G53908.1_33	100	33	0	0	1	33	-2	31	Upstream
hsa_circ_0041949	HPAW1_99529_FMRP_iso1_WT_G53909.1_30	100	30	0	0	1	30	-642	-613	Upstream
hsa_circ_0041949	HPAW7_61243_FMRP_iso7_WT_G39106.1_27	100	27	0	0	1	27	-2	25	Upstream
hsa_circ_0041949	HPTI1_30561_IGFBP1_slc17348_chr17_72	100	72	0	0	1	72	-879	-808	Upstream
hsa_circ_0041949	HPTI1_42183_IGFBP1_slc17345_chr17_42	100	42	0	0	1	42	-2	40	Upstream
hsa_circ_0041949	HPTI2_30287_IGFBP2_slc19675_chr17_42	100	42	0	0	1	42	-2	40	Upstream
hsa_circ_0041949	HPTI3_22709_IGFBP3_slc22353_chr17_42	100	42	0	0	1	42	-2	40	Upstream
hsa_circ_0041949	HPTI3_22710_IGFBP3_slc22354_chr17_63	100	63	0	0	1	63	-648	-586	Upstream
hsa_circ_0041949	HPTLB_20150_LIN28B_G11233_7_NA_NA_Intergenic_26	100	25	0	0	2	26	-276	-252	Upstream

## Sheet: all-miRNA(high score)-gene-inte
Suppl Table S1C. Predicted genes that are targeted by the miRNAs "absorbed" by the circRNAs isoforms examined.
miRNAs	genes		miRNAs	genes		miRNAs	genes		miRNAs	genes		miRNAs	genes		miRNAs	genes		miRNAs	genes		miRNAs	genes		miRNAs	genes		miRNAs	genes		miRNAs	genes		miRNAs	genes		miRNAs	genes		miRNAs	genes		miRNAs	genes		miRNAs	genes		miRNAs	genes
hsa-miR-1184	DICER1		hsa-miR-1200	PLXNA2		hsa-miR-1205	AAK1		hsa-miR-1251-3p	ZNF99		hsa-miR-1825	SLC25A23		hsa-miR-198	RGS12		hsa-miR-421	MBD2		hsa-miR-580-3p	GUCD1		hsa-miR-640	IGF2BP3		hsa-miR-1305	ZBTB11		hsa-miR-562	CORO1C		OHSA-miR-1264	SMAD2		hsa-miR-1299	GPR3		hsa-miR-370-3p	INO80		hsa-miR-370-5p	CACNA2D1		hsa-miR-520g-3p	CREBRF		hsa-miR-520g-5p	LILRA1
hsa-miR-1184	RNF19A		hsa-miR-1200	LOXL4		hsa-miR-1205	AARS		hsa-miR-1251-3p	DYRK1A		hsa-miR-1825	CLCN3		hsa-miR-198	OTX1		hsa-miR-421	TOMM70		hsa-miR-580-3p	NIPAL1		hsa-miR-640	ZFP91		hsa-miR-1305	NMU		hsa-miR-562	MGAM2		hsa-miR-1264	PLD5		hsa-miR-1299	RALGAPB		hsa-miR-370-3p	ATXN7L3		hsa-miR-370-5p	KPNA3		hsa-miR-520g-3p	JAZF1		hsa-miR-520g-5p	GIPC3
hsa-miR-1184	CTNND1		hsa-miR-1200	RBM41		hsa-miR-1205	ABAT		hsa-miR-1251-3p	CEP350		hsa-miR-1825	NAA40		hsa-miR-198	APH1A		hsa-miR-421	ATAD2B		hsa-miR-580-3p	SPART		hsa-miR-640	PUS10		hsa-miR-1305	GALNT3		hsa-miR-562	EFCAB7		hsa-miR-1264	LRRC18		hsa-miR-1299	EGLN3		hsa-miR-370-3p	ATP11A		hsa-miR-370-5p	MFSD6		hsa-miR-520g-3p	TBC1D15		hsa-miR-520g-5p	ZNF566
hsa-miR-1184	INO80D		hsa-miR-1200	TENT4B		hsa-miR-1205	ABCC6		hsa-miR-1251-3p	BCL11A		hsa-miR-1825	FUT9		hsa-miR-198	KDM5C		hsa-miR-421	TBC1D30		hsa-miR-580-3p	PGGT1B		hsa-miR-640	TM9SF3		hsa-miR-1305	GCNT1		hsa-miR-562	PHF13		hsa-miR-1264	TC2N		hsa-miR-1299	CCER1		hsa-miR-370-3p	ZCCHC17		hsa-miR-370-5p	NHLH2		hsa-miR-520g-3p	NOX4		hsa-miR-520g-5p	BEND4
hsa-miR-1184	CCDC85C		hsa-miR-1200	UHRF1BP1		hsa-miR-1205	ABI2		hsa-miR-1251-3p	TXNDC17		hsa-miR-1825	DHX58		hsa-miR-198	H3F3A		hsa-miR-421	ZC3H12C		hsa-miR-580-3p	KCNMB3		hsa-miR-640	TNPO1		hsa-miR-1305	ESCO2		hsa-miR-562	B3GALT1		hsa-miR-1264	ITCH		hsa-miR-1299	ADAMTS5		hsa-miR-370-3p	AR		hsa-miR-370-5p	SPDYA		hsa-miR-520g-3p	RRAGD		hsa-miR-520g-5p	BRINP3
hsa-miR-1184	GPC6		hsa-miR-1200	TOMM40L		hsa-miR-1205	ACBD4		hsa-miR-1251-3p	C18orf25		hsa-miR-1825	ABCA1		hsa-miR-198	ENTPD6		hsa-miR-421	ZBTB11		hsa-miR-580-3p	ZBTB20		hsa-miR-640	ABI3BP		hsa-miR-1305	CSGALNACT2		hsa-miR-562	FAF1		hsa-miR-1264	TEF		hsa-miR-1299	SOX6		hsa-miR-370-3p	SMURF1		hsa-miR-370-5p	ZMAT3		hsa-miR-520g-3p	SPTY2D1		hsa-miR-520g-5p	IL21
hsa-miR-1184	TTYH2		hsa-miR-1200	CHIC1		hsa-miR-1205	ACIN1		hsa-miR-1251-3p	KIF5C		hsa-miR-1825	SNN		hsa-miR-198	CNR1		hsa-miR-421	PRKAA2		hsa-miR-580-3p	ELP4		hsa-miR-640	CCNG1		hsa-miR-1305	DCUN1D1		hsa-miR-562	MLH3		hsa-miR-1264	LUC7L3		hsa-miR-1299	CNOT2		hsa-miR-370-3p	MAU2		hsa-miR-370-5p	CTPS1		hsa-miR-520g-3p	AAK1		hsa-miR-520g-5p	MAPK8
hsa-miR-1184	TDG		hsa-miR-1200	HNF4G		hsa-miR-1205	ACOX1		hsa-miR-1251-3p	ZBTB34		hsa-miR-1825	TUBG1		hsa-miR-198	PGC		hsa-miR-421	GALNT3		hsa-miR-580-3p	MS4A2		hsa-miR-640	NELL1		hsa-miR-1305	MSRB3		hsa-miR-562	ELL2		hsa-miR-1264	SRSF12		hsa-miR-1299	LHX9		hsa-miR-370-3p	CHD2		hsa-miR-370-5p	DDIT4L		hsa-miR-520g-3p	MYCN		hsa-miR-520g-5p	MN1
hsa-miR-1184	PTCHD1		hsa-miR-1200	PITPNC1		hsa-miR-1205	ADAM12		hsa-miR-1251-3p	MEIS1		hsa-miR-1825	ZBTB20		hsa-miR-198	CTBP2		hsa-miR-421	NCKAP1		hsa-miR-580-3p	SH3PXD2A		hsa-miR-640	ZBTB24		hsa-miR-1305	CPSF6		hsa-miR-562	FAM120A		hsa-miR-1264	ANP32E		hsa-miR-1299	HOXC10		hsa-miR-370-3p	ING3		hsa-miR-370-5p	C10orf88		hsa-miR-520g-3p	PLCB1		hsa-miR-520g-5p	EGLN3
hsa-miR-1184	HPCAL4		hsa-miR-1200	PIP4P2		hsa-miR-1205	ADAM7		hsa-miR-1251-3p	MMP24		hsa-miR-1825	ITGA3		hsa-miR-198	RETREG1		hsa-miR-421	TNKS2		hsa-miR-580-3p	BAZ1A		hsa-miR-640	DMAC1		hsa-miR-1305	TMPO		hsa-miR-562	COX5A		hsa-miR-1264	BRD1		hsa-miR-1299	SH3PXD2A		hsa-miR-370-3p	DCBLD1		hsa-miR-370-5p	EDEM3		hsa-miR-520g-3p	RBSN		hsa-miR-520g-5p	TIMELESS
hsa-miR-1184	ICE1		hsa-miR-1200	DOCK11		hsa-miR-1205	ADAMTS15		hsa-miR-1251-3p	CAMK1D		hsa-miR-1825	IPO8		hsa-miR-198	RAB11A		hsa-miR-421	HOPX		hsa-miR-580-3p	SBSPON		hsa-miR-640	LSM12		hsa-miR-1305	RAB3C		hsa-miR-562	ZBTB14		hsa-miR-1264	CIAO1		hsa-miR-1299	MTX3		hsa-miR-370-3p	SPTSSB		hsa-miR-370-5p	KLF4		hsa-miR-520g-3p	LUC7L3		hsa-miR-520g-5p	HSP90AA1
hsa-miR-1184	SBNO1		hsa-miR-1200	ABRACL		hsa-miR-1205	ADAR		hsa-miR-1251-3p	PRR11		hsa-miR-1825	ATG14		hsa-miR-198	NRIP1		hsa-miR-421	SCGB2A1		hsa-miR-580-3p	FAR2		hsa-miR-640	GIGYF2		hsa-miR-1305	CAV1		hsa-miR-562	ZBTB43		hsa-miR-1264	PPP2R5C		hsa-miR-1299	STAT3		hsa-miR-370-3p	HMGA2		hsa-miR-370-5p	C16orf72		hsa-miR-520g-3p	OGA		hsa-miR-520g-5p	CIB4
hsa-miR-1184	DNAJC6		hsa-miR-1200	ZNF451		hsa-miR-1205	ADARB2		hsa-miR-1251-3p	ACTN4		hsa-miR-1825	SHOC2		hsa-miR-198	PTEN		hsa-miR-421	VSX1		hsa-miR-580-3p	TXN		hsa-miR-640	TADA2B		hsa-miR-1305	PPP4R2		hsa-miR-562	PTCD3		hsa-miR-1264	KCNN2		hsa-miR-1299	TOX3		hsa-miR-370-3p	CNTNAP1		hsa-miR-370-5p	IRF6		hsa-miR-520g-3p	SMOC2		hsa-miR-520g-5p	GNAQ
hsa-miR-1184	POLDIP2		hsa-miR-1200	VANGL1		hsa-miR-1205	ADGRE2		hsa-miR-1251-3p	DPP4		hsa-miR-1825	CELSR1		hsa-miR-198	PLXDC2		hsa-miR-421	CFAP206		hsa-miR-580-3p	GOPC		hsa-miR-640	HNRNPH3		hsa-miR-1305	ALAD		hsa-miR-562	TAF7L		hsa-miR-1264	FRZB		hsa-miR-1299	LRP3		hsa-miR-370-3p	MLEC		hsa-miR-370-5p	ANKRD17		hsa-miR-520g-3p	ELK4		hsa-miR-520g-5p	FAM104B
hsa-miR-1184	ADAM7		hsa-miR-1200	PPP1R12B		hsa-miR-1205	ADGRG1		hsa-miR-1251-3p	CKAP4		hsa-miR-1825	KMT2E		hsa-miR-198	SLC6A2		hsa-miR-421	STRN3		hsa-miR-580-3p	STAU1		hsa-miR-640	PHLDA1		hsa-miR-1305	BANK1		hsa-miR-562	RFX3		hsa-miR-1264	TTLL7		hsa-miR-1299	CDK6		hsa-miR-370-3p	CHST11		hsa-miR-370-5p	PLEKHA3		hsa-miR-520g-3p	ZNF320		hsa-miR-520g-5p	PPP1R9A
hsa-miR-1184	ATXN1L		hsa-miR-1200	HOMER1		hsa-miR-1205	ADNP2		hsa-miR-1251-3p	TMEM64		hsa-miR-1825	ZNF584		hsa-miR-198	VBP1		hsa-miR-421	ZNF619		hsa-miR-580-3p	NECAB1		hsa-miR-640	SPAM1		hsa-miR-1305	REPS2		hsa-miR-562	ZDHHC17		hsa-miR-1264	CYP24A1		hsa-miR-1299	CFLAR		hsa-miR-370-3p	KLF12		hsa-miR-370-5p	USP30		hsa-miR-520g-3p	VPS26A		hsa-miR-520g-5p	MTPN
hsa-miR-1184	FAM98A		hsa-miR-1200	TRERF1		hsa-miR-1205	AEBP2		hsa-miR-1251-3p	ZNF138		hsa-miR-1825	ACTG1		hsa-miR-198	COA6		hsa-miR-421	JPH1		hsa-miR-580-3p	STX7		hsa-miR-640	WDR43		hsa-miR-1305	SLC25A46		hsa-miR-562	NRIP1		hsa-miR-1264	CS		hsa-miR-1299	TMOD2		hsa-miR-370-3p	TADA1		hsa-miR-370-5p	NEK2		hsa-miR-520g-3p	ATXN1		hsa-miR-520g-5p	ANTXR1
hsa-miR-1184	MDGA1		hsa-miR-1200	TNRC6B		hsa-miR-1205	AGAP1		hsa-miR-1251-3p	TMPO		hsa-miR-1825	RAD23B		hsa-miR-198	STAT6		hsa-miR-421	SGIP1		hsa-miR-580-3p	YES1		hsa-miR-640	EXOSC3		hsa-miR-1305	ACVR2A		hsa-miR-562	PNPLA1		hsa-miR-1264	CAMSAP2		hsa-miR-1299	SH3TC2		hsa-miR-370-3p	FLT1		hsa-miR-370-5p	PPFIBP1		hsa-miR-520g-3p	ABHD2		hsa-miR-520g-5p	SHLD1
hsa-miR-1184	HACD2		hsa-miR-1200	AP4E1		hsa-miR-1205	AGFG2		hsa-miR-1251-3p	OLFM3		hsa-miR-1825	SERPINE1		hsa-miR-198	RBMS3		hsa-miR-421	SYT14		hsa-miR-580-3p	PRSS12		hsa-miR-640	SPINK8		hsa-miR-1305	TRPC3		hsa-miR-562	CETN1		hsa-miR-1264	SCN7A		hsa-miR-1299	GTF3C4		hsa-miR-370-3p	RAP1GDS1		hsa-miR-370-5p	SMAD4		hsa-miR-520g-3p	LHX8		hsa-miR-520g-5p	BCL6B
hsa-miR-1184	SMARCE1		hsa-miR-1200	ACSL6		hsa-miR-1205	AGO1		hsa-miR-1251-3p	TEX2		hsa-miR-1825	PDE7A		hsa-miR-198	ZNF362		hsa-miR-421	RAB30		hsa-miR-580-3p	DNAJC10		hsa-miR-640	BNIP3		hsa-miR-1305	SP3		hsa-miR-562	SH3BGR		hsa-miR-1264	PLAG1		hsa-miR-1299	KCNIP4		hsa-miR-370-3p	SEZ6		hsa-miR-370-5p	AAGAB		hsa-miR-520g-3p	KLHL2		hsa-miR-520g-5p	HNRNPC
hsa-miR-1184	FAM217B		hsa-miR-1200	OTUD3		hsa-miR-1205	AGO4		hsa-miR-1251-3p	FYN		hsa-miR-1825	NLK		hsa-miR-198	RBM20		hsa-miR-421	NR1H4		hsa-miR-580-3p	WDR33		hsa-miR-640	REEP5		hsa-miR-1305	MLLT3		hsa-miR-562	SOS2		hsa-miR-1264	USP42		hsa-miR-1299	CAST		hsa-miR-370-3p	VPS26A		hsa-miR-370-5p	GRIP1		hsa-miR-520g-3p	NPEPL1		hsa-miR-520g-5p	ANK2
hsa-miR-1184	CAMK2G		hsa-miR-1200	CRELD1		hsa-miR-1205	AGPAT4		hsa-miR-1251-3p	BRWD3		hsa-miR-1825	CHD7		hsa-miR-198	PRY		hsa-miR-421	ARID4B		hsa-miR-580-3p	GDAP2		hsa-miR-640	DCAF6		hsa-miR-1305	MDM2		hsa-miR-562	WRB-SH3BGR		hsa-miR-1264	LARP7		hsa-miR-1299	NCALD		hsa-miR-370-3p	SRSF6		hsa-miR-370-5p	NLN		hsa-miR-520g-3p	PRICKLE2		hsa-miR-520g-5p	OSBPL6
hsa-miR-1184	TNPO1		hsa-miR-1200	HOXB2		hsa-miR-1205	ALDH1A3		hsa-miR-1251-3p	NR1D2		hsa-miR-1825	NAA15		hsa-miR-198	TXNDC9		hsa-miR-421	BLOC1S6		hsa-miR-580-3p	CFHR3		hsa-miR-640	MAP3K1		hsa-miR-1305	SORCS3		hsa-miR-562	SDR42E1		hsa-miR-1264	HIPK3		hsa-miR-1299	MANSC1		hsa-miR-370-3p	RFX7		hsa-miR-370-5p	RFX7		hsa-miR-520g-3p	ZNF837		hsa-miR-520g-5p	FBXL2
hsa-miR-1184	TTLL7		hsa-miR-1200	MICOS10		hsa-miR-1205	ALDH5A1		hsa-miR-1251-3p	COL5A2		hsa-miR-1825	CPZ		hsa-miR-198	RAPGEF4		hsa-miR-421	HMG20A		hsa-miR-580-3p	PCLO		hsa-miR-640	FAM72C		hsa-miR-1305	KATNBL1		hsa-miR-562	RANBP9		hsa-miR-1264	DIO2		hsa-miR-1299	TAF12		hsa-miR-370-3p	PRTFDC1		hsa-miR-370-5p	EFNA5		hsa-miR-520g-3p	GLRA2		hsa-miR-520g-5p	ENDOU
hsa-miR-1184	FOXP1		hsa-miR-1200	ZNF397		hsa-miR-1205	ALDH7A1		hsa-miR-1251-3p	HERC3		hsa-miR-1825	MDGA2		hsa-miR-198	PRY2		hsa-miR-421	RUNX1T1		hsa-miR-580-3p	FNDC1		hsa-miR-640	SF3B1		hsa-miR-1305	WNT16		hsa-miR-562	TBX18		hsa-miR-1264	OGT		hsa-miR-1299	GPR161		hsa-miR-370-3p	RNF20		hsa-miR-370-5p	CCDC85C		hsa-miR-520g-3p	SEMA5A		hsa-miR-520g-5p	TMEM117
hsa-miR-1184	ORAI2		hsa-miR-1200	ARPP19		hsa-miR-1205	ALKBH5		hsa-miR-1251-3p	ACOT13		hsa-miR-1825	CACNB2		hsa-miR-198	EI24		hsa-miR-421	DNAJC27		hsa-miR-580-3p	ABI1		hsa-miR-640	TKTL1		hsa-miR-1305	CHL1		hsa-miR-562	MCC		hsa-miR-1264	AAK1		hsa-miR-1299	EVC		hsa-miR-370-3p	SLC4A4		hsa-miR-370-5p	MTF2		hsa-miR-520g-3p	RND3		hsa-miR-520g-5p	GFM2
hsa-miR-1184	SNX8		hsa-miR-1200	HDX		hsa-miR-1205	ALPK1		hsa-miR-1251-3p	DIO2		hsa-miR-1825	ARHGAP12		hsa-miR-198	TNC		hsa-miR-421	CHST9		hsa-miR-580-3p	MFSD4A		hsa-miR-640	GID8		hsa-miR-1305	GABRA4		hsa-miR-562	KCNMB4		hsa-miR-1264	AGFG1		hsa-miR-1299	NUMBL		hsa-miR-370-3p	MBNL1		hsa-miR-370-5p	DNAJC30		hsa-miR-520g-3p	RAB21		hsa-miR-520g-5p	CBX4
hsa-miR-1184	DHX58		hsa-miR-1200	HTT		hsa-miR-1205	ALPK2		hsa-miR-1251-3p	ANKRD13C		hsa-miR-1825	ATP1A2		hsa-miR-198	ABCF2		hsa-miR-421	ANKRD17		hsa-miR-580-3p	TERB2		hsa-miR-640	SVOP		hsa-miR-1305	SERINC1		hsa-miR-562	MTMR4		hsa-miR-1264	ATP1B3		hsa-miR-1299	DDAH1		hsa-miR-370-3p	SCG3		hsa-miR-370-5p	ILF2		hsa-miR-520g-3p	NUFIP2		hsa-miR-520g-5p	SSPN
hsa-miR-1184	RAB11FIP2		hsa-miR-1200	TMEM41B		hsa-miR-1205	AMMECR1		hsa-miR-1251-3p	ARHGAP5		hsa-miR-1825	GCNT2		hsa-miR-198	RFX2		hsa-miR-421	AFF4		hsa-miR-580-3p	ZNF704		hsa-miR-640	TENT4B		hsa-miR-1305	IGSF3		hsa-miR-562	CYLD		hsa-miR-1264	CREBZF		hsa-miR-1299	LPIN2		hsa-miR-370-3p	LRRK1		hsa-miR-370-5p	TMPRSS11E		hsa-miR-520g-3p	AHCTF1		hsa-miR-520g-5p	MANEAL
hsa-miR-1184	PDS5B		hsa-miR-1200	BACH2		hsa-miR-1205	AMPH		hsa-miR-1251-3p	YIPF2		hsa-miR-1825	SULF1		hsa-miR-198	OTX2		hsa-miR-421	FAM214A		hsa-miR-580-3p	ASPN		hsa-miR-640	FAM72D		hsa-miR-1305	TERF2IP		hsa-miR-562	TPGS2		hsa-miR-1264	FAM19A2		hsa-miR-1299	PF4V1		hsa-miR-370-3p	OSCAR		hsa-miR-370-5p	EP400		hsa-miR-520g-3p	PFN2		hsa-miR-520g-5p	NELL2
hsa-miR-1184	DFFA		hsa-miR-1200	WASHC4		hsa-miR-1205	AMZ1		hsa-miR-1251-3p	DDX58		hsa-miR-1825	SCAF11		hsa-miR-198	ADGRB3		hsa-miR-421	TESK2		hsa-miR-580-3p	PTK7		hsa-miR-640	TPT1		hsa-miR-1305	ARID4B		hsa-miR-562	MRPS9		hsa-miR-1264	DCUN1D5		hsa-miR-1299	TDGF1		hsa-miR-370-3p	USP37		hsa-miR-370-5p	USP48		hsa-miR-520g-3p	KRTAP4-9		hsa-miR-520g-5p	FBXO7
hsa-miR-1184	MBNL3		hsa-miR-1200	LIMD1		hsa-miR-1205	ANK2		hsa-miR-1251-3p	VEZF1		hsa-miR-1825	JPH3		hsa-miR-198	C9orf47		hsa-miR-421	PPP2R2C		hsa-miR-580-3p	ASAP1		hsa-miR-640	FAM72A		hsa-miR-1305	TMEM69		hsa-miR-562	CLASP2		hsa-miR-1264	ZNF559		hsa-miR-1299	HHIP		hsa-miR-370-3p	CHST15		hsa-miR-370-5p	ING2		hsa-miR-520g-3p	TNRC6A		hsa-miR-520g-5p	GNA14
hsa-miR-1184	MAFG		hsa-miR-1200	ABCC5		hsa-miR-1205	ANKRD11		hsa-miR-1251-3p	CNOT6L		hsa-miR-1825	COL5A3		hsa-miR-198	DENND2D		hsa-miR-421	GCNT1		hsa-miR-580-3p	RAB6B		hsa-miR-640	FAM72B		hsa-miR-1305	PRKG1		hsa-miR-562	PIGA		hsa-miR-1264	PTPRJ		hsa-miR-1299	IL1RAPL2		hsa-miR-370-3p	WNT10B		hsa-miR-370-5p	SPATA6		hsa-miR-520g-3p	KLHL29		hsa-miR-520g-5p	SEC14L1
hsa-miR-1184	VAV3		hsa-miR-1200	KIAA1324L		hsa-miR-1205	ANKRD17		hsa-miR-1251-3p	ZNF732		hsa-miR-1825	AGAP1		hsa-miR-198	ESF1		hsa-miR-421	TMEM202		hsa-miR-580-3p	ZSCAN31		hsa-miR-640	SOX6		hsa-miR-1305	VPS50		hsa-miR-562	SERPINB9		hsa-miR-1264	ACKR3		hsa-miR-1299	CREBZF		hsa-miR-370-3p	PLEKHG4B		hsa-miR-370-5p	LUC7L3		hsa-miR-520g-3p	LIMK1		hsa-miR-520g-5p	FKBP5
hsa-miR-1184	PIF1		hsa-miR-1200	VGLL3		hsa-miR-1205	ANKRD34A		hsa-miR-1251-3p	ZNF117		hsa-miR-1825	RASSF2		hsa-miR-198	PIK3CA		hsa-miR-421	CLEC1A		hsa-miR-580-3p	COL11A1		hsa-miR-640	ING5		hsa-miR-1305	TBC1D4		hsa-miR-562	SPTY2D1		hsa-miR-1264	GGNBP2		hsa-miR-1299	ETS1		hsa-miR-370-3p	SMAD1		hsa-miR-370-5p	POFUT1		hsa-miR-520g-3p	MOSPD1		hsa-miR-520g-5p	ACSL4
hsa-miR-1184	STRIP1		hsa-miR-1200	GRIA4		hsa-miR-1205	ANKS1A		hsa-miR-1251-3p	FAM160A1		hsa-miR-1825	ARHGEF5		hsa-miR-198	ZFP62		hsa-miR-421	C6orf106		hsa-miR-580-3p	C16orf72		hsa-miR-640	MARK2		hsa-miR-1305	FAM214A		hsa-miR-562	MATR3		hsa-miR-1264	NR4A3		hsa-miR-1299	EIF5A2		hsa-miR-370-3p	GSS		hsa-miR-370-5p	CCDC57		hsa-miR-520g-3p	BNIP2		hsa-miR-520g-5p	EIF2AK1
hsa-miR-1184	C6orf62		hsa-miR-1200	NCOA3		hsa-miR-1205	ANP32B		hsa-miR-1251-3p	KRT33B		hsa-miR-1825	SLC24A3		hsa-miR-198	FGFRL1		hsa-miR-421	ACSL3		hsa-miR-580-3p	DSG3		hsa-miR-640	PLPP3		hsa-miR-1305	DCAF8L1		hsa-miR-562	SIRT5		hsa-miR-1264	IFT43		hsa-miR-1299	IL31RA		hsa-miR-370-3p	SEC22C		hsa-miR-370-5p	LRRC58		hsa-miR-520g-3p	VLDLR		hsa-miR-520g-5p	HIPK1
hsa-miR-1184	KIAA0513		hsa-miR-1200	PTK2		hsa-miR-1205	AP2A2		hsa-miR-1251-3p	GPRC5B		hsa-miR-1825	UHMK1		hsa-miR-198	PUM2		hsa-miR-421	CTDSPL2		hsa-miR-580-3p	GABRA1		hsa-miR-640	PPP6R3		hsa-miR-1305	FAM241A		hsa-miR-562	PTGFRN		hsa-miR-1264	DYNLT3		hsa-miR-1299	PRLR		hsa-miR-370-3p	TRIM33		hsa-miR-370-5p	OBSL1		hsa-miR-520g-3p	DIPK2A		hsa-miR-520g-5p	MAL2
hsa-miR-1184	HEY2		hsa-miR-1200	GATA6		hsa-miR-1205	AP3M2		hsa-miR-1251-3p	ARID4A		hsa-miR-1825	IPO7		hsa-miR-198	KCNH4		hsa-miR-421	MMP8		hsa-miR-580-3p	HIF1A		hsa-miR-640	ZNF157		hsa-miR-1305	RSL1D1		hsa-miR-562	RAD51AP1		hsa-miR-1264	UXS1		hsa-miR-1299	TM9SF3		hsa-miR-370-3p	ADGRA2		hsa-miR-370-5p	MECOM		hsa-miR-520g-3p	ARL4C		hsa-miR-520g-5p	ERCC4
hsa-miR-1184	RASL12		hsa-miR-1200	CTBP2		hsa-miR-1205	AP5S1		hsa-miR-1251-3p	GALNT16		hsa-miR-1825	TGFBRAP1		hsa-miR-198	PBX1		hsa-miR-421	GAREM1		hsa-miR-580-3p	BTG1		hsa-miR-640	TRIM33		hsa-miR-1305	MDM1		hsa-miR-562	IRF2BP2		hsa-miR-1264	PSEN2		hsa-miR-1299	DISC1		hsa-miR-370-3p	CDC42EP4		hsa-miR-370-5p	SCOC		hsa-miR-520g-3p	CKS1B		hsa-miR-520g-5p	LAMP2
hsa-miR-1184	AGO1		hsa-miR-1200	BNC1		hsa-miR-1205	APC2		hsa-miR-1251-3p	NPAS2		hsa-miR-1825	PKN2		hsa-miR-198	SRGAP1		hsa-miR-421	FOXC1		hsa-miR-580-3p	FNIP1		hsa-miR-640	RNF168		hsa-miR-1305	SLC17A8		hsa-miR-562	SLC10A1		hsa-miR-1264	IGF2R		hsa-miR-1299	ABCA12		hsa-miR-370-3p	CES3		hsa-miR-370-5p	NELL1		hsa-miR-520g-3p	NPAS3		hsa-miR-520g-5p	LOC645188
hsa-miR-1184	NFIB		hsa-miR-1200	ATP11C		hsa-miR-1205	APOBEC3C		hsa-miR-1251-3p	KLKB1		hsa-miR-1825	NOTUM		hsa-miR-198	SLITRK5		hsa-miR-421	ZSCAN4		hsa-miR-580-3p	LIX1L		hsa-miR-640	ZSWIM5		hsa-miR-1305	ZDHHC6		hsa-miR-562	FGFR1		hsa-miR-1264	KCTD5		hsa-miR-1299	GPR158		hsa-miR-370-3p	PMAIP1		hsa-miR-370-5p	NR1D2		hsa-miR-520g-3p	MAP3K9		hsa-miR-520g-5p	SS18
hsa-miR-1184	KCTD9		hsa-miR-1200	LATS2		hsa-miR-1205	APOBEC3F		hsa-miR-1251-3p	ACAN		hsa-miR-1825	NFIL3		hsa-miR-198	TCEA1		hsa-miR-421	AKR1D1		hsa-miR-580-3p	IL20RA		hsa-miR-640	WARS2		hsa-miR-1305	HMGA2		hsa-miR-562	C5orf47		hsa-miR-1264	UBE2D3		hsa-miR-1299	RASEF		hsa-miR-370-3p	GPD1		hsa-miR-370-5p	MTMR6		hsa-miR-520g-3p	PRKAR2A		hsa-miR-520g-5p	SMIM17
hsa-miR-1184	KAZN		hsa-miR-1200	ZNF264		hsa-miR-1205	APPL1		hsa-miR-1251-3p	TBC1D8B		hsa-miR-1825	ACACA		hsa-miR-198	ZFP36L2		hsa-miR-421	KHDC3L		hsa-miR-580-3p	ANO3		hsa-miR-640	COX7A2		hsa-miR-1305	ZMYM2		hsa-miR-562	ACTR2		hsa-miR-1264	VEPH1		hsa-miR-1299	GIPC3		hsa-miR-370-3p	DOCK4		hsa-miR-370-5p	AP4E1		hsa-miR-520g-3p	FURIN		hsa-miR-520g-5p	KCNAB1
hsa-miR-1184	MAF1		hsa-miR-1200	HTR7		hsa-miR-1205	APTX		hsa-miR-1251-3p	PITPNC1		hsa-miR-1825	FZD4		hsa-miR-198	ADAM28		hsa-miR-421	KIAA2026		hsa-miR-580-3p	TIAM1		hsa-miR-640	KLHL12		hsa-miR-1305	ELL2		hsa-miR-562	NTN4		hsa-miR-1264	SYNJ1		hsa-miR-1299	CHST11		hsa-miR-370-3p	NR4A3		hsa-miR-370-5p	ADAMTS5		hsa-miR-520g-3p	HIF1A		hsa-miR-520g-5p	OGG1
hsa-miR-1184	SIX4		hsa-miR-1200	SLC14A1		hsa-miR-1205	AQP7		hsa-miR-1251-3p	SATB2		hsa-miR-1825	FAM20A		hsa-miR-198	SLU7		hsa-miR-421	MPV17		hsa-miR-580-3p	CAMSAP2		hsa-miR-640	ISCA1		hsa-miR-1305	VIRMA		hsa-miR-562	NECAB1		hsa-miR-1264	BMP2		hsa-miR-1299	TNFRSF19		hsa-miR-370-3p	DBX2		hsa-miR-370-5p	BACH2		hsa-miR-520g-3p	RAB11B		hsa-miR-520g-5p	PTRH1
hsa-miR-1184	GPCPD1		hsa-miR-1200	ANO3		hsa-miR-1205	ARC		hsa-miR-1251-3p	PRDM1		hsa-miR-1825	NSG1		hsa-miR-198	HMGA1		hsa-miR-421	SFMBT1		hsa-miR-580-3p	SIAH1		hsa-miR-640	ADPRM		hsa-miR-1305	USP51		hsa-miR-562	ARHGAP17		hsa-miR-1264	EPC1		hsa-miR-1299	ZNF850		hsa-miR-370-3p	FOXO1		hsa-miR-370-5p	SZRD1		hsa-miR-520g-3p	MSANTD4		hsa-miR-520g-5p	BTBD7
hsa-miR-1184	B3GALT4		hsa-miR-1200	KLF13		hsa-miR-1205	AREL1		hsa-miR-1251-3p	KIAA1210		hsa-miR-1825	KIT		hsa-miR-198	FSD1L		hsa-miR-421	SP3		hsa-miR-580-3p	FRY		hsa-miR-640	PTPN9		hsa-miR-1305	ILF2		hsa-miR-562	TFDP2		hsa-miR-1264	SYNE2		hsa-miR-1299	C1orf21		hsa-miR-370-3p	ZDHHC5		hsa-miR-370-5p	PCSK2		hsa-miR-520g-3p	IRAK4		hsa-miR-520g-5p	PDE1A
hsa-miR-1184	ADARB2		hsa-miR-1200	MEOX2		hsa-miR-1205	ARF6		hsa-miR-1251-3p	L3MBTL3		hsa-miR-1825	LRAT		hsa-miR-198	RPL41		hsa-miR-421	PACRG		hsa-miR-580-3p	FLI1		hsa-miR-640	UTP3		hsa-miR-1305	RAD21		hsa-miR-562	ME1		hsa-miR-1264	POFUT1		hsa-miR-1299	LRRTM3		hsa-miR-370-3p	FAM193A		hsa-miR-370-5p	CDV3		hsa-miR-520g-3p	OCRL		hsa-miR-520g-5p	TJAP1
hsa-miR-1184	UNC119B		hsa-miR-1200	NPC1		hsa-miR-1205	ARFGAP3		hsa-miR-1251-3p	STXBP4		hsa-miR-1825	SOX6		hsa-miR-198	RPAP2		hsa-miR-421	GAN		hsa-miR-580-3p	ZNF239		hsa-miR-640	GPM6B		hsa-miR-1305	BCLAF3		hsa-miR-562	POGK		hsa-miR-1264	IGSF3		hsa-miR-1299	ATP6V0C		hsa-miR-370-3p	DNMT3B		hsa-miR-370-5p	DCAF10		hsa-miR-520g-3p	ANLN		hsa-miR-520g-5p	PHF3
hsa-miR-1184	S1PR3		hsa-miR-1200	IGDCC3		hsa-miR-1205	ARHGAP1		hsa-miR-1251-3p	MBNL3		hsa-miR-1825	INO80D		hsa-miR-198	CDY1B		hsa-miR-421	REPS2		hsa-miR-580-3p	PTK2		hsa-miR-640	USH2A		hsa-miR-1305	AHR		hsa-miR-562	PTPRG		hsa-miR-1264	C5orf47		hsa-miR-1299	ZSCAN2		hsa-miR-370-3p	SERTAD4		hsa-miR-370-5p	FAM241B		hsa-miR-520g-3p	RGPD5		hsa-miR-520g-5p	URGCP-MRPS24
hsa-miR-1184	ARHGAP17		hsa-miR-1200	MIA2		hsa-miR-1205	ARHGAP17		hsa-miR-1251-3p	RAB7B		hsa-miR-1825	SPIN1		hsa-miR-198	SCG2		hsa-miR-421	ANKS1B		hsa-miR-580-3p	TP53INP1		hsa-miR-640	VLDLR		hsa-miR-1305	TP53INP1		hsa-miR-562	ERICH5		hsa-miR-1264	PSD3		hsa-miR-1299	TVP23C		hsa-miR-370-3p	TMEM161B		hsa-miR-370-5p	GLRB		hsa-miR-520g-3p	SATB2		hsa-miR-520g-5p	AP3M2
hsa-miR-1184	OLFM1		hsa-miR-1200	CAND2		hsa-miR-1205	ARHGEF12		hsa-miR-1251-3p	PLXNA4		hsa-miR-1825	REEP2		hsa-miR-198	TNFSF4		hsa-miR-421	RTTN		hsa-miR-580-3p	PALM2-AKAP2		hsa-miR-640	GNPDA1		hsa-miR-1305	TENM1		hsa-miR-562	ATP2B1		hsa-miR-1264	GNAO1		hsa-miR-1299	UBTD2		hsa-miR-370-3p	TPCN1		hsa-miR-370-5p	MARCH9		hsa-miR-520g-3p	PTPN13		hsa-miR-520g-5p	PLN
hsa-miR-1184	CDC25A		hsa-miR-1200	TMEM121		hsa-miR-1205	ARHGEF15		hsa-miR-1251-3p	ZNF208		hsa-miR-1825	C5orf24		hsa-miR-198	ATG12		hsa-miR-421	NIPBL		hsa-miR-580-3p	SATB1		hsa-miR-640	KATNA1		hsa-miR-1305	PRKAA2		hsa-miR-562	DLD		hsa-miR-1264	KCNA1		hsa-miR-1299	TCF20		hsa-miR-370-3p	CEP112		hsa-miR-370-5p	C5orf58		hsa-miR-520g-3p	CPEB3		hsa-miR-520g-5p	KLHL7
hsa-miR-1184	RFX7		hsa-miR-1200	ZIC3		hsa-miR-1205	ARHGEF7		hsa-miR-1251-3p	FAXC		hsa-miR-1825	PHIP		hsa-miR-198	RYR3		hsa-miR-421	CASP3		hsa-miR-580-3p	AKAP2		hsa-miR-640	PIGK		hsa-miR-1305	ANKRD30A		hsa-miR-562	GPALPP1		hsa-miR-1264	SLIT2		hsa-miR-1299	TENM1		hsa-miR-370-3p	ARMC7		hsa-miR-370-5p	SCAMP3		hsa-miR-520g-3p	AKAP11		hsa-miR-520g-5p	SORCS1
hsa-miR-1184	ADGRB3		hsa-miR-1200	IRX2		hsa-miR-1205	ARID4B		hsa-miR-1251-3p	AHCTF1		hsa-miR-1825	ARHGAP21		hsa-miR-198	DDR2		hsa-miR-421	VGLL3		hsa-miR-580-3p	AAK1		hsa-miR-640	TRIM5		hsa-miR-1305	RASA1		hsa-miR-562	NR2F2		hsa-miR-1264	CTNNA3		hsa-miR-1299	MAPRE2		hsa-miR-370-3p	RAPGEF1		hsa-miR-370-5p	CDNF		hsa-miR-520g-3p	RGPD8		hsa-miR-520g-5p	PDZK1
hsa-miR-1184	APPL1		hsa-miR-1200	ADAM10		hsa-miR-1205	ARPC2		hsa-miR-1251-3p	RREB1		hsa-miR-1825	GPCPD1		hsa-miR-198	CDY1		hsa-miR-421	PPP4R2		hsa-miR-580-3p	SUMO2		hsa-miR-640	CLIC4		hsa-miR-1305	BCLAF1		hsa-miR-562	MINDY2		hsa-miR-1264	ZFAND5		hsa-miR-1299	ERCC2		hsa-miR-370-3p	DHX35		hsa-miR-370-5p	KHNYN		hsa-miR-520g-3p	RGPD6		hsa-miR-520g-5p	ZNF367
hsa-miR-1184	PQLC1		hsa-miR-1200	CEBPG		hsa-miR-1205	ARRB1		hsa-miR-1251-3p	NECTIN1		hsa-miR-1825	PWWP3B		hsa-miR-198	RAD51		hsa-miR-421	QKI		hsa-miR-580-3p	COX11		hsa-miR-640	HIF1A		hsa-miR-1305	FAM81A		hsa-miR-562	PTH2R		hsa-miR-1264	NCOA7		hsa-miR-1299	GLCE		hsa-miR-370-3p	APOBEC3F		hsa-miR-370-5p	CACNB3		hsa-miR-520g-3p	SEPT8		hsa-miR-520g-5p	PMEPA1
hsa-miR-1184	SEPT5		hsa-miR-1200	UBR3		hsa-miR-1205	ASB7		hsa-miR-1251-3p	IPP		hsa-miR-1825	ZNF544		hsa-miR-198	MSR1		hsa-miR-421	BACH2		hsa-miR-580-3p	TRAM2		hsa-miR-640	GRIK2		hsa-miR-1305	CRTAP		hsa-miR-562	ZBTB41		hsa-miR-1264	ARHGEF33		hsa-miR-1299	CEP44		hsa-miR-370-3p	EXOC7		hsa-miR-370-5p	TAF9B		hsa-miR-520g-3p	EHD3		hsa-miR-520g-5p	OLFM3
hsa-miR-1184	IL16		hsa-miR-1200	L3MBTL4		hsa-miR-1205	ASTN1		hsa-miR-1251-3p	ZNF704		hsa-miR-1825	TSPOAP1		hsa-miR-198	NOX1		hsa-miR-421	RND3		hsa-miR-580-3p	CALHM5		hsa-miR-640	SEMA5A		hsa-miR-1305	RAG2		hsa-miR-562	RGPD1		hsa-miR-1264	IKZF5		hsa-miR-1299	IL6ST		hsa-miR-370-3p	GRIP1		hsa-miR-370-5p	TTC39C		hsa-miR-520g-3p	AMZ1		hsa-miR-520g-5p	NRK
hsa-miR-1184	KIFAP3		hsa-miR-1200	HCK		hsa-miR-1205	ATE1		hsa-miR-1251-3p	FMNL2		hsa-miR-1825	BEND6		hsa-miR-198	CHD1		hsa-miR-421	VAPA		hsa-miR-580-3p	CAPN5		hsa-miR-640	SLC25A46		hsa-miR-1305	MARK1		hsa-miR-562	ENTPD1		hsa-miR-1264	LRRC7		hsa-miR-1299	SH3BGRL2		hsa-miR-370-3p	COX16		hsa-miR-370-5p	GSDME		hsa-miR-520g-3p	EIF4G3		hsa-miR-520g-5p	EBF1
hsa-miR-1184	SLC35A3		hsa-miR-1200	TMEM251		hsa-miR-1205	ATG7		hsa-miR-1251-3p	DNAJC6		hsa-miR-1825	ERLIN1		hsa-miR-198	RPUSD3		hsa-miR-421	RABGAP1L		hsa-miR-580-3p	EIF4E		hsa-miR-640	EPC2		hsa-miR-1305	C22orf39		hsa-miR-562	NEMP2		hsa-miR-1264	GMPR		hsa-miR-1299	TESPA1		hsa-miR-370-3p	BICD2		hsa-miR-370-5p	NIPSNAP2		hsa-miR-520g-3p	SLC31A1		hsa-miR-520g-5p	POU2F1
hsa-miR-1184	ARMC8		hsa-miR-1200	FEN1		hsa-miR-1205	ATP13A4		hsa-miR-1251-3p	CCND2		hsa-miR-1825	DPPA4		hsa-miR-198	HSD17B13		hsa-miR-421	MTRR		hsa-miR-580-3p	CLOCK		hsa-miR-640	ELF1		hsa-miR-1305	LARP7		hsa-miR-562	TMEM168		hsa-miR-1264	MREG		hsa-miR-1299	SPATA5		hsa-miR-370-3p	UPF1		hsa-miR-370-5p	CALCR		hsa-miR-520g-3p	MAN1A1		hsa-miR-520g-5p	BPTF
hsa-miR-1184	CNOT2		hsa-miR-1200	RAB11FIP2		hsa-miR-1205	ATP2B4		hsa-miR-1251-3p	KCTD9		hsa-miR-1825	RCC2		hsa-miR-198	POU3F3		hsa-miR-421	KLF11		hsa-miR-580-3p	GRM5		hsa-miR-640	STMN2		hsa-miR-1305	ZNF518A		hsa-miR-562	ZC3H7A		hsa-miR-1264	RAD21		hsa-miR-1299	MYCL		hsa-miR-370-3p	SYNJ2BP-COX16		hsa-miR-370-5p	MSL1		hsa-miR-520g-3p	FBXL3		hsa-miR-520g-5p	ZDHHC17
hsa-miR-1184	SATB2		hsa-miR-1200	TRIM9		hsa-miR-1205	ATP5F1D		hsa-miR-1251-3p	PTPN2		hsa-miR-1825	MED12		hsa-miR-198	CLMN		hsa-miR-421	SOX17		hsa-miR-580-3p	ZNF208		hsa-miR-640	MGST1		hsa-miR-1305	DENND6A		hsa-miR-562	C17orf102		hsa-miR-1264	BRCC3		hsa-miR-1299	SLC27A2		hsa-miR-370-3p	ADCY1		hsa-miR-370-5p	PRPH		hsa-miR-520g-3p	SLC35A5		hsa-miR-520g-5p	FAM126A
hsa-miR-1184	EVC2		hsa-miR-1200	FAM53B		hsa-miR-1205	ATP6V1FNB		hsa-miR-1251-3p	KMT2A		hsa-miR-1825	ATG4D		hsa-miR-198	ADARB1		hsa-miR-421	ZBED9		hsa-miR-580-3p	HSPB1		hsa-miR-640	SLC30A5		hsa-miR-1305	RCBTB1		hsa-miR-562	RC3H1		hsa-miR-1264	DLX5		hsa-miR-1299	PRKCB		hsa-miR-370-3p	MGMT		hsa-miR-370-5p	DPY19L3		hsa-miR-520g-3p	ENTPD4		hsa-miR-520g-5p	TUBB4A
hsa-miR-1184	KRI1		hsa-miR-1200	ABCG2		hsa-miR-1205	ATP8A2		hsa-miR-1251-3p	ANKRD27		hsa-miR-1825	LDOC1		hsa-miR-198	CBSL		hsa-miR-421	RTL3		hsa-miR-580-3p	PDE4DIP		hsa-miR-640	PIH1D2		hsa-miR-1305	MAB21L1		hsa-miR-562	TMA16		hsa-miR-1264	SIX4		hsa-miR-1299	ATF7IP		hsa-miR-370-3p	BAZ2A		hsa-miR-370-5p	HIP1		hsa-miR-520g-3p	CPSF6		hsa-miR-520g-5p	TPD52L3
hsa-miR-1184	PRRC2B		hsa-miR-1200	POLE3		hsa-miR-1205	ATXN1		hsa-miR-1251-3p	TBC1D8		hsa-miR-1825	BCL7A		hsa-miR-198	RYR2		hsa-miR-421	FAM126B		hsa-miR-580-3p	GPR155		hsa-miR-640	RAB21		hsa-miR-1305	HMGCR		hsa-miR-562	PLS3		hsa-miR-1264	OAS3		hsa-miR-1299	YY1		hsa-miR-370-3p	IFIT1		hsa-miR-370-5p	ZNF746		hsa-miR-520g-3p	G3BP1		hsa-miR-520g-5p	ECM2
hsa-miR-1184	PLAGL2		hsa-miR-1200	PLPPR5		hsa-miR-1205	ATXN1L		hsa-miR-1251-3p	TMEM108		hsa-miR-1825	ZNF763		hsa-miR-198	SAR1A		hsa-miR-421	TMPO		hsa-miR-580-3p	MYBL1		hsa-miR-640	CLTC		hsa-miR-1305	FAM126B		hsa-miR-562	SNRK		hsa-miR-1264	KCNG3		hsa-miR-1299	ARFGEF2		hsa-miR-370-3p	ZNF189		hsa-miR-370-5p	UBE2K		hsa-miR-520g-3p	APEX1		hsa-miR-520g-5p	NMNAT2
hsa-miR-1184	MBTD1		hsa-miR-1200	BCL11B		hsa-miR-1205	ATXN7		hsa-miR-1251-3p	NLRP13		hsa-miR-1825	MITF		hsa-miR-198	SPATA6		hsa-miR-421	DLX3		hsa-miR-580-3p	NCK2		hsa-miR-640	TMEM33		hsa-miR-1305	CNTN1		hsa-miR-562	ASXL1		hsa-miR-1264	PURA		hsa-miR-1299	RYK		hsa-miR-370-3p	HNRNPL		hsa-miR-370-5p	SLC1A2		hsa-miR-520g-3p	SSR1		hsa-miR-520g-5p	C16orf54
hsa-miR-1184	TOLLIP		hsa-miR-1200	IPMK		hsa-miR-1205	B3GAT1		hsa-miR-1251-3p	FRMPD4		hsa-miR-1825	PI4KA		hsa-miR-198	CBS		hsa-miR-421	ZNF337		hsa-miR-580-3p	KIAA1191		hsa-miR-640	SMCO4		hsa-miR-1305	POGLUT1		hsa-miR-562	ICE2		hsa-miR-1264	LANCL3		hsa-miR-1299	MYRIP		hsa-miR-370-3p	PSD3		hsa-miR-370-5p	TGFA		hsa-miR-520g-3p	XKR9		hsa-miR-520g-5p	WDHD1
hsa-miR-1184	RNF11		hsa-miR-1200	UNC80		hsa-miR-1205	BAIAP2		hsa-miR-1251-3p	GPC6		hsa-miR-1825	MYRF		hsa-miR-198	SOGA1		hsa-miR-421	PCBP2		hsa-miR-580-3p	ZNF100		hsa-miR-640	KPNA6		hsa-miR-1305	JAKMIP2		hsa-miR-562	CBY1		hsa-miR-1264	HIPK1		hsa-miR-1299	KLHL12		hsa-miR-370-3p	CASKIN1		hsa-miR-370-5p	KHDRBS2		hsa-miR-520g-3p	TBC1D9		hsa-miR-520g-5p	DIDO1
hsa-miR-1184	TNNT3		hsa-miR-1200	TMEM154		hsa-miR-1205	BAIAP2L1		hsa-miR-1251-3p	PALMD		hsa-miR-1825	RTN4		hsa-miR-198	TRIM60		hsa-miR-421	ASAP1		hsa-miR-580-3p	SLC41A1		hsa-miR-640	PPP1R3A		hsa-miR-1305	PRM1		hsa-miR-562	IL20RA		hsa-miR-1264	TSNAX		hsa-miR-1299	SUMO2		hsa-miR-370-3p	ATXN1		hsa-miR-370-5p	SEMA4F		hsa-miR-520g-3p	PCDH7		hsa-miR-520g-5p	PUM2
hsa-miR-1184	SYT11		hsa-miR-1200	CYB5R4		hsa-miR-1205	BBX		hsa-miR-1251-3p	PTPRB		hsa-miR-1825	PHACTR2		hsa-miR-198	AMOTL2		hsa-miR-421	PCDH9		hsa-miR-580-3p	PHF14		hsa-miR-640	CCDC32		hsa-miR-1305	GDA		hsa-miR-562	AKT3		hsa-miR-1264	TTC17		hsa-miR-1299	GRIA3		hsa-miR-370-3p	PEAK1		hsa-miR-370-5p	KLHL4		hsa-miR-520g-3p	MSL2		hsa-miR-520g-5p	RBPJ
hsa-miR-1184	CFAP161		hsa-miR-1200	CIAO2A		hsa-miR-1205	BCAT1		hsa-miR-1251-3p	MECP2		hsa-miR-1825	ADGRA2		hsa-miR-198	MFSD14B		hsa-miR-421	CLDN11		hsa-miR-580-3p	CPD		hsa-miR-640	CD44		hsa-miR-1305	ZNRF2		hsa-miR-562	SHISA3		hsa-miR-1264	TECRL		hsa-miR-1299	FNBP1		hsa-miR-370-3p	SMAP1		hsa-miR-370-5p	PURB		hsa-miR-520g-3p	EIF2S1		hsa-miR-520g-5p	BATF3
hsa-miR-1184	CBR1		hsa-miR-1200	GRAMD2B		hsa-miR-1205	BCL11A		hsa-miR-1251-3p	CPEB2		hsa-miR-1825	SNAPIN		hsa-miR-198	FGF11		hsa-miR-421	NRAS		hsa-miR-580-3p	TOGARAM1		hsa-miR-640	PKN2		hsa-miR-1305	TMEM33		hsa-miR-562	MAEL		hsa-miR-1264	QTRT2		hsa-miR-1299	DERL2		hsa-miR-370-3p	DSTYK		hsa-miR-370-5p	PODN		hsa-miR-520g-3p	RTCA		hsa-miR-520g-5p	HDAC9
hsa-miR-1184	RAI14		hsa-miR-1200	APPBP2		hsa-miR-1205	BCL11B		hsa-miR-1251-3p	STAC		hsa-miR-1825	MBNL3		hsa-miR-198	FAM71F1		hsa-miR-421	FCHSD2		hsa-miR-580-3p	FAM90A1		hsa-miR-640	MARCKS		hsa-miR-1305	ATP11C		hsa-miR-562	PLEKHA5		hsa-miR-1264	DMAC1		hsa-miR-1299	ACO1		hsa-miR-370-3p	TPM4		hsa-miR-370-5p	GLCE		hsa-miR-520g-3p	ROCK2		hsa-miR-520g-5p	ZSWIM6
hsa-miR-1184	UBE2W		hsa-miR-1200	ELMOD2		hsa-miR-1205	BCL2L11		hsa-miR-1251-3p	COX20		hsa-miR-1825	USP38		hsa-miR-198	ZFHX4		hsa-miR-421	AFDN		hsa-miR-580-3p	PDE1A		hsa-miR-640	GANAB		hsa-miR-1305	CLOCK		hsa-miR-562	EBF2		hsa-miR-1264	ZFP42		hsa-miR-1299	MBNL2		hsa-miR-370-3p	ZNF827		hsa-miR-370-5p	FZD3		hsa-miR-520g-3p	ABI1		hsa-miR-520g-5p	ULBP1
hsa-miR-1184	UBE2D4		hsa-miR-1200	PBX2		hsa-miR-1205	BCL2L13		hsa-miR-1251-3p	NCOA2		hsa-miR-1825	RPS6KA5		hsa-miR-198	PRSS16		hsa-miR-421	S100A2		hsa-miR-580-3p	CISD1		hsa-miR-640	SMAD9		hsa-miR-1305	UBP1		hsa-miR-562	CALCRL		hsa-miR-1264	ZBTB14		hsa-miR-1299	SPTSSA		hsa-miR-370-3p	SLAMF6		hsa-miR-370-5p	KCNE1		hsa-miR-520g-3p	PLEKHA6		hsa-miR-520g-5p	NLRX1
hsa-miR-1184	NPAS3		hsa-miR-1200	SLC35G1		hsa-miR-1205	BCLAF1		hsa-miR-1251-3p	DCC		hsa-miR-1825	ZFP82		hsa-miR-198	MAPK12		hsa-miR-421	TLDC2		hsa-miR-580-3p	NEDD9		hsa-miR-640	PIP4K2C		hsa-miR-1305	ATG12		hsa-miR-562	DUS1L		hsa-miR-1264	CPSF7		hsa-miR-1299	PPIP5K2		hsa-miR-370-3p	MTMR1		hsa-miR-370-5p	ZNF254		hsa-miR-520g-3p	UXS1		hsa-miR-520g-5p	CFAP54
hsa-miR-1184	AJUBA		hsa-miR-1200	BICD2		hsa-miR-1205	BCLAF3		hsa-miR-1251-3p	CACNA1G		hsa-miR-1825	ITCH		hsa-miR-198	NEMP2		hsa-miR-421	TXNRD1		hsa-miR-580-3p	CASQ2		hsa-miR-640	BAP1		hsa-miR-1305	EPB41L5		hsa-miR-562	DUSP19		hsa-miR-1264	PDXDC1		hsa-miR-1299	TMEM196		hsa-miR-370-3p	ZDHHC15		hsa-miR-370-5p	LZIC		hsa-miR-520g-3p	E2F1		hsa-miR-520g-5p	WWP2
hsa-miR-1184	TPP1		hsa-miR-1200	GMCL1		hsa-miR-1205	BCORL1		hsa-miR-1251-3p	CTNNA3		hsa-miR-1825	TRIM2		hsa-miR-198	FUT8		hsa-miR-421	ATG2B		hsa-miR-580-3p	TSLP		hsa-miR-640	QKI		hsa-miR-1305	RBM7		hsa-miR-562	ATP2A2		hsa-miR-1264	HECTD4		hsa-miR-1299	CTDSPL		hsa-miR-370-3p	NFASC		hsa-miR-370-5p	OGT		hsa-miR-520g-3p	MYO3A		hsa-miR-520g-5p	MGLL
hsa-miR-1184	CHRDL1		hsa-miR-1200	ETS1		hsa-miR-1205	BICDL1		hsa-miR-1251-3p	SCAI		hsa-miR-1825	ULK3		hsa-miR-198	TMOD2		hsa-miR-421	CASD1		hsa-miR-580-3p	DCAF5		hsa-miR-640	ZNF23		hsa-miR-1305	DCLK1		hsa-miR-562	AAK1		hsa-miR-1264	WDR36		hsa-miR-1299	PIK3CA		hsa-miR-370-3p	TPO		hsa-miR-370-5p	PLPP7		hsa-miR-520g-3p	PRCP		hsa-miR-520g-5p	PIP4K2B
hsa-miR-1184	AGFG1		hsa-miR-1200	HOMER2		hsa-miR-1205	BRMS1		hsa-miR-1251-3p	NEK1		hsa-miR-1825	SLC35F1		hsa-miR-198	TASOR		hsa-miR-421	ZIC2		hsa-miR-580-3p	FSD1L		hsa-miR-640	CD24		hsa-miR-1305	EFR3A		hsa-miR-562	COQ10B		hsa-miR-1264	UNK		hsa-miR-1299	SETDB2		hsa-miR-370-3p	CCDC198		hsa-miR-370-5p	DIRAS1		hsa-miR-520g-3p	RIMKLB		hsa-miR-520g-5p	AR
hsa-miR-1184	NTNG1		hsa-miR-1200	SLC24A2		hsa-miR-1205	BRWD1		hsa-miR-1251-3p	RUNX1T1		hsa-miR-1825	SLC38A2		hsa-miR-198	CEP350		hsa-miR-421	DDX60L		hsa-miR-580-3p	FNBP4		hsa-miR-640	CEP170		hsa-miR-1305	DGKH		hsa-miR-562	PRKAA1		hsa-miR-1264	SCAI		hsa-miR-1299	LENG8		hsa-miR-370-3p	CD84		hsa-miR-370-5p	PAK6		hsa-miR-520g-3p	NDFIP1		hsa-miR-520g-5p	EIF4G2
hsa-miR-1184	ALKBH5		hsa-miR-1200	IL25		hsa-miR-1205	C10orf67		hsa-miR-1251-3p	CD44		hsa-miR-1825	NCSTN		hsa-miR-198	SEPHS2		hsa-miR-421	SEMA4D		hsa-miR-580-3p	IL22RA2		hsa-miR-640	NAT1		hsa-miR-1305	AZI2		hsa-miR-562	DNAJB9		hsa-miR-1264	THSD7A		hsa-miR-1299	PTGS1		hsa-miR-370-3p	TMEM117		hsa-miR-370-5p	IRAK3		hsa-miR-520g-3p	CCNB1		hsa-miR-520g-5p	SSSCA1
hsa-miR-1184	PSMF1		hsa-miR-1200	SLC7A11		hsa-miR-1205	C11orf16		hsa-miR-1251-3p	GSE1		hsa-miR-1825	HHIP		hsa-miR-198	MBNL2		hsa-miR-421	DCAF10		hsa-miR-580-3p	CACUL1		hsa-miR-640	SCN3B		hsa-miR-1305	RAD54B		hsa-miR-562	EIF4G2		hsa-miR-1264	CANX		hsa-miR-1299	WDR48		hsa-miR-370-3p	AP3M1		hsa-miR-370-5p	XKRX		hsa-miR-520g-3p	ZNF334		hsa-miR-520g-5p	CARNMT1
hsa-miR-1184	MMP24		hsa-miR-1200	ERBB3		hsa-miR-1205	C11orf45		hsa-miR-1251-3p	TNC		hsa-miR-1825	NPTX2		hsa-miR-198	SNCAIP		hsa-miR-421	RAD51B		hsa-miR-580-3p	SLK		hsa-miR-640	EFNA5		hsa-miR-1305	GRIA4		hsa-miR-562	TP53INP1		hsa-miR-1264	NRXN1		hsa-miR-1299	SLC30A4		hsa-miR-370-3p	PAG1		hsa-miR-370-5p	INTS6		hsa-miR-520g-3p	BMT2		hsa-miR-520g-5p	MMP1
hsa-miR-1184	TBCEL		hsa-miR-1200	ZRANB1		hsa-miR-1205	C15orf41		hsa-miR-1251-3p	MAP7		hsa-miR-1825	TBL1XR1		hsa-miR-198	TCF21		hsa-miR-421	RASA1		hsa-miR-580-3p	ZNF782		hsa-miR-640	NAV3		hsa-miR-1305	ATXN7L1		hsa-miR-562	PMS2		hsa-miR-1264	PAN3		hsa-miR-1299	PTCH1		hsa-miR-370-3p	USP39		hsa-miR-370-5p	RD3		hsa-miR-520g-3p	SH3PXD2A		hsa-miR-520g-5p	ZDHHC3
hsa-miR-1184	SCN7A		hsa-miR-1200	SOX6		hsa-miR-1205	C17orf107		hsa-miR-1251-3p	RCOR3		hsa-miR-1825	ARPP19		hsa-miR-198	LRP5L		hsa-miR-421	LDLRAD4		hsa-miR-580-3p	BTC		hsa-miR-640	UNC93A		hsa-miR-1305	COX15		hsa-miR-562	PCDHB10		hsa-miR-1264	TMEM170A		hsa-miR-1299	IFNGR2		hsa-miR-370-3p	SOGA1		hsa-miR-370-5p	STUM		hsa-miR-520g-3p	GNS		hsa-miR-520g-5p	KBTBD11
hsa-miR-1184	EXOC6B		hsa-miR-1200	EPB41		hsa-miR-1205	C1orf115		hsa-miR-1251-3p	SERPINE2		hsa-miR-1825	RAB40C		hsa-miR-198	METAP2		hsa-miR-421	CAPZA1		hsa-miR-580-3p	MME		hsa-miR-640	YIPF5		hsa-miR-1305	SKIL		hsa-miR-562	NBR1		hsa-miR-1264	RNASE4		hsa-miR-1299	GNPDA2		hsa-miR-370-3p	ERVV-2		hsa-miR-370-5p	BORCS7		hsa-miR-520g-3p	PXYLP1		hsa-miR-520g-5p	BAZ1B
hsa-miR-1184	MEF2D		hsa-miR-1200	STK4		hsa-miR-1205	C1orf122		hsa-miR-1251-3p	XKR4		hsa-miR-1825	CNOT6		hsa-miR-198	ATG16L1		hsa-miR-421	FAM84B		hsa-miR-580-3p	SLC12A1		hsa-miR-640	INTS2		hsa-miR-1305	PALM3		hsa-miR-562	MSTO1		hsa-miR-1264	HERPUD1		hsa-miR-1299	ZBTB20		hsa-miR-370-3p	AFF1		hsa-miR-370-5p	ZBTB44		hsa-miR-520g-3p	HIPK3		hsa-miR-520g-5p	RALGAPA1
hsa-miR-1184	IMPDH1		hsa-miR-1200	CCDC117		hsa-miR-1205	C1orf21		hsa-miR-1251-3p	SDC2		hsa-miR-1825	ROCK1		hsa-miR-198	CLRN3		hsa-miR-421	CALM2		hsa-miR-580-3p	EXO5		hsa-miR-640	PAQR8		hsa-miR-1305	CYREN		hsa-miR-562	CEP76		hsa-miR-1264	DOCK9		hsa-miR-1299	GBX2		hsa-miR-370-3p	NDST1		hsa-miR-370-5p	LNX2		hsa-miR-520g-3p	DPH6		hsa-miR-520g-5p	ADAMTS18
hsa-miR-1184	STAT3		hsa-miR-1200	HOOK3		hsa-miR-1205	C1orf226		hsa-miR-1251-3p	C12orf4		hsa-miR-1825	CCDC88C		hsa-miR-198	STAC2		hsa-miR-421	RAB26		hsa-miR-580-3p	SP100		hsa-miR-640	FXYD3		hsa-miR-1305	SEMA6D		hsa-miR-562	ADAMTS6		hsa-miR-1264	CGGBP1		hsa-miR-1299	MLIP		hsa-miR-370-3p	OR12D3		hsa-miR-370-5p	MAP3K8		hsa-miR-520g-3p	ABCA1		hsa-miR-520g-5p	ZNF544
hsa-miR-1184	TMEM200B		hsa-miR-1200	GLT8D1		hsa-miR-1205	C1QTNF1		hsa-miR-1251-3p	KIF1B		hsa-miR-1825	CEP350		hsa-miR-198	IL10RA		hsa-miR-421	SLC25A3		hsa-miR-580-3p	NSUN7		hsa-miR-640	FFAR4		hsa-miR-1305	KRAS		hsa-miR-562	ITGB8		hsa-miR-1264	LIN28A		hsa-miR-1299	GCOM1		hsa-miR-370-3p	SH3PXD2A		hsa-miR-370-5p	NIPBL		hsa-miR-520g-3p	RNF145		hsa-miR-520g-5p	WASF2
hsa-miR-1184	KAT7		hsa-miR-1200	TGFBR2		hsa-miR-1205	C1RL		hsa-miR-1251-3p	CSF2RB		hsa-miR-1825	ZNF462		hsa-miR-198	CD209		hsa-miR-421	TWIST2		hsa-miR-580-3p	FCHO2		hsa-miR-640	TMEM217		hsa-miR-1305	ADH4		hsa-miR-562	DYNLT3		hsa-miR-1264	C6orf120		hsa-miR-1299	TWSG1		hsa-miR-370-3p	PIK3CA		hsa-miR-370-5p	LRRFIP1		hsa-miR-520g-3p	UNKL		hsa-miR-520g-5p	MDGA1
hsa-miR-1184	ZNF880		hsa-miR-1200	EML1		hsa-miR-1205	C20orf194		hsa-miR-1251-3p	YTHDF3		hsa-miR-1825	CREB3L2		hsa-miR-198	PRR23A		hsa-miR-421	ZFP36L2		hsa-miR-580-3p	XRRA1		hsa-miR-640	MR1		hsa-miR-1305	EP300		hsa-miR-562	SKAP2		hsa-miR-1264	ZFPM2		hsa-miR-1299	ARHGAP45		hsa-miR-370-3p	MAP4K4		hsa-miR-370-5p	KCND1		hsa-miR-520g-3p	USP18		hsa-miR-520g-5p	NRCAM
hsa-miR-1184	VDAC2		hsa-miR-1200	LCN10		hsa-miR-1205	C2CD2		hsa-miR-1251-3p	PPP1CB		hsa-miR-1825	TAF5L		hsa-miR-198	RAP1GAP2		hsa-miR-421	NRBP2		hsa-miR-580-3p	KCNS3		hsa-miR-640	ZNF667		hsa-miR-1305	GCN1		hsa-miR-562	GSC		hsa-miR-1264	DNAJB14		hsa-miR-1299	CSRNP3		hsa-miR-370-3p	ZBTB37		hsa-miR-370-5p	RCBTB1		hsa-miR-520g-3p	ZBTB6		hsa-miR-520g-5p	NR3C2
hsa-miR-1184	LCOR		hsa-miR-1200	UNC5D		hsa-miR-1205	C5orf63		hsa-miR-1251-3p	SLC25A30		hsa-miR-1825	TRDN		hsa-miR-198	DGCR8		hsa-miR-421	YTHDF1		hsa-miR-580-3p	NBPF20		hsa-miR-640	MDM1		hsa-miR-1305	CCDC126		hsa-miR-562	NFAT5		hsa-miR-1264	TIMM8A		hsa-miR-1299	SLC2A5		hsa-miR-370-3p	TMEM132B		hsa-miR-370-5p	COL5A1		hsa-miR-520g-3p	AFG1L		hsa-miR-520g-5p	BACH2
hsa-miR-1184	POLA2		hsa-miR-1200	IBSP		hsa-miR-1205	C5orf67		hsa-miR-1251-3p	MAP6D1		hsa-miR-1825	ZNF773		hsa-miR-198	CHIC1		hsa-miR-421	ELK4		hsa-miR-580-3p	RNF11		hsa-miR-640	CMTR1		hsa-miR-1305	LYRM2		hsa-miR-562	SETD7		hsa-miR-1264	TTC8		hsa-miR-1299	ZEB1		hsa-miR-370-3p	BAG4		hsa-miR-370-5p	NDUFA7		hsa-miR-520g-3p	TNKS1BP1		hsa-miR-520g-5p	MXD1
hsa-miR-1184	NCBP3		hsa-miR-1200	THUMPD1		hsa-miR-1205	C6orf62		hsa-miR-1251-3p	MICU3		hsa-miR-1825	RBM24		hsa-miR-198	SLC6A6		hsa-miR-421	SEMA6D		hsa-miR-580-3p	GGCX		hsa-miR-640	PPP2CA		hsa-miR-1305	PGAP1		hsa-miR-562	CLCN4		hsa-miR-1264	HNRNPDL		hsa-miR-1299	MRPL32		hsa-miR-370-3p	TMEM266		hsa-miR-370-5p	YBX3		hsa-miR-520g-3p	PLAGL2		hsa-miR-520g-5p	TACR3
hsa-miR-1184	ENPP2		hsa-miR-1200	LYN		hsa-miR-1205	C6orf89		hsa-miR-1251-3p	TAF4		hsa-miR-1825	ATP2B4		hsa-miR-198	PSMF1		hsa-miR-421	PAPOLA		hsa-miR-580-3p	PDCD6IP		hsa-miR-640	SH3TC2		hsa-miR-1305	ZADH2		hsa-miR-562	PNMA1		hsa-miR-1264	STAC		hsa-miR-1299	RTL5		hsa-miR-370-3p	ITGB1BP2		hsa-miR-370-5p	CASK		hsa-miR-520g-3p	ADAM22		hsa-miR-520g-5p	CD302
hsa-miR-1184	MAP9		hsa-miR-1200	IRF2		hsa-miR-1205	C7orf77		hsa-miR-1251-3p	JAGN1		hsa-miR-1825	UBE2L6		hsa-miR-198	PIP4P2		hsa-miR-421	BTF3L4		hsa-miR-580-3p	MEGF11		hsa-miR-640	ENPP6		hsa-miR-1305	CD1D		hsa-miR-562	KIF11		hsa-miR-1264	PAPPA2		hsa-miR-1299	RNF114		hsa-miR-370-3p	ENOSF1		hsa-miR-370-5p	STX12		hsa-miR-520g-3p	ATP2B1		hsa-miR-520g-5p	CGGBP1
hsa-miR-1184	CALN1		hsa-miR-1200	PDE4D		hsa-miR-1205	C9orf163		hsa-miR-1251-3p	MEF2C		hsa-miR-1825	BBOF1		hsa-miR-198	FAM199X		hsa-miR-421	PIGA		hsa-miR-580-3p	CEP41		hsa-miR-640	ZNF24		hsa-miR-1305	CACNB4		hsa-miR-562	KDSR		hsa-miR-1264	TESK2		hsa-miR-1299	PHC3		hsa-miR-370-3p	NF1		hsa-miR-370-5p	ADAM19		hsa-miR-520g-3p	ABL2		hsa-miR-520g-5p	ING3
hsa-miR-1184	SETD3		hsa-miR-1200	MTDH		hsa-miR-1205	CA8		hsa-miR-1251-3p	PIK3C2A		hsa-miR-1825	OSR1		hsa-miR-198	PSD3		hsa-miR-421	PHTF2		hsa-miR-580-3p	ZNF148		hsa-miR-640	TEX9		hsa-miR-1305	LDLRAD4		hsa-miR-562	TBL1XR1		hsa-miR-1264	NFATC3		hsa-miR-1299	MECP2		hsa-miR-370-3p	SPDYE1		hsa-miR-370-5p	NAA50		hsa-miR-520g-3p	EPHA5		hsa-miR-520g-5p	XDH
hsa-miR-1184	KCNJ3		hsa-miR-1200	ENDOV		hsa-miR-1205	CABP7		hsa-miR-1251-3p	PISD		hsa-miR-1825	ARL4A		hsa-miR-198	CPNE8		hsa-miR-421	CHEK1		hsa-miR-580-3p	BRPF1		hsa-miR-640	GALNT15		hsa-miR-1305	PWP2		hsa-miR-562	ZNF598		hsa-miR-1264	NUDT5		hsa-miR-1299	PGR		hsa-miR-370-3p	SPDYE3		hsa-miR-370-5p	NPAS2		hsa-miR-520g-3p	TXNIP		hsa-miR-520g-5p	AAK1
hsa-miR-1184	PPP4R3A		hsa-miR-1200	ASXL2		hsa-miR-1205	CABYR		hsa-miR-1251-3p	STK40		hsa-miR-1825	STRADB		hsa-miR-198	FASTKD2		hsa-miR-421	EIF2S1		hsa-miR-580-3p	PAQR8		hsa-miR-640	EIF5		hsa-miR-1305	MMP12		hsa-miR-562	CCNT1		hsa-miR-1264	VGLL3		hsa-miR-1299	DNAJB4		hsa-miR-370-3p	BACH2		hsa-miR-370-5p	ATL3		hsa-miR-520g-3p	PDF		hsa-miR-520g-5p	LY75-CD302
hsa-miR-1184	EPS15L1		hsa-miR-1200	CHFR		hsa-miR-1205	CACNA1A		hsa-miR-1251-3p	ZNF180		hsa-miR-1825	ZNF551		hsa-miR-198	MPZL1		hsa-miR-421	RAD50		hsa-miR-580-3p	USF3		hsa-miR-640	ADAMTSL3		hsa-miR-1305	ESCO1		hsa-miR-562	RPS6KA6		hsa-miR-1264	CADM2		hsa-miR-1299	C9orf3		hsa-miR-370-3p	ANK3		hsa-miR-370-5p	BUB1B-PAK6		hsa-miR-520g-3p	USP9X		hsa-miR-520g-5p	DPF2
hsa-miR-1184	ASTN1		hsa-miR-1200	PELI1		hsa-miR-1205	CALB2		hsa-miR-1251-3p	CAMK1G		hsa-miR-1825	TSPAN6		hsa-miR-198	TMEM170A		hsa-miR-421	CFAP97		hsa-miR-580-3p	TRDN		hsa-miR-640	ZNF699		hsa-miR-1305	DENND4A		hsa-miR-562	RNF149		hsa-miR-1264	F2R		hsa-miR-1299	BACH2		hsa-miR-370-3p	SPDYE6		hsa-miR-370-5p	BARX2		hsa-miR-520g-3p	SORCS1		hsa-miR-520g-5p	SLC25A33
hsa-miR-1184	AARS		hsa-miR-1200	TRNP1		hsa-miR-1205	CALN1		hsa-miR-1251-3p	SLC11A2		hsa-miR-1825	AGO1		hsa-miR-198	SEC24B		hsa-miR-421	ZNF706		hsa-miR-580-3p	RTKN2		hsa-miR-640	HAL		hsa-miR-1305	NAA25		hsa-miR-562	THEMIS2		hsa-miR-1264	C2orf88		hsa-miR-1299	FANCF		hsa-miR-370-3p	CCNJ		hsa-miR-370-5p	FBXO28		hsa-miR-520g-3p	RAB22A		hsa-miR-520g-5p	ZNF14
hsa-miR-1184	DPYSL2		hsa-miR-1200	DHX35		hsa-miR-1205	CAMK2G		hsa-miR-1251-3p	PRDM2		hsa-miR-1825	GCFC2		hsa-miR-198	ATP1A3		hsa-miR-421	VAMP7		hsa-miR-580-3p	ICE2		hsa-miR-640	RAB28		hsa-miR-1305	CDKL1		hsa-miR-562	NETO1		hsa-miR-1264	PPP3CB		hsa-miR-1299	PCDH7		hsa-miR-370-3p	GLYATL1		hsa-miR-370-5p	DNAJC9		hsa-miR-520g-3p	DPYSL5		hsa-miR-520g-5p	GRPEL2
hsa-miR-1184	SUFU		hsa-miR-1200	NEURL1B		hsa-miR-1205	CAMKV		hsa-miR-1251-3p	ETV5		hsa-miR-1825	TMEM136		hsa-miR-198	SH3GL3		hsa-miR-421	PCDHB5		hsa-miR-580-3p	CTDSPL2		hsa-miR-640	ZNF829		hsa-miR-1305	WEE1		hsa-miR-562	SPATA18		hsa-miR-1264	RNF138		hsa-miR-1299	MAGI3		hsa-miR-370-3p	SPDYE5		hsa-miR-370-5p	WNT7B		hsa-miR-520g-3p	POMC		hsa-miR-520g-5p	VWA5A
hsa-miR-1184	PSD3		hsa-miR-1200	SECISBP2L		hsa-miR-1205	CAMSAP2		hsa-miR-1251-3p	ZFP64		hsa-miR-1825	DYNLL2		hsa-miR-198	DNAJB4		hsa-miR-421	RSU1		hsa-miR-580-3p	ZFHX3		hsa-miR-640	PDK4		hsa-miR-1305	ZNF326		hsa-miR-562	ACAP2		hsa-miR-1264	FBXO38		hsa-miR-1299	CEP170		hsa-miR-370-3p	DDHD2		hsa-miR-370-5p	HHLA1		hsa-miR-520g-3p	SLF2		hsa-miR-520g-5p	TGFBR2
hsa-miR-1184	HECW1		hsa-miR-1200	DNAJC27		hsa-miR-1205	CAPN1		hsa-miR-1251-3p	PFAS		hsa-miR-1825	AGO4		hsa-miR-198	C11orf86		hsa-miR-421	SMC1B		hsa-miR-580-3p	SAMD9L		hsa-miR-640	KITLG		hsa-miR-1305	COL25A1		hsa-miR-562	SRD5A1		hsa-miR-1264	ATP2C1		hsa-miR-1299	CTBS		hsa-miR-370-3p	CCDC141		hsa-miR-370-5p	SERPINB8		hsa-miR-520g-3p	TOX3		hsa-miR-520g-5p	CALM1
hsa-miR-1184	SP1		hsa-miR-1200	ABI2		hsa-miR-1205	CARS		hsa-miR-1251-3p	LGI2		hsa-miR-1825	CHRFAM7A		hsa-miR-198	EIF4E3		hsa-miR-421	DCAF5		hsa-miR-580-3p	CROT		hsa-miR-640	TRIP11		hsa-miR-1305	VKORC1L1		hsa-miR-562	TRIM66		hsa-miR-1264	BIN2		hsa-miR-1299	TIGD6		hsa-miR-370-3p	KLHL18		hsa-miR-370-5p	ALG9		hsa-miR-520g-3p	ZFP91		hsa-miR-520g-5p	DOT1L
hsa-miR-1184	DENND5A		hsa-miR-1200	FIGN		hsa-miR-1205	CASP10		hsa-miR-1251-3p	GPR158		hsa-miR-1825	SLC45A3		hsa-miR-198	TOPORS		hsa-miR-421	PRCC		hsa-miR-580-3p	PCDHB14		hsa-miR-640	LIN28A		hsa-miR-1305	MGME1		hsa-miR-562	MAX		hsa-miR-1264	RAP2B		hsa-miR-1299	SCN5A		hsa-miR-370-3p	KLHDC7B		hsa-miR-370-5p	NEURL1B		hsa-miR-520g-3p	PHF14		hsa-miR-520g-5p	BRD4
hsa-miR-1184	RAB1A		hsa-miR-1200	PAQR8		hsa-miR-1205	CASP8		hsa-miR-1251-3p	ADCY7		hsa-miR-1825	LIN7C		hsa-miR-198	FIGN		hsa-miR-421	PACRGL		hsa-miR-580-3p	EVI5		hsa-miR-640	SLC30A8		hsa-miR-1305	CRLS1		hsa-miR-562	UBR3		hsa-miR-1264	RPGR		hsa-miR-1299	CNTNAP2		hsa-miR-370-3p	TREM1		hsa-miR-370-5p	MED8		hsa-miR-520g-3p	SIN3B		hsa-miR-520g-5p	FBRS
hsa-miR-1184	TMEM62		hsa-miR-1200	ATG2B		hsa-miR-1205	CASTOR2		hsa-miR-1251-3p	EIF2S3		hsa-miR-1825	VPS26A		hsa-miR-198	MYCL		hsa-miR-421	ARPIN		hsa-miR-580-3p	MINDY2		hsa-miR-640	NQO1		hsa-miR-1305	PCDH9		hsa-miR-562	WAPL		hsa-miR-1264	NSL1		hsa-miR-1299	TIGAR		hsa-miR-370-3p	MYF6		hsa-miR-370-5p	OXR1		hsa-miR-520g-3p	CARNMT1		hsa-miR-520g-5p	TBR1
hsa-miR-1184	MAP4K3		hsa-miR-1200	CTBP1		hsa-miR-1205	CBX6		hsa-miR-1251-3p	TWSG1		hsa-miR-1825	GPATCH8		hsa-miR-198	ERP29		hsa-miR-421	RFX7		hsa-miR-580-3p	TTC32		hsa-miR-640	GNAI1		hsa-miR-1305	MXI1		hsa-miR-562	CEP57L1		hsa-miR-1264	SPTAN1		hsa-miR-1299	MAP1B		hsa-miR-370-3p	XPO4		hsa-miR-370-5p	CBX7		hsa-miR-520g-3p	ANXA4		hsa-miR-520g-5p	PRKAR2B
hsa-miR-1184	BCL2L11		hsa-miR-1200	MYCBP2		hsa-miR-1205	CCBE1		hsa-miR-1251-3p	IKZF4		hsa-miR-1825	PKD2L2		hsa-miR-198	DUSP3		hsa-miR-421	MSL2		hsa-miR-580-3p	IGSF3		hsa-miR-640	SCIMP		hsa-miR-1305	FZD3		hsa-miR-562	DMRT2		hsa-miR-1264	FZD7		hsa-miR-1299	HCN4		hsa-miR-370-3p	ABCG4		hsa-miR-370-5p	TXLNA		hsa-miR-520g-3p	ITCH		hsa-miR-520g-5p	SDC1
hsa-miR-1184	RNF8		hsa-miR-1200	BEND4		hsa-miR-1205	CCDC12		hsa-miR-1251-3p	ADAMTS3		hsa-miR-1825	TMEM217		hsa-miR-198	SULT4A1		hsa-miR-421	PRDM11		hsa-miR-580-3p	GCOM1		hsa-miR-640	ATXN3		hsa-miR-1305	TCP11L1		hsa-miR-562	CLCN6		hsa-miR-1264	ANGPT2		hsa-miR-1299	NSD2		hsa-miR-370-3p	URB1		hsa-miR-370-5p	BBX		hsa-miR-520g-3p	G2E3		hsa-miR-520g-5p	PTPN2
hsa-miR-1184	HLTF		hsa-miR-1200	DPP4		hsa-miR-1205	CCDC144NL		hsa-miR-1251-3p	GRM5		hsa-miR-1825	MRPS11		hsa-miR-198	PLAU		hsa-miR-421	PLS3		hsa-miR-580-3p	DNAJC25		hsa-miR-640	FGF14		hsa-miR-1305	THAP2		hsa-miR-562	PARP8		hsa-miR-1264	TASOR		hsa-miR-1299	GPR107		hsa-miR-370-3p	TMEM154		hsa-miR-370-5p	ABCG8		hsa-miR-520g-3p	TNFAIP1		hsa-miR-520g-5p	AQP2
hsa-miR-1184	ALDH1A3		hsa-miR-1200	PPM1E		hsa-miR-1205	CCDC149		hsa-miR-1251-3p	MAFG		hsa-miR-1825	WASHC2A		hsa-miR-198	RPP14		hsa-miR-421	SPOCK3		hsa-miR-580-3p	POLR2M		hsa-miR-640	CAMTA1		hsa-miR-1305	STXBP5		hsa-miR-562	SOX5		hsa-miR-1264	CD83		hsa-miR-1299	CD24		hsa-miR-370-3p	TFDP2		hsa-miR-370-5p	SCN3A		hsa-miR-520g-3p	DMTF1		hsa-miR-520g-5p	BCAP29
hsa-miR-1184	DCP1A		hsa-miR-1200	CREB1		hsa-miR-1205	CCDC6		hsa-miR-1251-3p	BBX		hsa-miR-1825	AQP11		hsa-miR-198	C4orf46		hsa-miR-421	RALGAPB		hsa-miR-580-3p	CPPED1		hsa-miR-640	MYO6		hsa-miR-1305	APOLD1		hsa-miR-562	CASP2		hsa-miR-1264	NLGN1		hsa-miR-1299	CLPTM1L		hsa-miR-370-3p	PARVB		hsa-miR-370-5p	UBE2W		hsa-miR-520g-3p	KCNJ13		hsa-miR-520g-5p	ARL11
hsa-miR-1184	CPEB3		hsa-miR-1200	SLC2A12		hsa-miR-1205	CCDC74A		hsa-miR-1251-3p	KLHDC7A		hsa-miR-1825	CEP63		hsa-miR-198	ARFGAP2		hsa-miR-421	ZNF805		hsa-miR-580-3p	NR4A2		hsa-miR-640	KLK8		hsa-miR-1305	CSAD		hsa-miR-562	ELMSAN1		hsa-miR-1264	LARS		hsa-miR-1299	CCDC47		hsa-miR-370-3p	COMMD7		hsa-miR-370-5p	TCP1		hsa-miR-520g-3p	COG8		hsa-miR-520g-5p	SNX1
hsa-miR-1184	CASP3		hsa-miR-1200	ZNF281		hsa-miR-1205	CCDC74B		hsa-miR-1251-3p	ANKRD44		hsa-miR-1825	C5orf30		hsa-miR-198	AGPS		hsa-miR-421	TRPC3		hsa-miR-580-3p	LRRC3		hsa-miR-640	RBM11		hsa-miR-1305	RICTOR		hsa-miR-562	XG		hsa-miR-1264	ANKRD17		hsa-miR-1299	GPR139		hsa-miR-370-3p	RGS6		hsa-miR-370-5p	PALLD		hsa-miR-520g-3p	DCP1A		hsa-miR-520g-5p	CACNA1C
hsa-miR-1184	PLAG1		hsa-miR-1200	MORN5		hsa-miR-1205	CCDC85A		hsa-miR-1251-3p	AHCYL2		hsa-miR-1825	RUNX2		hsa-miR-198	PHF6		hsa-miR-421	SIRT3		hsa-miR-580-3p	MRPL42		hsa-miR-640	SUZ12		hsa-miR-1305	CCSAP		hsa-miR-562	CPNE3		hsa-miR-1264	GYG1		hsa-miR-1299	TTC26		hsa-miR-370-3p	BEX2		hsa-miR-370-5p	GLS		hsa-miR-520g-3p	CDYL2		hsa-miR-520g-5p	RRM2B
hsa-miR-1184	MRPL48		hsa-miR-1200	ACTL6A		hsa-miR-1205	CCDC85C		hsa-miR-1251-3p	GABPA		hsa-miR-1825	HSPA12A		hsa-miR-198	PPDPFL		hsa-miR-421	MRO		hsa-miR-580-3p	GABPA		hsa-miR-640	CDK15		hsa-miR-1305	FOXP1		hsa-miR-562	E2F7		hsa-miR-1264	FAM120C		hsa-miR-1299	GPM6B		hsa-miR-370-3p	ZC3H7B		hsa-miR-370-5p	CPD		hsa-miR-520g-3p	ARID4B		hsa-miR-520g-5p	ATP2B2
hsa-miR-1184	KCND1		hsa-miR-1200	CAMSAP2		hsa-miR-1205	CCND2		hsa-miR-1251-3p	COMT		hsa-miR-1825	POGK		hsa-miR-198	MYCT1		hsa-miR-421	MEIS2		hsa-miR-580-3p	HDAC9		hsa-miR-640	MIEF1		hsa-miR-1305	PPM1E		hsa-miR-562	NOC3L		hsa-miR-1264	H1FOO		hsa-miR-1299	LOX		hsa-miR-370-3p	CCDC25		hsa-miR-370-5p	AFAP1L2		hsa-miR-520g-3p	TYW5		hsa-miR-520g-5p	SYNJ2
hsa-miR-1184	SV2C		hsa-miR-1200	CDCA7L		hsa-miR-1205	CCR4		hsa-miR-1251-3p	ZBTB20		hsa-miR-1825	RC3H1		hsa-miR-198	RCOR1		hsa-miR-421	XRN1		hsa-miR-580-3p	ZDHHC21		hsa-miR-640	WSCD1		hsa-miR-1305	EHF		hsa-miR-562	LAMP2		hsa-miR-1264	SEC11A		hsa-miR-1299	HIPK2		hsa-miR-370-3p	FAM219B		hsa-miR-370-5p	PGAP1		hsa-miR-520g-3p	FAM19A1		hsa-miR-520g-5p	ITGA2
hsa-miR-1184	FAM78A		hsa-miR-1200	PCTP		hsa-miR-1205	CCSER2		hsa-miR-1251-3p	NAB1		hsa-miR-1825	PHF20		hsa-miR-198	AP3B1		hsa-miR-421	ADGRL4		hsa-miR-580-3p	GIT2		hsa-miR-640	GALC		hsa-miR-1305	NIPA1		hsa-miR-562	EMCN		hsa-miR-1264	SAP30L		hsa-miR-1299	RGS8		hsa-miR-370-3p	VAV2		hsa-miR-370-5p	LOXL3		hsa-miR-520g-3p	PLEKHM3		hsa-miR-520g-5p	CLK4
hsa-miR-1184	MECP2		hsa-miR-1200	CACUL1		hsa-miR-1205	CD300E		hsa-miR-1251-3p	ATP1B4		hsa-miR-1825	ZNF488		hsa-miR-198	SVOP		hsa-miR-421	SLC10A7		hsa-miR-580-3p	GHITM		hsa-miR-640	EP300		hsa-miR-1305	VWA2		hsa-miR-562	TMEM56		hsa-miR-1264	RPP14		hsa-miR-1299	RASGRP2		hsa-miR-370-3p	CIT		hsa-miR-370-5p	NGLY1		hsa-miR-520g-3p	C16orf72		hsa-miR-520g-5p	DHRS7B
hsa-miR-1184	KMT2C		hsa-miR-1200	H2AFZ		hsa-miR-1205	CD47		hsa-miR-1251-3p	RNF19A		hsa-miR-1825	MICOS10-NBL1		hsa-miR-198	LHFPL2		hsa-miR-421	ARPP19		hsa-miR-580-3p	NUSAP1		hsa-miR-640	OR6A2		hsa-miR-1305	FGD4		hsa-miR-562	SLC6A13		hsa-miR-1264	OSBP		hsa-miR-1299	MXD1		hsa-miR-370-3p	TM9SF4		hsa-miR-370-5p	TNRC6B		hsa-miR-520g-3p	CLEC2D		hsa-miR-520g-5p	FLT3
hsa-miR-1184	SNTG2		hsa-miR-1200	DIXDC1		hsa-miR-1205	CD99L2		hsa-miR-1251-3p	RHOBTB1		hsa-miR-1825	LSM14A		hsa-miR-198	MET		hsa-miR-421	SNAP25		hsa-miR-580-3p	CPNE3		hsa-miR-640	EMSY		hsa-miR-1305	GMCL1		hsa-miR-562	LAGE3		hsa-miR-1264	PARD3		hsa-miR-1299	NEUROD1		hsa-miR-370-3p	IL18BP		hsa-miR-370-5p	PRKCSH		hsa-miR-520g-3p	FAM83B		hsa-miR-520g-5p	RAB3C
hsa-miR-1184	COX15		hsa-miR-1200	CTAGE15		hsa-miR-1205	CDC26		hsa-miR-1251-3p	ZNF107		hsa-miR-1825	NPAS2		hsa-miR-198	BMPR1A		hsa-miR-421	FRMPD2		hsa-miR-580-3p	ARL11		hsa-miR-640	CDA		hsa-miR-1305	ZCCHC14		hsa-miR-562	RNF14		hsa-miR-1264	DTWD2		hsa-miR-1299	LDAH		hsa-miR-370-3p	CASTOR2		hsa-miR-370-5p	ELMSAN1		hsa-miR-520g-3p	GJA1		hsa-miR-520g-5p	NCK1
hsa-miR-1184	ATG12		hsa-miR-1200	USP33		hsa-miR-1205	CDC42EP3		hsa-miR-1251-3p	TTR		hsa-miR-1825	SS18		hsa-miR-198	RXRB		hsa-miR-421	CLCN3		hsa-miR-580-3p	GADD45A		hsa-miR-640	CLPTM1L		hsa-miR-1305	DYRK1A		hsa-miR-562	TMEM65		hsa-miR-1264	KCNAB3		hsa-miR-1299	RNF20		hsa-miR-370-3p	HSPA12A		hsa-miR-370-5p	SYNJ2		hsa-miR-520g-3p	MOSMO		hsa-miR-520g-5p	HMGN1
hsa-miR-1184	WSB1		hsa-miR-1200	TMEM64		hsa-miR-1205	CDCA2		hsa-miR-1251-3p	WRAP73		hsa-miR-1825	UBALD2		hsa-miR-198	PCM1		hsa-miR-421	SLC4A7		hsa-miR-580-3p	KREMEN1		hsa-miR-640	SRSF3		hsa-miR-1305	ZFX		hsa-miR-562	ZNF608		hsa-miR-1264	FBXO11		hsa-miR-1299	ZFHX3		hsa-miR-370-3p	CASK		hsa-miR-370-5p	THEM4		hsa-miR-520g-3p	KPNA1		hsa-miR-520g-5p	MLEC
hsa-miR-1184	MAML1		hsa-miR-1200	KLHL36		hsa-miR-1205	CDCA5		hsa-miR-1251-3p	CNTN4		hsa-miR-1825	SLC2A12		hsa-miR-198	EN1		hsa-miR-421	TTPA		hsa-miR-580-3p	ANKS4B		hsa-miR-640	RRP7A		hsa-miR-1305	KLF12		hsa-miR-562	RELN		hsa-miR-1264	ATXN7		hsa-miR-1299	G3BP2		hsa-miR-370-3p	EML1		hsa-miR-370-5p	CRISPLD2		hsa-miR-520g-3p	ZNF362		hsa-miR-520g-5p	SMARCD1
hsa-miR-1184	DLG2		hsa-miR-1200	GALNT6		hsa-miR-1205	CDK16		hsa-miR-1251-3p	PAX6		hsa-miR-1825	REL		hsa-miR-198	EIF4EBP2		hsa-miR-421	FAM9A		hsa-miR-580-3p	CYC1		hsa-miR-640	LSS		hsa-miR-1305	CEP350		hsa-miR-562	XPO1		hsa-miR-1264	PFKFB1		hsa-miR-1299	SPOP		hsa-miR-370-3p	FCGR3A		hsa-miR-370-5p	AKR1B1		hsa-miR-520g-3p	RALGAPB		hsa-miR-520g-5p	MAP4K5
hsa-miR-1184	HSPA12A		hsa-miR-1200	CTAGE6		hsa-miR-1205	CDK17		hsa-miR-1251-3p	ATXN1L		hsa-miR-1825	GPRC5A		hsa-miR-198	C15orf48		hsa-miR-421	COL19A1		hsa-miR-580-3p	SLC6A2		hsa-miR-640	SAMD8		hsa-miR-1305	PCDH15		hsa-miR-562	NCOA3		hsa-miR-1264	TMEM107		hsa-miR-1299	JADE1		hsa-miR-370-3p	FCGR3B		hsa-miR-370-5p	BAG1		hsa-miR-520g-3p	RNF216		hsa-miR-520g-5p	REEP1
hsa-miR-1184	NQO1		hsa-miR-1200	KLHL9		hsa-miR-1205	CDK5R1		hsa-miR-1251-3p	SKAP2		hsa-miR-1825	TGFBR1		hsa-miR-198	SH3PXD2A		hsa-miR-421	SREK1IP1		hsa-miR-580-3p	ZNF516		hsa-miR-640	BTN3A3		hsa-miR-1305	KANSL1		hsa-miR-562	SLC7A14		hsa-miR-1264	CPE		hsa-miR-1299	RBM18		hsa-miR-370-3p	MGLL		hsa-miR-370-5p	DDHD1		hsa-miR-520g-3p	CCP110		hsa-miR-520g-5p	PIK3CD
hsa-miR-1184	MAP6		hsa-miR-1200	PTPRO		hsa-miR-1205	CDKL2		hsa-miR-1251-3p	OSBPL8		hsa-miR-1825	CRIM1		hsa-miR-198	ZBTB7C		hsa-miR-421	TBC1D4		hsa-miR-580-3p	TAF8		hsa-miR-640	TLE4		hsa-miR-1305	HMGB1		hsa-miR-562	PQLC2L		hsa-miR-1264	SCAPER		hsa-miR-1299	PDXDC1		hsa-miR-370-3p	RCBTB1		hsa-miR-370-5p	ARL8B		hsa-miR-520g-3p	SUMF1		hsa-miR-520g-5p	ADARB1
hsa-miR-1184	TNFRSF19		hsa-miR-1200	APTX		hsa-miR-1205	CDRT1		hsa-miR-1251-3p	HBS1L		hsa-miR-1825	ETS1		hsa-miR-198	AMBRA1		hsa-miR-421	RANBP17		hsa-miR-580-3p	NARS		hsa-miR-640	ARID4A		hsa-miR-1305	GK5		hsa-miR-562	RGS1		hsa-miR-1264	ZBED8		hsa-miR-1299	GAS8		hsa-miR-370-3p	CASQ2		hsa-miR-370-5p	TBC1D2		hsa-miR-520g-3p	TAGAP		hsa-miR-520g-5p	CENPW
hsa-miR-1184	ERLIN1		hsa-miR-1200	TFDP2		hsa-miR-1205	CDS2		hsa-miR-1251-3p	RIPOR2		hsa-miR-1825	TIAM1		hsa-miR-198	PPP1R1A		hsa-miR-421	CACNB4		hsa-miR-580-3p	KBTBD6		hsa-miR-640	STARD7		hsa-miR-1305	IL23A		hsa-miR-562	ARPC5		hsa-miR-1264	KCNJ13		hsa-miR-1299	UBN2		hsa-miR-370-3p	HERPUD1		hsa-miR-370-5p	AASDH		hsa-miR-520g-3p	KCTD18		hsa-miR-520g-5p	JPH4
hsa-miR-1184	SFRP1		hsa-miR-1200	FBXL3		hsa-miR-1205	CDV3		hsa-miR-1251-3p	EYA4		hsa-miR-1825	FAM189B		hsa-miR-198	ATXN7L3		hsa-miR-421	TRMO		hsa-miR-580-3p	DCT		hsa-miR-640	MPP3		hsa-miR-1305	UBE2K		hsa-miR-562	NRG3		hsa-miR-1264	CRYZL1		hsa-miR-1299	SNX19		hsa-miR-370-3p	LAYN		hsa-miR-370-5p	CAMTA1		hsa-miR-520g-3p	GOLIM4		hsa-miR-520g-5p	CUL4A
hsa-miR-1184	PDSS2		hsa-miR-1200	UBN2		hsa-miR-1205	CELF3		hsa-miR-1251-3p	UBE4B		hsa-miR-1825	RPS6KB1		hsa-miR-198	STK17B		hsa-miR-421	FAM122A		hsa-miR-580-3p	ABCA1		hsa-miR-640	TENT5A		hsa-miR-1305	SP8		hsa-miR-562	TMEM236		hsa-miR-1264	RBMS1		hsa-miR-1299	UBE2R2		hsa-miR-370-3p	SOX12		hsa-miR-370-5p	TMEM25		hsa-miR-520g-3p	DCBLD2		hsa-miR-520g-5p	EGLN1
hsa-miR-1184	SMG5		hsa-miR-1200	COCH		hsa-miR-1205	CELSR3		hsa-miR-1251-3p	KCND1		hsa-miR-1825	SMIM3		hsa-miR-198	GMFB		hsa-miR-421	PPP1CC		hsa-miR-580-3p	NR1I2		hsa-miR-640	TMCC1		hsa-miR-1305	TBC1D15		hsa-miR-562	FIGN		hsa-miR-1264	ZFHX4		hsa-miR-1299	THEMIS		hsa-miR-370-3p	NKAIN1		hsa-miR-370-5p	C8orf33		hsa-miR-520g-3p	PDE4A		hsa-miR-520g-5p	CD2BP2
hsa-miR-1184	NR1D2		hsa-miR-1200	PCDH17		hsa-miR-1205	CEMIP		hsa-miR-1251-3p	PDE5A		hsa-miR-1825	ARMT1		hsa-miR-198	GLYR1		hsa-miR-421	BCLAF3		hsa-miR-580-3p	FBXO5		hsa-miR-640	TMEM65		hsa-miR-1305	VAPB		hsa-miR-562	KBTBD2		hsa-miR-1264	TMEM39A		hsa-miR-1299	TPP2		hsa-miR-370-3p	VDAC2		hsa-miR-370-5p	RILPL1		hsa-miR-520g-3p	SALL1		hsa-miR-520g-5p	ULBP3
hsa-miR-1184	HIGD1A		hsa-miR-1200	GABRA5		hsa-miR-1205	CGREF1		hsa-miR-1251-3p	HUNK		hsa-miR-1825	PTPMT1		hsa-miR-198	OSGIN2		hsa-miR-421	FAM8A1		hsa-miR-580-3p	CDC37L1		hsa-miR-640	GLYCTK		hsa-miR-1305	AMD1		hsa-miR-562	NCKAP5		hsa-miR-1264	MLH1		hsa-miR-1299	STAMBPL1		hsa-miR-370-3p	CD40		hsa-miR-370-5p	FTCD		hsa-miR-520g-3p	DEPTOR		hsa-miR-520g-5p	ZNF609
hsa-miR-1184	CHD2		hsa-miR-1200	ZNF717		hsa-miR-1205	CHD2		hsa-miR-1251-3p	EPB41L1		hsa-miR-1825	VPS13A		hsa-miR-198	RBL1		hsa-miR-421	CALCRL		hsa-miR-580-3p	HTN1		hsa-miR-640	PTPN14		hsa-miR-1305	BLOC1S6		hsa-miR-562	TRAF3IP2		hsa-miR-1264	SRPX		hsa-miR-1299	CDKAL1		hsa-miR-370-3p	TNRC6B		hsa-miR-370-5p	VTCN1		hsa-miR-520g-3p	GFI1		hsa-miR-520g-5p	ATXN1L
hsa-miR-1184	PDS5A		hsa-miR-1200	SLCO2A1		hsa-miR-1205	CHD4		hsa-miR-1251-3p	ADGRL3		hsa-miR-1825	FLRT3		hsa-miR-198	FLYWCH1		hsa-miR-421	RDX		hsa-miR-580-3p	SYT15		hsa-miR-640	ERI1		hsa-miR-1305	DAAM1		hsa-miR-562	CLDN1		hsa-miR-1264	MGARP		hsa-miR-1299	MYSM1		hsa-miR-370-3p	ACP7		hsa-miR-370-5p	CYTIP		hsa-miR-520g-3p	ARAP2		hsa-miR-520g-5p	CDHR1
hsa-miR-1184	GGA2		hsa-miR-1200	MBTD1		hsa-miR-1205	CHD5		hsa-miR-1251-3p	MFSD4A		hsa-miR-1825	EPS15		hsa-miR-198	ACAT1		hsa-miR-421	JARID2		hsa-miR-580-3p	CCDC102B		hsa-miR-640	PPP1R17		hsa-miR-1305	ACOT9		hsa-miR-562	PPP3R1		hsa-miR-1264	MED13L		hsa-miR-1299	MPZ		hsa-miR-370-3p	ASCC1		hsa-miR-370-5p	THUMPD3		hsa-miR-520g-3p	MED13L		hsa-miR-520g-5p	USP8
hsa-miR-1184	CFAP77		hsa-miR-1200	HPGD		hsa-miR-1205	CHI3L2		hsa-miR-1251-3p	WWC3		hsa-miR-1825	WASHC2C		hsa-miR-198	TSNAX		hsa-miR-421	MGAT4A		hsa-miR-580-3p	DCP2		hsa-miR-640	DHRS7B		hsa-miR-1305	TGFB2		hsa-miR-562	FOXR2		hsa-miR-1264	LRRC40		hsa-miR-1299	CYP4F2		hsa-miR-370-3p	ITM2C		hsa-miR-370-5p	SSC4D		hsa-miR-520g-3p	EXOC6B		hsa-miR-520g-5p	SLC10A7
hsa-miR-1184	FLCN		hsa-miR-1200	PDE3B		hsa-miR-1205	CHMP7		hsa-miR-1251-3p	TDRD6		hsa-miR-1825	ZNF740		hsa-miR-198	ACAD8		hsa-miR-421	SLC25A36		hsa-miR-580-3p	TRHDE		hsa-miR-640	FOXL2NB		hsa-miR-1305	CCN2		hsa-miR-562	SCLT1		hsa-miR-1264	UBL5		hsa-miR-1299	KDSR		hsa-miR-370-3p	SPATA2L		hsa-miR-370-5p	MYH9		hsa-miR-520g-3p	RFX4		hsa-miR-520g-5p	WFDC12
hsa-miR-1184	FZD4		hsa-miR-1200	MPLKIP		hsa-miR-1205	CHN2		hsa-miR-1251-3p	CBL		hsa-miR-1825	PPAN-P2RY11		hsa-miR-198	OVOL1		hsa-miR-421	GPATCH2		hsa-miR-580-3p	STAG1		hsa-miR-640	ZNF608		hsa-miR-1305	IGF2BP3		hsa-miR-562	IL12RB2		hsa-miR-1264	ARPIN-AP3S2		hsa-miR-1299	ADAM21		hsa-miR-370-3p	UPF2		hsa-miR-370-5p	USP12		hsa-miR-520g-3p	KIF26B		hsa-miR-520g-5p	ATP11A
hsa-miR-1184	CDK17		hsa-miR-1200	THPO		hsa-miR-1205	CHRNA4		hsa-miR-1251-3p	SLC23A3		hsa-miR-1825	NRP1		hsa-miR-198	PLEKHF1		hsa-miR-421	CDKL5		hsa-miR-580-3p	GABRA4		hsa-miR-640	FGF7		hsa-miR-1305	FLRT3		hsa-miR-562	ADAMTS3		hsa-miR-1264	AP3S2		hsa-miR-1299	AGO2		hsa-miR-370-3p	LDLRAP1		hsa-miR-370-5p	SMIM21		hsa-miR-520g-3p	SINHCAF		hsa-miR-520g-5p	LAYN
hsa-miR-1184	RABL3		hsa-miR-1200	INSR		hsa-miR-1205	CHTF8		hsa-miR-1251-3p	HLF		hsa-miR-1825	DDR1		hsa-miR-198	LOC100287036		hsa-miR-421	MSI2		hsa-miR-580-3p	NBPF9		hsa-miR-640	ESYT3		hsa-miR-1305	GNG2		hsa-miR-562	RUFY2		hsa-miR-1264	UBL3		hsa-miR-1299	PHTF2		hsa-miR-370-3p	SLC24A4		hsa-miR-370-5p	ARSI		hsa-miR-520g-3p	ITPRIPL2		hsa-miR-520g-5p	KMT5B
hsa-miR-1184	PARD3B		hsa-miR-1200	PLRG1		hsa-miR-1205	CIT		hsa-miR-1251-3p	SLC19A2		hsa-miR-1825	MYOZ3		hsa-miR-198	FAM86C1		hsa-miR-421	AR		hsa-miR-580-3p	CIP2A		hsa-miR-640	CPD		hsa-miR-1305	CREBZF		hsa-miR-562	CXXC5		hsa-miR-1264	SENP1		hsa-miR-1299	ETF1		hsa-miR-370-3p	TRIB2		hsa-miR-370-5p	FGF14		hsa-miR-520g-3p	KRT81		hsa-miR-520g-5p	MRPL35
hsa-miR-1184	NUDT13		hsa-miR-1200	NFAT5		hsa-miR-1205	CLSTN2		hsa-miR-1251-3p	ADGRG2		hsa-miR-1825	PIGZ		hsa-miR-198	GPSM2		hsa-miR-421	ETS1		hsa-miR-580-3p	ZNF620		hsa-miR-640	TMEM200B		hsa-miR-1305	PARP11		hsa-miR-562	XPR1		hsa-miR-1264	PGM2L1		hsa-miR-1299	KDM6A		hsa-miR-370-3p	DUSP3		hsa-miR-370-5p	STXBP1		hsa-miR-520g-3p	SMAD3		hsa-miR-520g-5p	TOR1AIP1
hsa-miR-1184	ZBTB46		hsa-miR-1200	KLC4		hsa-miR-1205	CLTCL1		hsa-miR-1251-3p	KIAA1522		hsa-miR-1825	ZNF426		hsa-miR-198	KIAA1841		hsa-miR-421	ILF2		hsa-miR-580-3p	ICK		hsa-miR-640	NANOS3		hsa-miR-1305	EYA3		hsa-miR-562	SLC2A3		hsa-miR-1264	XPO4		hsa-miR-1299	DNM1L		hsa-miR-370-3p	TRAIP		hsa-miR-370-5p	SLC35E2B		hsa-miR-520g-3p	MXI1		hsa-miR-520g-5p	RPUSD1
hsa-miR-1184	TENM1		hsa-miR-1200	IPCEF1		hsa-miR-1205	CMPK2		hsa-miR-1251-3p	EIF2S2		hsa-miR-1825	BCAM		hsa-miR-198	PDCD1LG2		hsa-miR-421	NT5C1B		hsa-miR-580-3p	PTPRB		hsa-miR-640	POGLUT1		hsa-miR-1305	CFAP206		hsa-miR-562	LACTB2		hsa-miR-1264	JKAMP		hsa-miR-1299	SHC3		hsa-miR-370-3p	COL26A1		hsa-miR-370-5p	PAG1		hsa-miR-520g-3p	SPACA1		hsa-miR-520g-5p	DNAJB6
hsa-miR-1184	SUPT7L		hsa-miR-1200	TTC28		hsa-miR-1205	CNDP2		hsa-miR-1251-3p	C19orf44		hsa-miR-1825	RAB7A		hsa-miR-198	MAP3K9		hsa-miR-421	PCYT1A		hsa-miR-580-3p	ZNF670		hsa-miR-640	RHPN1		hsa-miR-1305	PAIP2		hsa-miR-562	SETX		hsa-miR-1264	RFX3		hsa-miR-1299	SULF1		hsa-miR-370-3p	SV2C		hsa-miR-370-5p	TRIP11		hsa-miR-520g-3p	DIDO1		hsa-miR-520g-5p	NUDT16
hsa-miR-1184	PATE4		hsa-miR-1200	SLCO2B1		hsa-miR-1205	CNOT2		hsa-miR-1251-3p	CABYR		hsa-miR-1825	TRIM45		hsa-miR-198	USHBP1		hsa-miR-421	TTBK2		hsa-miR-580-3p	PAG1		hsa-miR-640	CEP68		hsa-miR-1305	KLF5		hsa-miR-562	DCLK1		hsa-miR-1264	PSMD2		hsa-miR-1299	CASP14		hsa-miR-370-3p	EPHB2		hsa-miR-370-5p	DCDC2		hsa-miR-520g-3p	POLR3E		hsa-miR-520g-5p	PAX7
hsa-miR-1184	ZNF687		hsa-miR-1200	FNTB		hsa-miR-1205	CNOT4		hsa-miR-1251-3p	WDR82		hsa-miR-1825	PRDM16		hsa-miR-198	HLCS		hsa-miR-421	PAPPA		hsa-miR-580-3p	NBPF14		hsa-miR-640	NR5A2		hsa-miR-1305	MGAT4A		hsa-miR-562	NAB1		hsa-miR-1264	SOCS5		hsa-miR-1299	MEGF10		hsa-miR-370-3p	PDPR		hsa-miR-370-5p	PDSS2		hsa-miR-520g-3p	BTAF1		hsa-miR-520g-5p	PHF20L1
hsa-miR-1184	FNDC10		hsa-miR-1200	RCE1		hsa-miR-1205	CNTD1		hsa-miR-1251-3p	ZBTB14		hsa-miR-1825	TIGD5		hsa-miR-198	IGFL1		hsa-miR-421	SRSF10		hsa-miR-580-3p	ELK4		hsa-miR-640	TMTC3		hsa-miR-1305	FAN1		hsa-miR-562	N4BP2L1		hsa-miR-1264	MEIS2		hsa-miR-1299	DHRSX		hsa-miR-370-3p	KLHL6		hsa-miR-370-5p	COL11A1		hsa-miR-520g-3p	PIAS2		hsa-miR-520g-5p	ZNF592
hsa-miR-1184	C17orf80		hsa-miR-1200	ZNF516		hsa-miR-1205	CNTFR		hsa-miR-1251-3p	HOXC10		hsa-miR-1825	MAB21L1		hsa-miR-198	ADAM12		hsa-miR-421	DUOX2		hsa-miR-580-3p	ICMT		hsa-miR-640	CAP2		hsa-miR-1305	BCL6		hsa-miR-562	USP36		hsa-miR-1264	ITGB1		hsa-miR-1299	ZMYM2		hsa-miR-370-3p	PAX5		hsa-miR-370-5p	SLC35E2A		hsa-miR-520g-3p	EIF4G2		hsa-miR-520g-5p	ZMYM1
hsa-miR-1184	EBPL		hsa-miR-1200	PTPN2		hsa-miR-1205	CNTN2		hsa-miR-1251-3p	SLC35F1		hsa-miR-1825	TMEM135		hsa-miR-198	DSC3		hsa-miR-421	CLOCK		hsa-miR-580-3p	ADARB1		hsa-miR-640	URB2		hsa-miR-1305	PKIA		hsa-miR-562	TIPARP		hsa-miR-1264	PPP2R3A		hsa-miR-1299	CAMK1D		hsa-miR-370-3p	NCOA5		hsa-miR-370-5p	LONRF3		hsa-miR-520g-3p	NEDD4L		hsa-miR-520g-5p	NOX5
hsa-miR-1184	PSEN1		hsa-miR-1200	INTS14		hsa-miR-1205	CNTROB		hsa-miR-1251-3p	CAMTA1		hsa-miR-1825	MMP2		hsa-miR-198	RAB7B		hsa-miR-421	BMF		hsa-miR-580-3p	NBPF15		hsa-miR-640	PLAG1		hsa-miR-1305	TMX1		hsa-miR-562	CSTF2T		hsa-miR-1264	PDE4DIP		hsa-miR-1299	TWF1		hsa-miR-370-3p	POMT2		hsa-miR-370-5p	YPEL3		hsa-miR-520g-3p	PLEKHA8		hsa-miR-520g-5p	BSN
hsa-miR-1184	ANK1		hsa-miR-1200	RP2		hsa-miR-1205	COA1		hsa-miR-1251-3p	FPGT		hsa-miR-1825	ECE1		hsa-miR-198	NCR3LG1		hsa-miR-421	C17orf102		hsa-miR-580-3p	PSD3		hsa-miR-640	CRISP2		hsa-miR-1305	KBTBD11		hsa-miR-562	TERF1		hsa-miR-1264	LRRCC1		hsa-miR-1299	MSRB3		hsa-miR-370-3p	PRND		hsa-miR-370-5p	ARPP19		hsa-miR-520g-3p	CHUK		hsa-miR-520g-5p	STIM1
hsa-miR-1184	AMMECR1		hsa-miR-1200	LRRC8E		hsa-miR-1205	COBL		hsa-miR-1251-3p	NRK		hsa-miR-1825	PRR23A		hsa-miR-198	ZBTB20		hsa-miR-421	FAM9C		hsa-miR-580-3p	CEP85L		hsa-miR-640	ATXN7		hsa-miR-1305	SEL1L		hsa-miR-562	MACROD2		hsa-miR-1264	RHOJ		hsa-miR-1299	PRKD3		hsa-miR-370-3p	FRK		hsa-miR-370-5p	ZC3H13		hsa-miR-520g-3p	CDKN1A		hsa-miR-520g-5p	MAT1A
hsa-miR-1184	KCNK10		hsa-miR-1200	RPL13		hsa-miR-1205	COCH		hsa-miR-1251-3p	CPQ		hsa-miR-1825	UCHL5		hsa-miR-198	IQCJ		hsa-miR-421	SRR		hsa-miR-580-3p	ROBO1		hsa-miR-640	SINHCAF		hsa-miR-1305	SRGAP1		hsa-miR-562	ZBTB20		hsa-miR-1264	KLF11		hsa-miR-1299	CHCHD3		hsa-miR-370-3p	BAP1		hsa-miR-370-5p	RNF157		hsa-miR-520g-3p	ADAMTS5		hsa-miR-520g-5p	PRKAB2
hsa-miR-1184	MAP1B		hsa-miR-1200	SLC27A4		hsa-miR-1205	COIL		hsa-miR-1251-3p	SETD7		hsa-miR-1825	FZD3		hsa-miR-198	AAK1		hsa-miR-421	RORA		hsa-miR-580-3p	TMEM185B		hsa-miR-640	DUSP16		hsa-miR-1305	ALS2		hsa-miR-562	LNX2		hsa-miR-1264	TRA2B		hsa-miR-1299	RAB20		hsa-miR-370-3p	ZNF397		hsa-miR-370-5p	DIP2C		hsa-miR-520g-3p	EVA1A		hsa-miR-520g-5p	CBX8
hsa-miR-1184	PGAM1		hsa-miR-1200	UGT3A1		hsa-miR-1205	COL12A1		hsa-miR-1251-3p	CNTNAP4		hsa-miR-1825	ZNF705A		hsa-miR-198	ITGA3		hsa-miR-421	NAP1L1		hsa-miR-580-3p	MPPE1		hsa-miR-640	PLXDC2		hsa-miR-1305	KLHL15		hsa-miR-562	SPAG9		hsa-miR-1264	FGF9		hsa-miR-1299	THAP12		hsa-miR-370-3p	GPR62		hsa-miR-370-5p	RANBP6		hsa-miR-520g-3p	LIN28B		hsa-miR-520g-5p	ARHGEF17
hsa-miR-1184	TMEM250		hsa-miR-1200	ILDR1		hsa-miR-1205	COMMD9		hsa-miR-1251-3p	CHRNG		hsa-miR-1825	TENM2		hsa-miR-198	SMIM10L1		hsa-miR-421	DCAF17		hsa-miR-580-3p	THUMPD1		hsa-miR-640	ZNF518A		hsa-miR-1305	USO1		hsa-miR-562	BTF3L4		hsa-miR-1264	MYLIP		hsa-miR-1299	GXYLT1		hsa-miR-370-3p	CCDC170		hsa-miR-370-5p	PIM3		hsa-miR-520g-3p	HECTD2		hsa-miR-520g-5p	VNN1
hsa-miR-1184	WNK3		hsa-miR-1200	MEIOC		hsa-miR-1205	COPS2		hsa-miR-1251-3p	IMPG2		hsa-miR-1825	CDK14		hsa-miR-198	OR2H1		hsa-miR-421	TCP11L1		hsa-miR-580-3p	ENO4		hsa-miR-640	PDE7A		hsa-miR-1305	GPX8		hsa-miR-562	RO60		hsa-miR-1264	ALDH8A1		hsa-miR-1299	CR1		hsa-miR-370-3p	ASIC4		hsa-miR-370-5p	CSRNP3		hsa-miR-520g-3p	NR2C2		hsa-miR-520g-5p	SLC38A10
hsa-miR-1184	C6orf89		hsa-miR-1200	NRN1		hsa-miR-1205	COPS7B		hsa-miR-1251-3p	TAC1		hsa-miR-1825	ZNF93		hsa-miR-198	CAMTA1		hsa-miR-421	UBE2B		hsa-miR-580-3p	MOB1A		hsa-miR-640	EPHA5		hsa-miR-1305	SCAF11		hsa-miR-562	APBB2		hsa-miR-1264	MDGA2		hsa-miR-1299	GLT1D1		hsa-miR-370-3p	HDAC4		hsa-miR-370-5p	FAM160B2		hsa-miR-520g-3p	SERINC1		hsa-miR-520g-5p	NFIA
hsa-miR-1184	ELMO1		hsa-miR-1200	SETMAR		hsa-miR-1205	COPS8		hsa-miR-1251-3p	DNAL1		hsa-miR-1825	ZFYVE27		hsa-miR-198	ZXDA		hsa-miR-421	SUZ12		hsa-miR-580-3p	TRUB2		hsa-miR-640	C20orf173		hsa-miR-1305	PAIP1		hsa-miR-562	SCGB2B2		hsa-miR-1264	RAB2A		hsa-miR-1299	PARG		hsa-miR-370-3p	TFAM		hsa-miR-370-5p	MUC13		hsa-miR-520g-3p	PPP6R2		hsa-miR-520g-5p	MBOAT2
hsa-miR-1184	TRPM2		hsa-miR-1200	PLXNA4		hsa-miR-1205	CPEB3		hsa-miR-1251-3p	RDX		hsa-miR-1825	GPR180		hsa-miR-198	WNT5A		hsa-miR-421	EDEM3		hsa-miR-580-3p	RBL1		hsa-miR-640	CTNNB1		hsa-miR-1305	MAP7		hsa-miR-562	GPN3		hsa-miR-1264	IFNW1		hsa-miR-1299	VEGFA		hsa-miR-370-3p	DHX33		hsa-miR-370-5p	TMEM178B		hsa-miR-520g-3p	RAB27B		hsa-miR-520g-5p	TTLL4
hsa-miR-1184	ZNF37A		hsa-miR-1200	ZNF805		hsa-miR-1205	CPEB4		hsa-miR-1251-3p	CLCA2		hsa-miR-1825	NLE1		hsa-miR-198	BTN3A1		hsa-miR-421	NMU		hsa-miR-580-3p	EXTL2		hsa-miR-640	SRSF10		hsa-miR-1305	PFN4		hsa-miR-562	TC2N		hsa-miR-1264	TNRC6C		hsa-miR-1299	CYP4F3		hsa-miR-370-3p	SNAP23		hsa-miR-370-5p	LRRC8A		hsa-miR-520g-3p	CSF1		hsa-miR-520g-5p	NCEH1
hsa-miR-1184	MID1		hsa-miR-1200	DNMBP		hsa-miR-1205	CPN2		hsa-miR-1251-3p	CHMP4B		hsa-miR-1825	KANK2		hsa-miR-198	EIF3M		hsa-miR-421	ARGLU1		hsa-miR-580-3p	FBXW2		hsa-miR-640	DYSF		hsa-miR-1305	CNTN3		hsa-miR-562	PARPBP		hsa-miR-1264	COLCA1		hsa-miR-1299	TTC28		hsa-miR-370-3p	PRKACB		hsa-miR-370-5p	MECP2		hsa-miR-520g-3p	TBKBP1		hsa-miR-520g-5p	NFKBIZ
hsa-miR-1184	MTMR10		hsa-miR-1200	ALDH1A2		hsa-miR-1205	CPNE9		hsa-miR-1251-3p	MTR		hsa-miR-1825	PAN3		hsa-miR-198	CXADR		hsa-miR-421	SNRNP70		hsa-miR-580-3p	PYROXD1		hsa-miR-640	ZNF578		hsa-miR-1305	TUBB		hsa-miR-562	PHACTR3		hsa-miR-1264	TAL2		hsa-miR-1299	ZC3H4		hsa-miR-370-3p	AJAP1		hsa-miR-370-5p	CHD4		hsa-miR-520g-3p	GRK3		hsa-miR-520g-5p	ZNF280C
hsa-miR-1184	NFKBIE		hsa-miR-1200	POLR3G		hsa-miR-1205	CREM		hsa-miR-1251-3p	FGF1		hsa-miR-1825	LCA5		hsa-miR-198	CAMSAP2		hsa-miR-421	ZNF721		hsa-miR-580-3p	KPNB1		hsa-miR-640	GOSR2		hsa-miR-1305	NCKAP1		hsa-miR-562	PLEKHA7		hsa-miR-1264	STARD3NL		hsa-miR-1299	NKRF		hsa-miR-370-3p	STK35		hsa-miR-370-5p	MICAL2		hsa-miR-520g-3p	GRIN2C		hsa-miR-520g-5p	NUDT18
hsa-miR-1184	DDX19A		hsa-miR-1200	ZSCAN23		hsa-miR-1205	CRISPLD1		hsa-miR-1251-3p	KCNQ5		hsa-miR-1825	TTBK1		hsa-miR-198	ALDH1L2		hsa-miR-421	SMUG1		hsa-miR-580-3p	GAREM1		hsa-miR-640	HNRNPA2B1		hsa-miR-1305	STRADB		hsa-miR-562	TGFBR2		hsa-miR-1264	TMEM213		hsa-miR-1299	HPS3		hsa-miR-370-3p	MTMR3		hsa-miR-370-5p	SYS1		hsa-miR-520g-3p	FXN		hsa-miR-520g-5p	AGO4
hsa-miR-1184	SOS1		hsa-miR-1200	COL21A1		hsa-miR-1205	CRKL		hsa-miR-1251-3p	SLC25A43		hsa-miR-1825	CECR2		hsa-miR-198	C3orf38		hsa-miR-421	HNRNPA1L2		hsa-miR-580-3p	CDK14		hsa-miR-640	KRTAP1-5		hsa-miR-1305	ONECUT2		hsa-miR-562	ACVR1C		hsa-miR-1264	SEC22B		hsa-miR-1299	SHISA6		hsa-miR-370-3p	STMN4		hsa-miR-370-5p	AZIN1		hsa-miR-520g-3p	TGFBR1		hsa-miR-520g-5p	ZC3H12B
hsa-miR-1184	ADGRE5		hsa-miR-1200	TRIM44		hsa-miR-1205	CRY2		hsa-miR-1251-3p	ARL4D		hsa-miR-1825	FBXW11		hsa-miR-198	LILRA2		hsa-miR-421	CREBZF		hsa-miR-580-3p	KPNA1		hsa-miR-640	LSM14B		hsa-miR-1305	RTKN2		hsa-miR-562	KCNAB1		hsa-miR-1264	ZBTB40		hsa-miR-1299	LOC389895		hsa-miR-370-3p	CNPY1		hsa-miR-370-5p	NOVA1		hsa-miR-520g-3p	GIMAP4		hsa-miR-520g-5p	KCNIP2
hsa-miR-1184	CCDC6		hsa-miR-1200	DGKE		hsa-miR-1205	CSNK2B		hsa-miR-1251-3p	MYADM		hsa-miR-1825	SUCO		hsa-miR-198	CPS1		hsa-miR-421	RIPK4		hsa-miR-580-3p	SAP30L		hsa-miR-640	MBNL2		hsa-miR-1305	MDFIC		hsa-miR-562	ADAM12		hsa-miR-1264	FLT4		hsa-miR-1299	TFDP2		hsa-miR-370-3p	RAPGEFL1		hsa-miR-370-5p	PRKACB		hsa-miR-520g-3p	CDH6		hsa-miR-520g-5p	GTF3C2
hsa-miR-1184	SLC26A7		hsa-miR-1200	DESI2		hsa-miR-1205	CTC1		hsa-miR-1251-3p	IKZF2		hsa-miR-1825	GCH1		hsa-miR-198	FAM135B		hsa-miR-421	RHBDF1		hsa-miR-580-3p	KRTAP11-1		hsa-miR-640	ZNF284		hsa-miR-1305	GAN		hsa-miR-562	CATSPERE		hsa-miR-1264	CSNK1A1		hsa-miR-1299	BSPRY		hsa-miR-370-3p	FBLN5		hsa-miR-370-5p	KLF9		hsa-miR-520g-3p	TECRL		hsa-miR-520g-5p	RNF217
hsa-miR-1184	PGAM4		hsa-miR-1200	RBBP5		hsa-miR-1205	CTNND1		hsa-miR-1251-3p	CAMK4		hsa-miR-1825	CFL2		hsa-miR-198	NTN4		hsa-miR-421	HLCS		hsa-miR-580-3p	ZNF250		hsa-miR-640	AFF4		hsa-miR-1305	LBR		hsa-miR-562	PPARA		hsa-miR-1264	ZC3H6		hsa-miR-1299	GPATCH8		hsa-miR-370-3p	CLEC2A		hsa-miR-370-5p	ZNF397		hsa-miR-520g-3p	PKN2		hsa-miR-520g-5p	CHORDC1
hsa-miR-1184	IKZF2		hsa-miR-1200	MTERF1		hsa-miR-1205	CUL4A		hsa-miR-1251-3p	ZNF708		hsa-miR-1825	SMARCAD1		hsa-miR-198	FGF14		hsa-miR-421	PRR23C		hsa-miR-580-3p	CETN2		hsa-miR-640	RNF103		hsa-miR-1305	SPRED1		hsa-miR-562	PAQR9		hsa-miR-1264	ZDHHC21		hsa-miR-1299	C6orf62		hsa-miR-370-3p	ZNF248		hsa-miR-370-5p	SH3TC2		hsa-miR-520g-3p	TRIM13		hsa-miR-520g-5p	RAB5B
hsa-miR-1184	ATP1B2		hsa-miR-1200	BTC		hsa-miR-1205	CXCL3		hsa-miR-1251-3p	RETREG3		hsa-miR-1825	TXNL1		hsa-miR-198	ZDHHC3		hsa-miR-421	NDFIP1		hsa-miR-580-3p	GPR158		hsa-miR-640	NR1I2		hsa-miR-1305	CTDSPL2		hsa-miR-562	LDLRAD4		hsa-miR-1264	AFF2		hsa-miR-1299	ELOVL7		hsa-miR-370-3p	STAT3		hsa-miR-370-5p	PTCH1		hsa-miR-520g-3p	RAPGEFL1		hsa-miR-520g-5p	DCX
hsa-miR-1184	ITGA11		hsa-miR-1200	AMMECR1L		hsa-miR-1205	CYLD		hsa-miR-1251-3p	NNT		hsa-miR-1825	ZNF439		hsa-miR-198	PHF12		hsa-miR-421	SPATS2L		hsa-miR-580-3p	FAM84A		hsa-miR-640	GNAT1		hsa-miR-1305	KDELC2		hsa-miR-562	RLIM		hsa-miR-1264	RBM11		hsa-miR-1299	MIER3		hsa-miR-370-3p	DENND5A		hsa-miR-370-5p	NETO2		hsa-miR-520g-3p	PCDH19		hsa-miR-520g-5p	HS6ST3
hsa-miR-1184	RBPJL		hsa-miR-1200	APOO		hsa-miR-1205	CYP2W1		hsa-miR-1251-3p	TMEM56-RWDD3		hsa-miR-1825	RXRA		hsa-miR-198	USP49		hsa-miR-421	PANK2		hsa-miR-580-3p	IMPG2		hsa-miR-640	AREG		hsa-miR-1305	AP1S2		hsa-miR-562	BEST3		hsa-miR-1264	LARP1B		hsa-miR-1299	FBRSL1		hsa-miR-370-3p	TMTC1		hsa-miR-370-5p	ZBTB7C		hsa-miR-520g-3p	GBF1		hsa-miR-520g-5p	SNX25
hsa-miR-1184	SH3PXD2A		hsa-miR-1200	LAD1		hsa-miR-1205	DAB2IP		hsa-miR-1251-3p	EDEM3		hsa-miR-1825	SRGAP3		hsa-miR-198	FAM210B		hsa-miR-421	OGA		hsa-miR-580-3p	PEAK1		hsa-miR-640	SERTAD2		hsa-miR-1305	TMEM132B		hsa-miR-562	UBE2K		hsa-miR-1264	RPL31		hsa-miR-1299	CHST10		hsa-miR-370-3p	EPHA5		hsa-miR-370-5p	STEAP4		hsa-miR-520g-3p	RIMBP2		hsa-miR-520g-5p	NME9
hsa-miR-1184	FEM1B		hsa-miR-1200	ZNF646		hsa-miR-1205	DAGLA		hsa-miR-1251-3p	JPT1		hsa-miR-1825	HECTD2		hsa-miR-198	TPBGL		hsa-miR-421	ZNF609		hsa-miR-580-3p	ANKRD6		hsa-miR-640	HYKK		hsa-miR-1305	DOK6		hsa-miR-562	HELZ		hsa-miR-1264	ZNF292		hsa-miR-1299	LZTFL1		hsa-miR-370-3p	RRP1B		hsa-miR-370-5p	TFCP2L1		hsa-miR-520g-3p	FLRT2		hsa-miR-520g-5p	APOA2
hsa-miR-1184	PPM1L		hsa-miR-1200	HAPLN4		hsa-miR-1205	DCAF7		hsa-miR-1251-3p	LMLN		hsa-miR-1825	DCDC2		hsa-miR-198	KPNA4		hsa-miR-421	MTOR		hsa-miR-580-3p	PI15		hsa-miR-640	SLC25A22		hsa-miR-1305	KLHL42		hsa-miR-562	DOCK5		hsa-miR-1264	FAM217B		hsa-miR-1299	GDPD1		hsa-miR-370-3p	SZT2		hsa-miR-370-5p	ARF6		hsa-miR-520g-3p	TRPC5		hsa-miR-520g-5p	SAXO1
hsa-miR-1184	ZNF862		hsa-miR-1200	UST		hsa-miR-1205	DCTN5		hsa-miR-1251-3p	ZNF326		hsa-miR-1825	SEC61A1		hsa-miR-198	HYKK		hsa-miR-421	LY6K		hsa-miR-580-3p	SYNPR		hsa-miR-640	CCDC7		hsa-miR-1305	ERC2		hsa-miR-562	ADAMTSL4		hsa-miR-1264	MFHAS1		hsa-miR-1299	SKIL		hsa-miR-370-3p	PDE4DIP		hsa-miR-370-5p	MATR3		hsa-miR-520g-3p	NECTIN2		hsa-miR-520g-5p	RNF111
hsa-miR-1184	DAGLA		hsa-miR-1200	FOXK1		hsa-miR-1205	DCX		hsa-miR-1251-3p	OSMR		hsa-miR-1825	VGLL3		hsa-miR-198	GAS7		hsa-miR-421	PCDH17		hsa-miR-580-3p	COMMD2		hsa-miR-640	MAP3K2		hsa-miR-1305	CITED2		hsa-miR-562	VWC2		hsa-miR-1264	MAPK8		hsa-miR-1299	TP63		hsa-miR-370-3p	KAT6A		hsa-miR-370-5p	JMJD7-PLA2G4B		hsa-miR-520g-3p	LRRC31		hsa-miR-520g-5p	SNX22
hsa-miR-1184	CLIC5		hsa-miR-1200	MTCP1		hsa-miR-1205	DDAH1		hsa-miR-1251-3p	SLC25A4		hsa-miR-1825	MCM10		hsa-miR-198	LCORL		hsa-miR-421	TTC37		hsa-miR-580-3p	ATF7IP		hsa-miR-640	PLEKHB2		hsa-miR-1305	SOS1		hsa-miR-562	OSBPL1A		hsa-miR-1264	SETBP1		hsa-miR-1299	GATA6		hsa-miR-370-3p	STK16		hsa-miR-370-5p	C6orf223		hsa-miR-520g-3p	MKNK1		hsa-miR-520g-5p	TPBGL
hsa-miR-1184	SETD5		hsa-miR-1200	IDE		hsa-miR-1205	DDHD1		hsa-miR-1251-3p	KIAA1324L		hsa-miR-1825	BICC1		hsa-miR-198	KDR		hsa-miR-421	SLC25A24		hsa-miR-580-3p	HDGFL3		hsa-miR-640	RAB18		hsa-miR-1305	PGR		hsa-miR-562	NSMAF		hsa-miR-1264	TEAD1		hsa-miR-1299	TCFL5		hsa-miR-370-3p	FGF7		hsa-miR-370-5p	FBN1		hsa-miR-520g-3p	KIRREL1		hsa-miR-520g-5p	CEP85
hsa-miR-1184	RRM2B		hsa-miR-1200	GTF2H1		hsa-miR-1205	DENND4A		hsa-miR-1251-3p	SP4		hsa-miR-1825	CLRN1		hsa-miR-198	CTSC		hsa-miR-421	C2orf49		hsa-miR-580-3p	SCAI		hsa-miR-640	MAP3K7CL		hsa-miR-1305	PDE6A		hsa-miR-562	ZBTB21		hsa-miR-1264	MTRF1		hsa-miR-1299	TPP1		hsa-miR-370-3p	C3orf62		hsa-miR-370-5p	KLF17		hsa-miR-520g-3p	HNRNPM		hsa-miR-520g-5p	TRIM26
hsa-miR-1184	VSIG10L		hsa-miR-1200	SLC9A3		hsa-miR-1205	DENND5A		hsa-miR-1251-3p	TENT5A		hsa-miR-1825	POU3F2		hsa-miR-198	DIDO1		hsa-miR-421	GRK3		hsa-miR-580-3p	INPP4A		hsa-miR-640	LAMP5		hsa-miR-1305	PPP2R3A		hsa-miR-562	STEAP2		hsa-miR-1264	ZNF800		hsa-miR-1299	GPD1		hsa-miR-370-3p	UVRAG		hsa-miR-370-5p	MTURN		hsa-miR-520g-3p	MAP6		hsa-miR-520g-5p	KCNV2
hsa-miR-1184	NHS		hsa-miR-1200	RASSF5		hsa-miR-1205	DFFA		hsa-miR-1251-3p	SLC7A14		hsa-miR-1825	KCNB1		hsa-miR-198	HMGA2		hsa-miR-421	MTA1		hsa-miR-580-3p	CREB1		hsa-miR-640	GEMIN5		hsa-miR-1305	C17orf100		hsa-miR-562	PCMTD1		hsa-miR-1264	RAD9B		hsa-miR-1299	NFAT5		hsa-miR-370-3p	MKNK1		hsa-miR-370-5p	ST6GALNAC3		hsa-miR-520g-3p	TLR5		hsa-miR-520g-5p	MED1
hsa-miR-1184	NFATC2		hsa-miR-1200	ARHGEF39		hsa-miR-1205	DGKD		hsa-miR-1251-3p	WARS		hsa-miR-1825	SUN1		hsa-miR-198	LGI4		hsa-miR-421	DUSP10		hsa-miR-580-3p	ITFG1		hsa-miR-640	CCNA2		hsa-miR-1305	GUCY1A2		hsa-miR-562	MIER1		hsa-miR-1264	PIK3C2A		hsa-miR-1299	AEBP2		hsa-miR-370-3p	CYB561D1		hsa-miR-370-5p	C18orf25		hsa-miR-520g-3p	CYP20A1		hsa-miR-520g-5p	PRRC2C
hsa-miR-1184	CTAG2		hsa-miR-1200	NRIP1		hsa-miR-1205	DGKH		hsa-miR-1251-3p	GID4		hsa-miR-1825	OAS3		hsa-miR-198	INAFM2		hsa-miR-421	GRM8		hsa-miR-580-3p	STRBP		hsa-miR-640	KLK3		hsa-miR-1305	FGL2		hsa-miR-562	CEP41		hsa-miR-1264	CDCP2		hsa-miR-1299	TMPPE		hsa-miR-370-3p	UFM1		hsa-miR-370-5p	TENM3		hsa-miR-520g-3p	OTUD4		hsa-miR-520g-5p	SHISA6
hsa-miR-1184	CDRT4		hsa-miR-1200	TRPV5		hsa-miR-1205	DGKI		hsa-miR-1251-3p	RAB39A		hsa-miR-1825	SOS2		hsa-miR-198	GPR179		hsa-miR-421	KRTAP13-2		hsa-miR-580-3p	NSD2		hsa-miR-640	SATB2		hsa-miR-1305	MAGEH1		hsa-miR-562	USP53		hsa-miR-1264	PKIB		hsa-miR-1299	TAPT1		hsa-miR-370-3p	TENM2		hsa-miR-370-5p	ZBTB20		hsa-miR-520g-3p	CERS5		hsa-miR-520g-5p	RBM18
hsa-miR-1184	AMOT		hsa-miR-1200	TSPAN9		hsa-miR-1205	DICER1		hsa-miR-1251-3p	SNAP25		hsa-miR-1825	ADAMTSL5		hsa-miR-198	ATXN7		hsa-miR-421	RO60		hsa-miR-580-3p	TPD52L3		hsa-miR-640	IGSF3		hsa-miR-1305	RADX		hsa-miR-562	SLC16A7		hsa-miR-1264	ZNF703		hsa-miR-1299	BICD2		hsa-miR-370-3p	TMEM25		hsa-miR-370-5p	ESYT2		hsa-miR-520g-3p	MAPRE1		hsa-miR-520g-5p	UBE2D4
hsa-miR-1184	PLPPR4		hsa-miR-1200	BMP2		hsa-miR-1205	DIPK2B		hsa-miR-1251-3p	GOLGA2		hsa-miR-1825	APTX		hsa-miR-198	UBLCP1		hsa-miR-421	FOXO3		hsa-miR-580-3p	SESTD1		hsa-miR-640	ATP7A		hsa-miR-1305	SLC25A21		hsa-miR-562	TMEM47		hsa-miR-1264	CD96		hsa-miR-1299	RASL11B		hsa-miR-370-3p	RNF169		hsa-miR-370-5p	HOOK3		hsa-miR-520g-3p	ERC1		hsa-miR-520g-5p	SYDE2
hsa-miR-1184	MRPL43		hsa-miR-1200	SOX12		hsa-miR-1205	DIRAS1		hsa-miR-1251-3p	MORF4L2		hsa-miR-1825	XPO6		hsa-miR-198	KMT2D		hsa-miR-421	SP8		hsa-miR-580-3p	IQCE		hsa-miR-640	ACBD5		hsa-miR-1305	PCMTD1		hsa-miR-562	ACVR2B		hsa-miR-1264	PPM1A		hsa-miR-1299	BTBD1		hsa-miR-370-3p	ARCN1		hsa-miR-370-5p	RIT1		hsa-miR-520g-3p	SLC41A1		hsa-miR-520g-5p	PHF14
hsa-miR-1184	TARP		hsa-miR-1200	MPPED1		hsa-miR-1205	DKK3		hsa-miR-1251-3p	KIAA0040		hsa-miR-1825	KCNC4		hsa-miR-198	WDR92		hsa-miR-421	PREPL		hsa-miR-580-3p	DLG4		hsa-miR-640	DSE		hsa-miR-1305	SLC7A11		hsa-miR-562	KCNMA1		hsa-miR-1264	ZNF208		hsa-miR-1299	SLC16A10		hsa-miR-370-3p	SLC9A4		hsa-miR-370-5p	TSPYL1		hsa-miR-520g-3p	RAB12		hsa-miR-520g-5p	ZFP3
hsa-miR-1184	COL24A1		hsa-miR-1200	NR4A3		hsa-miR-1205	DLG2		hsa-miR-1251-3p	DPH3		hsa-miR-1825	VEZF1		hsa-miR-198	FKBP3		hsa-miR-421	ZNF675		hsa-miR-580-3p	PYGO1		hsa-miR-640	CAV1		hsa-miR-1305	PATJ		hsa-miR-562	COL4A1		hsa-miR-1264	CDC7		hsa-miR-1299	SLC30A9		hsa-miR-370-3p	TAOK1		hsa-miR-370-5p	SOHLH2		hsa-miR-520g-3p	CNTLN		hsa-miR-520g-5p	ZCCHC10
hsa-miR-1184	ST13		hsa-miR-1200	CUL1		hsa-miR-1205	DLST		hsa-miR-1251-3p	TOMM34		hsa-miR-1825	ARHGEF17		hsa-miR-198	INIP		hsa-miR-421	YPEL5		hsa-miR-580-3p	PRKG2		hsa-miR-640	CCDC170		hsa-miR-1305	ZNF503		hsa-miR-562	MYO16		hsa-miR-1264	MTTP		hsa-miR-1299	MAN2A1		hsa-miR-370-3p	RHOBTB2		hsa-miR-370-5p	HEMK1		hsa-miR-520g-3p	SLC44A4		hsa-miR-520g-5p	XPNPEP3
hsa-miR-1184	MLXIP		hsa-miR-1200	ZSWIM4		hsa-miR-1205	DLX2		hsa-miR-1251-3p	CLEC4D		hsa-miR-1825	PRTG		hsa-miR-198	ZNF605		hsa-miR-421	UTP3		hsa-miR-580-3p	PDCD4		hsa-miR-640	KLF13		hsa-miR-1305	KCTD9		hsa-miR-562	TCF21		hsa-miR-1264	CDYL		hsa-miR-1299	TMEM199		hsa-miR-370-3p	SORT1		hsa-miR-370-5p	CALCRL		hsa-miR-520g-3p	GSTT2B		hsa-miR-520g-5p	TAOK2
hsa-miR-1184	SGSM3		hsa-miR-1200	ZNF609		hsa-miR-1205	DNAJB1		hsa-miR-1251-3p	KDM7A		hsa-miR-1825	AUTS2		hsa-miR-198	CNTF		hsa-miR-421	POLR1B		hsa-miR-580-3p	FOXP1		hsa-miR-640	ERLIN1		hsa-miR-1305	RAB26		hsa-miR-562	CSDC2		hsa-miR-1264	RAVER1		hsa-miR-1299	EIF2B1		hsa-miR-370-3p	RETSAT		hsa-miR-370-5p	KCTD10		hsa-miR-520g-3p	ITFG1		hsa-miR-520g-5p	AKT3
hsa-miR-1184	SRSF9		hsa-miR-1200	TLN2		hsa-miR-1205	DNAJC3		hsa-miR-1251-3p	GHITM		hsa-miR-1825	PMP22		hsa-miR-198	CAPN6		hsa-miR-421	GZF1		hsa-miR-580-3p	UBE2F		hsa-miR-640	NPTXR		hsa-miR-1305	FAXC		hsa-miR-562	SPIN4		hsa-miR-1264	ADIPOR2		hsa-miR-1299	CD84		hsa-miR-370-3p	TPGS2		hsa-miR-370-5p	CNNM4		hsa-miR-520g-3p	LATS1		hsa-miR-520g-5p	AMOTL1
hsa-miR-1184	SPRED2		hsa-miR-1200	ZXDC		hsa-miR-1205	DNAJC5		hsa-miR-1251-3p	MGAT5		hsa-miR-1825	KLHL29		hsa-miR-198	CDH11		hsa-miR-421	FAR1		hsa-miR-580-3p	CYP7B1		hsa-miR-640	GOLT1A		hsa-miR-1305	SOX11		hsa-miR-562	FEZ2		hsa-miR-1264	CDC20B		hsa-miR-1299	SUDS3		hsa-miR-370-3p	PBX1		hsa-miR-370-5p	ETV5		hsa-miR-520g-3p	BCOR		hsa-miR-520g-5p	PODNL1
hsa-miR-1184	SKA1		hsa-miR-1200	COL24A1		hsa-miR-1205	DNAJC6		hsa-miR-1251-3p	CYSLTR2		hsa-miR-1825	NINL		hsa-miR-198	PPP3CA		hsa-miR-421	GFOD1		hsa-miR-580-3p	CHIC1		hsa-miR-640	CDV3		hsa-miR-1305	HCN1		hsa-miR-562	SESTD1		hsa-miR-1264	PGM3		hsa-miR-1299	CBLB		hsa-miR-370-3p	BMF		hsa-miR-370-5p	LAMP2		hsa-miR-520g-3p	H2AFJ		hsa-miR-520g-5p	PTGES3L
hsa-miR-1184	ADAMTS15		hsa-miR-1200	C11orf54		hsa-miR-1205	DNALI1		hsa-miR-1251-3p	MBLAC2		hsa-miR-1825	TNRC6B		hsa-miR-198	ADAMTS6		hsa-miR-421	PRUNE2		hsa-miR-580-3p	PCK2		hsa-miR-640	RAB27B		hsa-miR-1305	SUB1		hsa-miR-562	TCHHL1		hsa-miR-1264	FUT8		hsa-miR-1299	IFT52		hsa-miR-370-3p	AMIGO2		hsa-miR-370-5p	HIVEP3		hsa-miR-520g-3p	RHOV		hsa-miR-520g-5p	SH3GL1
hsa-miR-1184	AP2A2		hsa-miR-1200	CCDC62		hsa-miR-1205	DNASE1L2		hsa-miR-1251-3p	ZNF676		hsa-miR-1825	URB2		hsa-miR-198	KDSR		hsa-miR-421	ATP7B		hsa-miR-580-3p	WNK3		hsa-miR-640	MPZL1		hsa-miR-1305	MCTP2		hsa-miR-562	GCLM		hsa-miR-1264	SNX6		hsa-miR-1299	TRIT1		hsa-miR-370-3p	KCNJ11		hsa-miR-370-5p	FZD6		hsa-miR-520g-3p	SHANK2		hsa-miR-520g-5p	ZHX3
hsa-miR-1184	TP63		hsa-miR-1200	PUS10		hsa-miR-1205	DOCK3		hsa-miR-1251-3p	TAPT1		hsa-miR-1825	HMGN1		hsa-miR-198	MCHR2		hsa-miR-421	ARL1		hsa-miR-580-3p	FMN2		hsa-miR-640	LHX4		hsa-miR-1305	TTC13		hsa-miR-562	LSM14B		hsa-miR-1264	MDM4		hsa-miR-1299	KIAA1217		hsa-miR-370-3p	F2RL2		hsa-miR-370-5p	CCDC169-SOHLH2		hsa-miR-520g-3p	DBN1		hsa-miR-520g-5p	SYS1
hsa-miR-1184	PANK2		hsa-miR-1200	OGFRL1		hsa-miR-1205	DOK6		hsa-miR-1251-3p	ZFX		hsa-miR-1825	ZNF473		hsa-miR-198	PRAMEF11		hsa-miR-421	C9orf170		hsa-miR-580-3p	NPAS3		hsa-miR-640	FANCC		hsa-miR-1305	STAP1		hsa-miR-562	SLC9A9		hsa-miR-1264	CSNK1G2		hsa-miR-1299	UBE3A		hsa-miR-370-3p	SPANXN1		hsa-miR-370-5p	GREM2		hsa-miR-520g-3p	PCDHA8		hsa-miR-520g-5p	RIOX2
hsa-miR-1184	RPUSD1		hsa-miR-1200	LIN28A		hsa-miR-1205	DPH3		hsa-miR-1251-3p	FAM199X		hsa-miR-1825	PLXNA2		hsa-miR-198	QKI		hsa-miR-421	PLCXD3		hsa-miR-580-3p	TRPM7		hsa-miR-640	CCNA1		hsa-miR-1305	CREBRF		hsa-miR-562	EYA1		hsa-miR-1264	RAB7A		hsa-miR-1299	BMPR2		hsa-miR-370-3p	NSUN4		hsa-miR-370-5p	HIPK2		hsa-miR-520g-3p	PCDHAC1		hsa-miR-520g-5p	KLC4
hsa-miR-1184	DENND4A		hsa-miR-1200	RELN		hsa-miR-1205	DPM2		hsa-miR-1251-3p	SRGAP2		hsa-miR-1825	ATF6		hsa-miR-198	VSX1		hsa-miR-421	TMEM245		hsa-miR-580-3p	STATH		hsa-miR-640	TRIM71		hsa-miR-1305	LPAR1		hsa-miR-562	OPALIN		hsa-miR-1264	FMNL2		hsa-miR-1299	DHCR24		hsa-miR-370-3p	PACS1		hsa-miR-370-5p	PRADC1		hsa-miR-520g-3p	PCDHAC2		hsa-miR-520g-5p	REV3L
hsa-miR-1184	ACBD4		hsa-miR-1200	LRRC15		hsa-miR-1205	DPY19L3		hsa-miR-1251-3p	AP3S2		hsa-miR-1825	COL11A1		hsa-miR-198	NNAT		hsa-miR-421	CDH11		hsa-miR-580-3p	VIRMA		hsa-miR-640	CCDC117		hsa-miR-1305	GCFC2		hsa-miR-562	GABBR2		hsa-miR-1264	DIPK1A		hsa-miR-1299	SH3BGR		hsa-miR-370-3p	SLC46A1		hsa-miR-370-5p	MYORG		hsa-miR-520g-3p	PCDHA13		hsa-miR-520g-5p	RPAIN
hsa-miR-1184	TMEM132B		hsa-miR-1200	ISCU		hsa-miR-1205	DROSHA		hsa-miR-1251-3p	SLC26A1		hsa-miR-1825	MAX		hsa-miR-198	KNCN		hsa-miR-421	APPL1		hsa-miR-580-3p	ONECUT2		hsa-miR-640	NSL1		hsa-miR-1305	PHIP		hsa-miR-562	CTH		hsa-miR-1264	CXADR		hsa-miR-1299	ZNF395		hsa-miR-370-3p	GNAO1		hsa-miR-370-5p	RFXAP		hsa-miR-520g-3p	LARP4B		hsa-miR-520g-5p	BCL2L2
hsa-miR-1184	PDE7A		hsa-miR-1200	ACTB		hsa-miR-1205	DSE		hsa-miR-1251-3p	ABR		hsa-miR-1825	GRAMD1B		hsa-miR-198	EGF		hsa-miR-421	SECISBP2		hsa-miR-580-3p	FRMD6		hsa-miR-640	KLK2		hsa-miR-1305	PAPPA		hsa-miR-562	SLC5A12		hsa-miR-1264	FBXW2		hsa-miR-1299	PHF24		hsa-miR-370-3p	EGLN3		hsa-miR-370-5p	KLHL18		hsa-miR-520g-3p	FLRT3		hsa-miR-520g-5p	AKAP8
hsa-miR-1184	CDK8		hsa-miR-1200	NAA15		hsa-miR-1205	DSPP		hsa-miR-1251-3p	FIGN		hsa-miR-1825	KPNA4		hsa-miR-198	HNRNPU		hsa-miR-421	ELMOD1		hsa-miR-580-3p	SLC22A16		hsa-miR-640	FREM2		hsa-miR-1305	KIF3C		hsa-miR-562	SNRPF		hsa-miR-1264	PCF11		hsa-miR-1299	ARF6		hsa-miR-370-3p	PRDM15		hsa-miR-370-5p	RNF167		hsa-miR-520g-3p	TRAPPC3		hsa-miR-520g-5p	APMAP
hsa-miR-1184	ARIH2		hsa-miR-1200	BBC3		hsa-miR-1205	EBF1		hsa-miR-1251-3p	RNF169		hsa-miR-1825	ACVR2B		hsa-miR-198	SP6		hsa-miR-421	GMNN		hsa-miR-580-3p	ARIH1		hsa-miR-640	RASGRP2		hsa-miR-1305	C12orf40		hsa-miR-562	MAPK8		hsa-miR-1264	SMYD4		hsa-miR-1299	CPT1A		hsa-miR-370-3p	SMO		hsa-miR-370-5p	PTK2		hsa-miR-520g-3p	PCDHA10		hsa-miR-520g-5p	BMPR1B
hsa-miR-1184	MRPL30		hsa-miR-1200	MPHOSPH9		hsa-miR-1205	EBPL		hsa-miR-1251-3p	TMCC3		hsa-miR-1825	ZNF618		hsa-miR-198	ALDH3A2		hsa-miR-421	FAM135A		hsa-miR-580-3p	ZNF426		hsa-miR-640	ARIH1		hsa-miR-1305	SPOPL		hsa-miR-562	KIAA0391		hsa-miR-1264	SESTD1		hsa-miR-1299	MC2R		hsa-miR-370-3p	FAM3A		hsa-miR-370-5p	BOD1		hsa-miR-520g-3p	PCDHA5		hsa-miR-520g-5p	OGA
hsa-miR-1184	CAVIN1		hsa-miR-1200	PSEN1		hsa-miR-1205	ECSCR		hsa-miR-1251-3p	LGALSL		hsa-miR-1825	TEX19		hsa-miR-198	GNG4		hsa-miR-421	PLK2		hsa-miR-580-3p	SLC12A6		hsa-miR-640	RAB23		hsa-miR-1305	KIF1BP		hsa-miR-562	GSR		hsa-miR-1264	C8orf48		hsa-miR-1299	SRSF8		hsa-miR-370-3p	NKTR		hsa-miR-370-5p	GNG2		hsa-miR-520g-3p	RACGAP1		hsa-miR-520g-5p	PDPK1
hsa-miR-1184	PSME4		hsa-miR-1200	SBNO2		hsa-miR-1205	ECSIT		hsa-miR-1251-3p	KLF7		hsa-miR-1825	NOS1		hsa-miR-198	MBOAT2		hsa-miR-421	RIT1		hsa-miR-580-3p	PWP1		hsa-miR-640	PRPF38B		hsa-miR-1305	ARL6IP6		hsa-miR-562	CHST5		hsa-miR-1264	CPLX4		hsa-miR-1299	KRTAP1-3		hsa-miR-370-3p	CDHR1		hsa-miR-370-5p	MPC2		hsa-miR-520g-3p	HEPH		hsa-miR-520g-5p	ATP8A2
hsa-miR-1184	AGAP2		hsa-miR-1200	GTF2A1		hsa-miR-1205	EEF1A1		hsa-miR-1251-3p	ASH1L		hsa-miR-1825	DDX17		hsa-miR-198	PRAMEF6		hsa-miR-421	ZNF736		hsa-miR-580-3p	EGLN3		hsa-miR-640	THBS1		hsa-miR-1305	ZNF12		hsa-miR-562	DNAJB5		hsa-miR-1264	MFSD8		hsa-miR-1299	DRD1		hsa-miR-370-3p	ESRP1		hsa-miR-370-5p	UNC5D		hsa-miR-520g-3p	PCDHA6		hsa-miR-520g-5p	OTOR
hsa-miR-1184	PHC1		hsa-miR-1200	NDST3		hsa-miR-1205	EEFSEC		hsa-miR-1251-3p	TMEM143		hsa-miR-1825	ZNF589		hsa-miR-198	THSD7A		hsa-miR-421	NEIL2		hsa-miR-580-3p	RSKR		hsa-miR-640	KCNN3		hsa-miR-1305	FCHO2		hsa-miR-562	BEND3		hsa-miR-1264	TENT5A		hsa-miR-1299	GOLGA6C		hsa-miR-370-3p	ERVFRD-1		hsa-miR-370-5p	FYCO1		hsa-miR-520g-3p	PCDHA11		hsa-miR-520g-5p	TGOLN2
hsa-miR-1184	SLC24A4		hsa-miR-1200	SLC11A2		hsa-miR-1205	EFNB1		hsa-miR-1251-3p	FAM216B		hsa-miR-1825	UBAC2		hsa-miR-198	RNF213		hsa-miR-421	ACE2		hsa-miR-580-3p	CNPY1		hsa-miR-640	SLIT1		hsa-miR-1305	AEBP2		hsa-miR-562	GNL3L		hsa-miR-1264	JAK1		hsa-miR-1299	ASB7		hsa-miR-370-3p	WWP2		hsa-miR-370-5p	SOX21		hsa-miR-520g-3p	PCDHA3		hsa-miR-520g-5p	ZC3H7B
hsa-miR-1184	MMAB		hsa-miR-1200	HIF3A		hsa-miR-1205	EGLN3		hsa-miR-1251-3p	PRTG		hsa-miR-1825	PREX1		hsa-miR-198	EXD2		hsa-miR-421	BEND3		hsa-miR-580-3p	ZNF678		hsa-miR-640	RHOBTB1		hsa-miR-1305	RNF180		hsa-miR-562	SOWAHC		hsa-miR-1264	MSANTD2		hsa-miR-1299	PTBP1		hsa-miR-370-3p	N4BP2L1		hsa-miR-370-5p	SERHL2		hsa-miR-520g-3p	GRIP1		hsa-miR-520g-5p	NOD1
hsa-miR-1184	AP3M2		hsa-miR-1200	PPP1R9A		hsa-miR-1205	EHF		hsa-miR-1251-3p	DIAPH1		hsa-miR-1825	DCAF7		hsa-miR-198	DIAPH1		hsa-miR-421	UNC80		hsa-miR-580-3p	YBX1		hsa-miR-640	DLC1		hsa-miR-1305	IGF1		hsa-miR-562	AR		hsa-miR-1264	TBL1XR1		hsa-miR-1299	ITCH		hsa-miR-370-3p	RUNX1T1		hsa-miR-370-5p	CXADR		hsa-miR-520g-3p	ST8SIA1		hsa-miR-520g-5p	RASSF4
hsa-miR-1184	NT5C2		hsa-miR-1200	LRRTM1		hsa-miR-1205	EIF5		hsa-miR-1251-3p	EXTL2		hsa-miR-1825	UBE2Q1		hsa-miR-198	PAIP2B		hsa-miR-421	ZNF148		hsa-miR-580-3p	TNK1		hsa-miR-640	EDEM1		hsa-miR-1305	RNF128		hsa-miR-562	PDCD2		hsa-miR-1264	SLC25A30		hsa-miR-1299	TMEM45A		hsa-miR-370-3p	ARNT		hsa-miR-370-5p	TGS1		hsa-miR-520g-3p	PCDHA4		hsa-miR-520g-5p	PPP1R3C
hsa-miR-1184	VEGFD		hsa-miR-1200	SUV39H2		hsa-miR-1205	EIF5A		hsa-miR-1251-3p	RS1		hsa-miR-1825	SOX4		hsa-miR-198	SLAIN2		hsa-miR-421	PLEKHG1		hsa-miR-580-3p	CC2D2B		hsa-miR-640	RNF7		hsa-miR-1305	JPH1		hsa-miR-562	CLEC4A		hsa-miR-1264	ZNF676		hsa-miR-1299	WRB-SH3BGR		hsa-miR-370-3p	ZFP90		hsa-miR-370-5p	KLF7		hsa-miR-520g-3p	SHQ1		hsa-miR-520g-5p	GLRA4
hsa-miR-1184	KCNB1		hsa-miR-1200	TMX1		hsa-miR-1205	EIF5A2		hsa-miR-1251-3p	ZNF730		hsa-miR-1825	KCNQ3		hsa-miR-198	CST3		hsa-miR-421	FBXL2		hsa-miR-580-3p	C1S		hsa-miR-640	MEX3C		hsa-miR-1305	EXD2		hsa-miR-562	ZNF449		hsa-miR-1264	MPZL3		hsa-miR-1299	RLIM		hsa-miR-370-3p	SHE		hsa-miR-370-5p	EEF2K		hsa-miR-520g-3p	TET3		hsa-miR-520g-5p	GIMAP8
hsa-miR-1184	EMILIN3		hsa-miR-1200	MAP3K1		hsa-miR-1205	EIF5AL1		hsa-miR-1251-3p	ZNF773		hsa-miR-1825	RFX3		hsa-miR-198	STOML1		hsa-miR-421	NDUFA10		hsa-miR-580-3p	ZBTB11		hsa-miR-640	ZFP14		hsa-miR-1305	RUNX1T1		hsa-miR-562	ZC3H13		hsa-miR-1264	CSF3		hsa-miR-1299	DUSP16		hsa-miR-370-3p	KIF1B		hsa-miR-370-5p	BNC2		hsa-miR-520g-3p	PCDHA1		hsa-miR-520g-5p	HNRNPR
hsa-miR-1184	POLH		hsa-miR-1200	TANC2		hsa-miR-1205	ELF3		hsa-miR-1251-3p	ADGRA2		hsa-miR-1825	DNAJC5		hsa-miR-198	MAFB		hsa-miR-421	CAV1		hsa-miR-580-3p	RNF2		hsa-miR-640	CNP		hsa-miR-1305	YME1L1		hsa-miR-562	ZNF622		hsa-miR-1264	ANKRD50		hsa-miR-1299	CD99L2		hsa-miR-370-3p	SYNDIG1L		hsa-miR-370-5p	VTI1A		hsa-miR-520g-3p	GOSR1		hsa-miR-520g-5p	SLMAP
hsa-miR-1184	ADAR		hsa-miR-1200	RBM7		hsa-miR-1205	ELFN2		hsa-miR-1251-3p	PPCS		hsa-miR-1825	LYPD8		hsa-miR-198	PAN2		hsa-miR-421	HGF		hsa-miR-580-3p	TLR2		hsa-miR-640	MRPS11		hsa-miR-1305	C15orf40		hsa-miR-562	C2orf68		hsa-miR-1264	KDM7A		hsa-miR-1299	NAA25		hsa-miR-370-3p	PATJ		hsa-miR-370-5p	ATP11A		hsa-miR-520g-3p	C5orf24		hsa-miR-520g-5p	UBE2QL1
hsa-miR-1184	TTC4		hsa-miR-1200	SLAIN2		hsa-miR-1205	ELL		hsa-miR-1251-3p	DPH3P1		hsa-miR-1825	TRDMT1		hsa-miR-198	MTFMT		hsa-miR-421	CPLX1		hsa-miR-580-3p	C2orf42		hsa-miR-640	LFNG		hsa-miR-1305	YTHDF1		hsa-miR-562	CPB2		hsa-miR-1264	CUL4A		hsa-miR-1299	HLA-B		hsa-miR-370-3p	UFD1		hsa-miR-370-5p	GRPEL2		hsa-miR-520g-3p	RP1L1		hsa-miR-520g-5p	ZFP36L1
hsa-miR-1184	TAF1C		hsa-miR-1200	IRS1		hsa-miR-1205	ELMOD3		hsa-miR-1251-3p	NAALAD2		hsa-miR-1825	TSPAN18		hsa-miR-198	IDS		hsa-miR-421	RCBTB1		hsa-miR-580-3p	PSEN1		hsa-miR-640	APPBP2		hsa-miR-1305	TCHH		hsa-miR-562	SUCNR1		hsa-miR-1264	TP53BP2		hsa-miR-1299	EPHA7		hsa-miR-370-3p	MYRF		hsa-miR-370-5p	DOCK8		hsa-miR-520g-3p	C3orf52		hsa-miR-520g-5p	PPP1R3G
hsa-miR-1184	RGS6		hsa-miR-1200	USP13		hsa-miR-1205	ENGASE		hsa-miR-1251-3p	CCNYL1		hsa-miR-1825	SPATS2		hsa-miR-198	C1orf116		hsa-miR-421	IL1RAP		hsa-miR-580-3p	TMEM170B		hsa-miR-640	JAKMIP2		hsa-miR-1305	ZNF780B		hsa-miR-562	CIT		hsa-miR-1264	CREBRF		hsa-miR-1299	MRS2		hsa-miR-370-3p	SYNPO2		hsa-miR-370-5p	AKT3		hsa-miR-520g-3p	PCDHA7		hsa-miR-520g-5p	CNTLN
hsa-miR-1184	VASH1		hsa-miR-1200	KIF16B		hsa-miR-1205	ENPP1		hsa-miR-1251-3p	TRIM22		hsa-miR-1825	CCNA2		hsa-miR-198	PRAMEF5		hsa-miR-421	ARHGEF7		hsa-miR-580-3p	NECAP1		hsa-miR-640	DSC3		hsa-miR-1305	SLITRK2		hsa-miR-562	DELE1		hsa-miR-1264	EPM2AIP1		hsa-miR-1299	SRSF9		hsa-miR-370-3p	AP5Z1		hsa-miR-370-5p	TMEM145		hsa-miR-520g-3p	PCDHA2		hsa-miR-520g-5p	EPPIN
hsa-miR-1184	WWTR1		hsa-miR-1200	CNPY1		hsa-miR-1205	ENPP2		hsa-miR-1251-3p	DNAJC3		hsa-miR-1825	DIPK2A		hsa-miR-198	CTNNA3		hsa-miR-421	CXCL9		hsa-miR-580-3p	PUS7L		hsa-miR-640	MYO1B		hsa-miR-1305	EYA4		hsa-miR-562	COL14A1		hsa-miR-1264	C17orf112		hsa-miR-1299	KCNIP1		hsa-miR-370-3p	HIF1AN		hsa-miR-370-5p	SUPT20H		hsa-miR-520g-3p	ANXA2R		hsa-miR-520g-5p	CC2D2B
hsa-miR-1184	ATG9A		hsa-miR-1200	CASP6		hsa-miR-1205	ENTPD1		hsa-miR-1251-3p	UBASH3B		hsa-miR-1825	DLC1		hsa-miR-198	METTL9		hsa-miR-421	EIF2S2		hsa-miR-580-3p	HSF2		hsa-miR-640	EEA1		hsa-miR-1305	OSBPL11		hsa-miR-562	AURKA		hsa-miR-1264	KLF9		hsa-miR-1299	KIF13A		hsa-miR-370-3p	AKAP13		hsa-miR-370-5p	PDPN		hsa-miR-520g-3p	TNRC6B		hsa-miR-520g-5p	CD9
hsa-miR-1184	ELMSAN1		hsa-miR-1200	UHRF2		hsa-miR-1205	EPDR1		hsa-miR-1251-3p	STK32B		hsa-miR-1825	STAG1		hsa-miR-198	MED13L		hsa-miR-421	RNPS1		hsa-miR-580-3p	ZNF195		hsa-miR-640	BTG1		hsa-miR-1305	PAPSS2		hsa-miR-562	PARP14		hsa-miR-1264	PAIP2		hsa-miR-1299	ALG2		hsa-miR-370-3p	BCCIP		hsa-miR-370-5p	DEFA6		hsa-miR-520g-3p	PCDHA12		hsa-miR-520g-5p	CDKL5
hsa-miR-1184	IL17C		hsa-miR-1200	NPR3		hsa-miR-1205	EPHA3		hsa-miR-1251-3p	EPGN		hsa-miR-1825	CNN1		hsa-miR-198	SGMS2		hsa-miR-421	FAM126A		hsa-miR-580-3p	NETO2		hsa-miR-640	DNAL1		hsa-miR-1305	KPNB1		hsa-miR-562	PCSK6		hsa-miR-1264	ZNRF1		hsa-miR-1299	CLK4		hsa-miR-370-3p	LIN28A		hsa-miR-370-5p	PRR3		hsa-miR-520g-3p	SCML2		hsa-miR-520g-5p	PATE1
hsa-miR-1184	TVP23C-CDRT4		hsa-miR-1200	SP1		hsa-miR-1205	EPHA6		hsa-miR-1251-3p	PHACTR2		hsa-miR-1825	PPARGC1A		hsa-miR-198	ENDOU		hsa-miR-421	CABLES1		hsa-miR-580-3p	MMP16		hsa-miR-640	COX7C		hsa-miR-1305	DNAJC27		hsa-miR-562	RREB1		hsa-miR-1264	ETNK1		hsa-miR-1299	PRRC2C		hsa-miR-370-3p	KDR		hsa-miR-370-5p	TCF12		hsa-miR-520g-3p	GSKIP		hsa-miR-520g-5p	DARS
hsa-miR-1184	NAA60		hsa-miR-1200	NATD1		hsa-miR-1205	ERC1		hsa-miR-1251-3p	ELOC		hsa-miR-1825	GPR63		hsa-miR-198	DDX23		hsa-miR-421	RNMT		hsa-miR-580-3p	RWDD4		hsa-miR-640	TMEM59		hsa-miR-1305	NIPBL		hsa-miR-562	GLRA3		hsa-miR-1264	COPS7B		hsa-miR-1299	ESRRG		hsa-miR-370-3p	RANBP6		hsa-miR-370-5p	MIS12		hsa-miR-520g-3p	CIT		hsa-miR-520g-5p	CCSAP
hsa-miR-1184	AGO4		hsa-miR-1200	DLX3		hsa-miR-1205	ERCC1		hsa-miR-1251-3p	TCF12		hsa-miR-1825	CHST7		hsa-miR-198	PRAMEF26		hsa-miR-421	CTAGE1		hsa-miR-580-3p	VTA1		hsa-miR-640	TBC1D7-LOC100130357		hsa-miR-1305	VGLL3		hsa-miR-562	STK17A		hsa-miR-1264	NAXE		hsa-miR-1299	PRKN		hsa-miR-370-3p	KRTAP10-11		hsa-miR-370-5p	SPEF2		hsa-miR-520g-3p	NR4A2		hsa-miR-520g-5p	CA5B
hsa-miR-1184	ZFAND5		hsa-miR-1200	RPS6KL1		hsa-miR-1205	ERLIN1		hsa-miR-1251-3p	RPL13		hsa-miR-1825	TMEM242		hsa-miR-198	AMPD2		hsa-miR-421	PCNP		hsa-miR-580-3p	FAM199X		hsa-miR-640	UBXN7		hsa-miR-1305	OCLN		hsa-miR-562	JTB		hsa-miR-1264	ADGRF5		hsa-miR-1299	HECA		hsa-miR-370-3p	PAQR4		hsa-miR-370-5p	NFAT5		hsa-miR-520g-3p	PTGFRN		hsa-miR-520g-5p	ARL2BP
hsa-miR-1184	PTGFRN		hsa-miR-1200	JAKMIP2		hsa-miR-1205	ERN1		hsa-miR-1251-3p	ENTPD1		hsa-miR-1825	GLB1L2		hsa-miR-198	PRAMEF15		hsa-miR-421	TP53BP1		hsa-miR-580-3p	LANCL3		hsa-miR-640	CD84		hsa-miR-1305	RHOBTB1		hsa-miR-562	TMEM50B		hsa-miR-1264	DDX6		hsa-miR-1299	TRIM33		hsa-miR-370-3p	ATP8B4		hsa-miR-370-5p	IL13RA1		hsa-miR-520g-3p	M1AP		hsa-miR-520g-5p	PHF21A
hsa-miR-1184	ERLIN2		hsa-miR-1200	SCN4A		hsa-miR-1205	ERO1B		hsa-miR-1251-3p	FAM120A		hsa-miR-1825	SMARCA4		hsa-miR-198	GAL3ST3		hsa-miR-421	GOLGA4		hsa-miR-580-3p	SEMA3C		hsa-miR-640	PFN2		hsa-miR-1305	PROSER2		hsa-miR-562	RBM41		hsa-miR-1264	PIK3C2B		hsa-miR-1299	COLCA1		hsa-miR-370-3p	MAPK8		hsa-miR-370-5p	KIAA1549L		hsa-miR-520g-3p	SFMBT1		hsa-miR-520g-5p	NETO1
hsa-miR-1184	ZNF223		hsa-miR-1200	CBX2		hsa-miR-1205	ESS2		hsa-miR-1251-3p	REL		hsa-miR-1825	XPR1		hsa-miR-198	DDR1		hsa-miR-421	MXI1		hsa-miR-580-3p	CDH11		hsa-miR-640	ACAP2		hsa-miR-1305	ZFHX3		hsa-miR-562	ACTR3		hsa-miR-1264	KCNJ2		hsa-miR-1299	KLF2		hsa-miR-370-3p	TGFBR2		hsa-miR-370-5p	TMEM245		hsa-miR-520g-3p	SLC46A3		hsa-miR-520g-5p	DNAJC27
hsa-miR-1184	MAEA		hsa-miR-1200	C17orf77		hsa-miR-1205	ETS1		hsa-miR-1251-3p	LRBA		hsa-miR-1825	CCDC85C		hsa-miR-198	PRAMEF4		hsa-miR-421	FBXO42		hsa-miR-580-3p	PBRM1		hsa-miR-640	AFTPH		hsa-miR-1305	BNC2		hsa-miR-562	ZNF772		hsa-miR-1264	RSPRY1		hsa-miR-1299	HAL		hsa-miR-370-3p	NT5C1B-RDH14		hsa-miR-370-5p	RORA		hsa-miR-520g-3p	WNK1		hsa-miR-520g-5p	INTS14
hsa-miR-1184	AMZ1		hsa-miR-1200	ABCC9		hsa-miR-1205	ETV6		hsa-miR-1251-3p	SGIP1		hsa-miR-1825	ZFP90		hsa-miR-198	SLC2A1		hsa-miR-421	TENT4B		hsa-miR-580-3p	OAZ2		hsa-miR-640	SLA		hsa-miR-1305	CLINT1		hsa-miR-562	PCM1		hsa-miR-1264	SMCHD1		hsa-miR-1299	CEP41		hsa-miR-370-3p	RAB3B		hsa-miR-370-5p	PRDM1		hsa-miR-520g-3p	PADI4		hsa-miR-520g-5p	DRC3
hsa-miR-1184	AGPAT5		hsa-miR-1200	MYT1		hsa-miR-1205	EVC		hsa-miR-1251-3p	MMACHC		hsa-miR-1825	TRIM55		hsa-miR-198	LIX1		hsa-miR-421	PTPRZ1		hsa-miR-580-3p	TMEFF2		hsa-miR-640	CNR1		hsa-miR-1305	RGS20		hsa-miR-562	AK3		hsa-miR-1264	PNPLA4		hsa-miR-1299	ZNF326		hsa-miR-370-3p	PLEKHA6		hsa-miR-370-5p	LRRC10		hsa-miR-520g-3p	SPTSSA		hsa-miR-520g-5p	LCP1
hsa-miR-1184	VCAN		hsa-miR-1200	ZNF48		hsa-miR-1205	EXOG		hsa-miR-1251-3p	SMURF1		hsa-miR-1825	CD40		hsa-miR-198	KHDC4		hsa-miR-421	UHMK1		hsa-miR-580-3p	CHSY3		hsa-miR-640	CA8		hsa-miR-1305	NDFIP1		hsa-miR-562	EIF5A2		hsa-miR-1264	ZFHX3		hsa-miR-1299	ATP13A3		hsa-miR-370-3p	MMAB		hsa-miR-370-5p	NME6		hsa-miR-520g-3p	TRIM22		hsa-miR-520g-5p	PYCR1
hsa-miR-1184	PLEKHO2		hsa-miR-1200	CPNE5		hsa-miR-1205	EYA3		hsa-miR-1251-3p	NEURL1B		hsa-miR-1825	SAP30BP		hsa-miR-198	POLR1E		hsa-miR-421	SH3RF1		hsa-miR-580-3p	CEP68		hsa-miR-640	CRK		hsa-miR-1305	ITPR2		hsa-miR-562	C5orf63		hsa-miR-1264	TOX		hsa-miR-1299	VPS41		hsa-miR-370-3p	BCL2L11		hsa-miR-370-5p	CNOT6L		hsa-miR-520g-3p	RAPGEF5		hsa-miR-520g-5p	ATP10B
hsa-miR-1184	KCNN3		hsa-miR-1200	PXN		hsa-miR-1205	F2RL3		hsa-miR-1251-3p	COG6		hsa-miR-1825	ZNF440		hsa-miR-198	LSM12		hsa-miR-421	JMJD1C		hsa-miR-580-3p	NBR1		hsa-miR-640	MBNL1		hsa-miR-1305	CHD6		hsa-miR-562	NHLRC2		hsa-miR-1264	PLSCR5		hsa-miR-1299	CLCN3		hsa-miR-370-3p	RBP1		hsa-miR-370-5p	SEPHS1		hsa-miR-520g-3p	CHD2		hsa-miR-520g-5p	CFAP65
hsa-miR-1184	RAB40B		hsa-miR-1200	STAC2		hsa-miR-1205	FAM114A2		hsa-miR-1251-3p	TYW5		hsa-miR-1825	NAB1		hsa-miR-198	DOK5		hsa-miR-421	PRRC1		hsa-miR-580-3p	SEPT7		hsa-miR-640	BMF		hsa-miR-1305	PDIK1L		hsa-miR-562	FZD7		hsa-miR-1264	DDX17		hsa-miR-1299	ZNF584		hsa-miR-370-3p	FAM3B		hsa-miR-370-5p	DEFB118		hsa-miR-520g-3p	ANKLE2		hsa-miR-520g-5p	ANTXR2
hsa-miR-1184	USP9X		hsa-miR-1200	SLC39A8		hsa-miR-1205	FAM120A		hsa-miR-1251-3p	ZNF493		hsa-miR-1825	PEAK1		hsa-miR-198	BCL2L13		hsa-miR-421	DIPK2A		hsa-miR-580-3p	SPI1		hsa-miR-640	VWA3A		hsa-miR-1305	TRIM24		hsa-miR-562	RAB10		hsa-miR-1264	NID2		hsa-miR-1299	SEMA4D		hsa-miR-370-3p	EYA3		hsa-miR-370-5p	GPD1		hsa-miR-520g-3p	SORL1		hsa-miR-520g-5p	ARNTL2
hsa-miR-1184	COG5		hsa-miR-1200	DOCK9		hsa-miR-1205	FAM168B		hsa-miR-1251-3p	ZC2HC1C		hsa-miR-1825	AMBRA1		hsa-miR-198	C16orf74		hsa-miR-421	MORF4L2		hsa-miR-580-3p	KALRN		hsa-miR-640	CRKL		hsa-miR-1305	C12orf29		hsa-miR-562	MXD1		hsa-miR-1264	NOX4		hsa-miR-1299	TRABD2A		hsa-miR-370-3p	FRMD4B		hsa-miR-370-5p	PTBP1		hsa-miR-520g-3p	SLC11A2		hsa-miR-520g-5p	CLEC17A
hsa-miR-1184	POM121		hsa-miR-1200	JOSD1		hsa-miR-1205	FAM217B		hsa-miR-1251-3p	CCDC69		hsa-miR-1825	HOXB6		hsa-miR-198	TBC1D22B		hsa-miR-421	SKIL		hsa-miR-580-3p	GRIA1		hsa-miR-640	KCNMA1		hsa-miR-1305	CLVS2		hsa-miR-562	CTNNA3		hsa-miR-1264	CNOT4		hsa-miR-1299	NOL6		hsa-miR-370-3p	SGCD		hsa-miR-370-5p	PEX5L		hsa-miR-520g-3p	ZFP82		hsa-miR-520g-5p	EDA2R
hsa-miR-1184	C9orf163		hsa-miR-1200	POMGNT1		hsa-miR-1205	FAM98A		hsa-miR-1251-3p	CDK12		hsa-miR-1825	CEP85L		hsa-miR-198	MECP2		hsa-miR-421	CCDC14		hsa-miR-580-3p	ABCA5		hsa-miR-640	LIFR		hsa-miR-1305	MS4A7		hsa-miR-562	AK6		hsa-miR-1264	CTSV		hsa-miR-1299	GNB4		hsa-miR-370-3p	HSP90AB1		hsa-miR-370-5p	PTPN11		hsa-miR-520g-3p	MAP9		hsa-miR-520g-5p	LOXL3
hsa-miR-1184	EYA3		hsa-miR-1200	FBN3		hsa-miR-1205	FAT3		hsa-miR-1251-3p	JADE1		hsa-miR-1825	ZBTB8A		hsa-miR-198	ZDHHC15		hsa-miR-421	CAMTA1		hsa-miR-580-3p	RSC1A1		hsa-miR-640	LENG8		hsa-miR-1305	GPC6		hsa-miR-562	ZNF347		hsa-miR-1264	MAP3K2		hsa-miR-1299	POLR2M		hsa-miR-370-3p	HDX		hsa-miR-370-5p	NUDC		hsa-miR-520g-3p	SH3TC2		hsa-miR-520g-5p	HPCAL4
hsa-miR-1184	ANO10		hsa-miR-1200	PIEZO2		hsa-miR-1205	FBN2		hsa-miR-1251-3p	GLCE		hsa-miR-1825	NCAM1		hsa-miR-198	RALGAPB		hsa-miR-421	SLC22A15		hsa-miR-580-3p	TMEM254		hsa-miR-640	KRTAP9-4		hsa-miR-1305	SCCPDH		hsa-miR-562	PTPN3		hsa-miR-1264	LRRC34		hsa-miR-1299	MBNL3		hsa-miR-370-3p	FAM102A		hsa-miR-370-5p	PIK3AP1		hsa-miR-520g-3p	MMP2		hsa-miR-520g-5p	CYTH2
hsa-miR-1184	PPIAL4G		hsa-miR-1200	RRP15		hsa-miR-1205	FBXL8		hsa-miR-1251-3p	KANSL1		hsa-miR-1825	P3H2		hsa-miR-198	NLRP2B		hsa-miR-421	MBTPS2		hsa-miR-580-3p	ITPR2		hsa-miR-640	ZNF33B		hsa-miR-1305	FOXO3		hsa-miR-562	SH3TC2		hsa-miR-1264	ACAP2		hsa-miR-1299	B3GNT2		hsa-miR-370-3p	PIAS4		hsa-miR-370-5p	ST7L		hsa-miR-520g-3p	PRKCI		hsa-miR-520g-5p	EGR1
hsa-miR-1184	KIF3B		hsa-miR-1200	SRRM4		hsa-miR-1205	FBXO31		hsa-miR-1251-3p	CBLN2		hsa-miR-1825	NRSN1		hsa-miR-198	FBXO34		hsa-miR-421	GOLPH3		hsa-miR-580-3p	RC3H1		hsa-miR-640	SHISA6		hsa-miR-1305	KDM7A		hsa-miR-562	SUPT7L		hsa-miR-1264	ZNF644		hsa-miR-1299	MLLT3		hsa-miR-370-3p	DCAF10		hsa-miR-370-5p	SLC24A4		hsa-miR-520g-3p	ARL4A		hsa-miR-520g-5p	CREBRF
hsa-miR-1184	PIK3R1		hsa-miR-1200	SOX30		hsa-miR-1205	FBXW11		hsa-miR-1251-3p	C1orf174		hsa-miR-1825	C1orf74		hsa-miR-198	PAPOLA		hsa-miR-421	DMRT1		hsa-miR-580-3p	PABPC4L		hsa-miR-640	ERBB4		hsa-miR-1305	FAM149A		hsa-miR-562	OPA3		hsa-miR-1264	PIGM		hsa-miR-1299	CD34		hsa-miR-370-3p	UNC5C		hsa-miR-370-5p	HYDIN		hsa-miR-520g-3p	THRA		hsa-miR-520g-5p	WDR73
hsa-miR-1184	FYCO1		hsa-miR-1200	MCFD2		hsa-miR-1205	FBXW8		hsa-miR-1251-3p	C5AR1		hsa-miR-1825	NUCKS1		hsa-miR-198	ZSWIM8		hsa-miR-421	PAFAH1B1		hsa-miR-580-3p	NR2C2		hsa-miR-640	PRRX1		hsa-miR-1305	CACNA2D1		hsa-miR-562	OXNAD1		hsa-miR-1264	CXCR4		hsa-miR-1299	CEP68		hsa-miR-370-3p	NEK9		hsa-miR-370-5p	ANAPC16		hsa-miR-520g-3p	ZNF827		hsa-miR-520g-5p	FGF14
hsa-miR-1184	ENKD1		hsa-miR-1200	ZZEF1		hsa-miR-1205	FCHSD1		hsa-miR-1251-3p	ZDHHC2		hsa-miR-1825	AKAP1		hsa-miR-198	CARMIL1		hsa-miR-421	POLR2D		hsa-miR-580-3p	BTAF1		hsa-miR-640	ELOVL7		hsa-miR-1305	ZNF800		hsa-miR-562	RNF152		hsa-miR-1264	PDHA1		hsa-miR-1299	RNF180		hsa-miR-370-3p	IGF2BP1		hsa-miR-370-5p	NHLH1		hsa-miR-520g-3p	NPAS2		hsa-miR-520g-5p	WWC1
hsa-miR-1184	ARRB1		hsa-miR-1200	FAM107B		hsa-miR-1205	FEM1A		hsa-miR-1251-3p	ARHGEF6		hsa-miR-1825	SPG7		hsa-miR-198	TAF11		hsa-miR-421	HNRNPA1		hsa-miR-580-3p	B3GNT7		hsa-miR-640	NUDT21		hsa-miR-1305	AKAP11		hsa-miR-562	TBCEL		hsa-miR-1264	MCFD2		hsa-miR-1299	MOB1A		hsa-miR-370-3p	WASF2		hsa-miR-370-5p	NFATC3		hsa-miR-520g-3p	ARHGAP19		hsa-miR-520g-5p	RBBP4
hsa-miR-1184	MAPKBP1		hsa-miR-1200	SGSM3		hsa-miR-1205	FGF14		hsa-miR-1251-3p	ZMIZ1		hsa-miR-1825	PPP1R13L		hsa-miR-198	KIN		hsa-miR-421	PDE4D		hsa-miR-580-3p	SCAMP1		hsa-miR-640	RBM27		hsa-miR-1305	DDI2		hsa-miR-562	IL22RA2		hsa-miR-1264	NRARP		hsa-miR-1299	ZNF780B		hsa-miR-370-3p	NUDT2		hsa-miR-370-5p	TNNI1		hsa-miR-520g-3p	TENT5A		hsa-miR-520g-5p	SZRD1
hsa-miR-1184	ARHGAP18		hsa-miR-1200	LPP		hsa-miR-1205	FGFR1OP		hsa-miR-1251-3p	GRSF1		hsa-miR-1825	ZNF563		hsa-miR-198	UBE2V2		hsa-miR-421	CARF		hsa-miR-580-3p	FAM19A4		hsa-miR-640	MTRNR2L1		hsa-miR-1305	CSTF2		hsa-miR-562	PSIP1		hsa-miR-1264	TARDBP		hsa-miR-1299	BRWD1		hsa-miR-370-3p	ATAT1		hsa-miR-370-5p	ODC1		hsa-miR-520g-3p	OSBPL10		hsa-miR-520g-5p	KIF21B
hsa-miR-1184	RNF40		hsa-miR-1200	JAKMIP3		hsa-miR-1205	FHL1		hsa-miR-1251-3p	C1orf141		hsa-miR-1825	ELOVL7		hsa-miR-198	CDK4		hsa-miR-421	CRIM1		hsa-miR-580-3p	SLC45A2		hsa-miR-640	PTGR2		hsa-miR-1305	KLHL24		hsa-miR-562	ESRRG		hsa-miR-1264	METTL15		hsa-miR-1299	CD22		hsa-miR-370-3p	TRIM55		hsa-miR-370-5p	POLA2		hsa-miR-520g-3p	WDR1		hsa-miR-520g-5p	LOC100287036
hsa-miR-1184	UHRF1		hsa-miR-1200	ZADH2		hsa-miR-1205	FIBIN		hsa-miR-1251-3p	CACNA1E		hsa-miR-1825	ARAP3		hsa-miR-198	DDHD1		hsa-miR-421	MFAP3L		hsa-miR-580-3p	TRIM26		hsa-miR-640	NCAM1		hsa-miR-1305	FRMD6		hsa-miR-562	ZFAND4		hsa-miR-1264	TLL1		hsa-miR-1299	PAQR3		hsa-miR-370-3p	MEGF9		hsa-miR-370-5p	NFE2L1		hsa-miR-520g-3p	EPHB4		hsa-miR-520g-5p	TNFSF15
hsa-miR-1184	BBIP1		hsa-miR-1200	LIN28B		hsa-miR-1205	FLNB		hsa-miR-1251-3p	IGF2BP2		hsa-miR-1825	ABL2		hsa-miR-198	MAK		hsa-miR-421	ROCK2		hsa-miR-580-3p	ZBTB1		hsa-miR-640	SP100		hsa-miR-1305	FNBP1L		hsa-miR-562	SNX2		hsa-miR-1264	CDKN2D		hsa-miR-1299	METTL8		hsa-miR-370-3p	POM121		hsa-miR-370-5p	MRFAP1		hsa-miR-520g-3p	KHDRBS1		hsa-miR-520g-5p	IPO9
hsa-miR-1184	PEG10		hsa-miR-1200	RSBN1		hsa-miR-1205	FNDC10		hsa-miR-1251-3p	CDH7		hsa-miR-1825	PLCB1		hsa-miR-198	CYTIP		hsa-miR-421	MAPK14		hsa-miR-580-3p	TRIM2		hsa-miR-640	GADD45A		hsa-miR-1305	HSPA4L		hsa-miR-562	DKC1		hsa-miR-1264	PDE1C		hsa-miR-1299	CTCF		hsa-miR-370-3p	FNDC7		hsa-miR-370-5p	RNF24		hsa-miR-520g-3p	GRHL2		hsa-miR-520g-5p	SLC4A5
hsa-miR-1184	CLIC6		hsa-miR-1200	ALG9		hsa-miR-1205	FOSL1		hsa-miR-1251-3p	OCRL		hsa-miR-1825	KCNU1		hsa-miR-198	PRKCG		hsa-miR-421	GLCE		hsa-miR-580-3p	BRWD1		hsa-miR-640	EIF4EBP2		hsa-miR-1305	ATXN7		hsa-miR-562	ZNF417		hsa-miR-1264	SLC25A46		hsa-miR-1299	IGF2BP3		hsa-miR-370-3p	EEF2K		hsa-miR-370-5p	QKI		hsa-miR-520g-3p	ZNF543		hsa-miR-520g-5p	NDOR1
hsa-miR-1184	TOMM40L		hsa-miR-1200	CDH4		hsa-miR-1205	FOXI1		hsa-miR-1251-3p	UBN2		hsa-miR-1825	ITGB8		hsa-miR-198	PPP1R3E		hsa-miR-421	SPOCD1		hsa-miR-580-3p	CSMD3		hsa-miR-640	ATP2B1		hsa-miR-1305	ITGB1		hsa-miR-562	FSTL5		hsa-miR-1264	SUDS3		hsa-miR-1299	TOR2A		hsa-miR-370-3p	ARHGEF37		hsa-miR-370-5p	COX8A		hsa-miR-520g-3p	NBEA		hsa-miR-520g-5p	AXL
hsa-miR-1184	DPH3		hsa-miR-1200	AJUBA		hsa-miR-1205	FOXJ3		hsa-miR-1251-3p	ZNF462		hsa-miR-1825	CD300LB		hsa-miR-198	CISD3		hsa-miR-421	PCDH12		hsa-miR-580-3p	TMEM154		hsa-miR-640	DUT		hsa-miR-1305	ZNF426		hsa-miR-562	COL19A1		hsa-miR-1264	RGS13		hsa-miR-1299	TMEM64		hsa-miR-370-3p	STUM		hsa-miR-370-5p	SPOCK2		hsa-miR-520g-3p	ZNF426		hsa-miR-520g-5p	ECT2L
hsa-miR-1184	DHX35		hsa-miR-1200	BDP1		hsa-miR-1205	FOXK1		hsa-miR-1251-3p	ADAMTSL1		hsa-miR-1825	USP46		hsa-miR-198	MCTS1		hsa-miR-421	DDA1		hsa-miR-580-3p	GADL1		hsa-miR-640	SAR1B		hsa-miR-1305	USP46		hsa-miR-562	SPRY3		hsa-miR-1264	BIRC6		hsa-miR-1299	MID1		hsa-miR-370-3p	CCDC32		hsa-miR-370-5p	ZNF827		hsa-miR-520g-3p	SLC45A4		hsa-miR-520g-5p	FBXO48
hsa-miR-1184	TMEM67		hsa-miR-1200	ERMP1		hsa-miR-1205	FOXP1		hsa-miR-1251-3p	NUP62		hsa-miR-1825	ASPH		hsa-miR-198	PIAS4		hsa-miR-421	ANKRD13C		hsa-miR-580-3p	TRANK1		hsa-miR-640	TMEM267		hsa-miR-1305	CPSF7		hsa-miR-562	DHRS2		hsa-miR-1264	LZTFL1		hsa-miR-1299	MCU		hsa-miR-370-3p	NR6A1		hsa-miR-370-5p	ARHGEF7		hsa-miR-520g-3p	TAB3		hsa-miR-520g-5p	GPATCH2L
hsa-miR-1184	NUMB		hsa-miR-1200	ARL15		hsa-miR-1205	FRMD6		hsa-miR-1251-3p	SLCO2A1		hsa-miR-1825	CCNJ		hsa-miR-198	UCN2		hsa-miR-421	CDYL2		hsa-miR-580-3p	ZFYVE16		hsa-miR-640	IGF1R		hsa-miR-1305	PTGER4		hsa-miR-562	AGPS		hsa-miR-1264	COL11A1		hsa-miR-1299	NPAP1		hsa-miR-370-3p	NXF1		hsa-miR-370-5p	ADAT2		hsa-miR-520g-3p	PPARGC1B		hsa-miR-520g-5p	NEBL
hsa-miR-1184	GREM2		hsa-miR-1200	DIO2		hsa-miR-1205	FRYL		hsa-miR-1251-3p	AGL		hsa-miR-1825	EXOSC3		hsa-miR-198	THUMPD2		hsa-miR-421	AARD		hsa-miR-580-3p	TRIM5		hsa-miR-640	SAMD12		hsa-miR-1305	CASQ2		hsa-miR-562	ANO3		hsa-miR-1264	TOX3		hsa-miR-1299	UNG		hsa-miR-370-3p	KCNQ5		hsa-miR-370-5p	FAM180A		hsa-miR-520g-3p	COL5A2		hsa-miR-520g-5p	CALN1
hsa-miR-1184	ATAD2B		hsa-miR-1200	RASGRP3		hsa-miR-1205	FYCO1		hsa-miR-1251-3p	ENPEP		hsa-miR-1825	CREBRF		hsa-miR-198	PRAMEF25		hsa-miR-421	IMMT		hsa-miR-580-3p	LSM5		hsa-miR-640	PALM2-AKAP2		hsa-miR-1305	JADE1		hsa-miR-562	ARFGAP3		hsa-miR-1264	PPP2CA		hsa-miR-1299	ENPP6		hsa-miR-370-3p	UBXN4		hsa-miR-370-5p	CBLL2		hsa-miR-520g-3p	CEACAM1		hsa-miR-520g-5p	XPO4
hsa-miR-1184	CCDC93		hsa-miR-1200	IKZF2		hsa-miR-1205	FZD4		hsa-miR-1251-3p	FBN2		hsa-miR-1825	TGFB2		hsa-miR-198	ZNF623		hsa-miR-421	DNAJB14		hsa-miR-580-3p	BAG2		hsa-miR-640	ZRANB2		hsa-miR-1305	ZNF557		hsa-miR-562	PTGER3		hsa-miR-1264	KIF1B		hsa-miR-1299	MAST4		hsa-miR-370-3p	CHP2		hsa-miR-370-5p	SKP1		hsa-miR-520g-3p	MACC1		hsa-miR-520g-5p	GAD2
hsa-miR-1184	DAP		hsa-miR-1200	PDE6B		hsa-miR-1205	GALNT6		hsa-miR-1251-3p	EZH1		hsa-miR-1825	ZNF776		hsa-miR-198	VPS26A		hsa-miR-421	FAM9B		hsa-miR-580-3p	PTCHD4		hsa-miR-640	ROBO4		hsa-miR-1305	TMED7		hsa-miR-562	SNN		hsa-miR-1264	PCGF6		hsa-miR-1299	SLC4A9		hsa-miR-370-3p	NDUFB4		hsa-miR-370-5p	GIN1		hsa-miR-520g-3p	HOOK3		hsa-miR-520g-5p	SIGLEC8
hsa-miR-1184	EML6		hsa-miR-1200	CLCF1		hsa-miR-1205	GAN		hsa-miR-1251-3p	PPP3R1		hsa-miR-1825	ARIH2		hsa-miR-198	FRS2		hsa-miR-421	PICALM		hsa-miR-580-3p	HOMEZ		hsa-miR-640	AKAP2		hsa-miR-1305	SLC36A4		hsa-miR-562	NLN		hsa-miR-1264	CREB1		hsa-miR-1299	GFM1		hsa-miR-370-3p	KCNK10		hsa-miR-370-5p	IPPK		hsa-miR-520g-3p	MAGI1		hsa-miR-520g-5p	NR2C2
hsa-miR-1184	CELF4		hsa-miR-1200	USP12		hsa-miR-1205	GAS8		hsa-miR-1251-3p	MMP16		hsa-miR-1825	MICAL3		hsa-miR-198	CYTH3		hsa-miR-421	HOXA9		hsa-miR-580-3p	A1CF		292			hsa-miR-1305	TRHDE		hsa-miR-562	ZNF334		hsa-miR-1264	BRWD3		hsa-miR-1299	FAM172A		hsa-miR-370-3p	WDR82		hsa-miR-370-5p	CCDC113		hsa-miR-520g-3p	CHD9		hsa-miR-520g-5p	TUBB6
hsa-miR-1184	PHF5A		hsa-miR-1200	OSBPL8		hsa-miR-1205	GATA3		hsa-miR-1251-3p	ORC6		hsa-miR-1825	RABGAP1		hsa-miR-198	KPNA6		hsa-miR-421	CACUL1		hsa-miR-580-3p	NFAT5		291			hsa-miR-1305	ATP2A1		hsa-miR-562	RSBN1		hsa-miR-1264	RAB11FIP2		hsa-miR-1299	OTULINL		hsa-miR-370-3p	MPV17L2		hsa-miR-370-5p	RNF152		hsa-miR-520g-3p	B3GAT3		hsa-miR-520g-5p	DDX41
hsa-miR-1184	ST3GAL1		hsa-miR-1200	YWHAB		hsa-miR-1205	GCNT1		hsa-miR-1251-3p	SCRN1		hsa-miR-1825	NFYA		hsa-miR-198	DSCAM		hsa-miR-421	TMEM65		hsa-miR-580-3p	NEK1		290			hsa-miR-1305	RBPMS		hsa-miR-562	ATP6V1G2		hsa-miR-1264	BTBD7		hsa-miR-1299	CD164		hsa-miR-370-3p	TMEM86A		hsa-miR-370-5p	AP1AR		hsa-miR-520g-3p	PIK3C2A		hsa-miR-520g-5p	INPP4A
hsa-miR-1184	THEMIS2		hsa-miR-1200	WIPF3		hsa-miR-1205	GEMIN5		hsa-miR-1251-3p	STRIP2		hsa-miR-1825	SPRED3		hsa-miR-198	RGS10		hsa-miR-421	GPATCH2L		hsa-miR-580-3p	GTPBP3		289			hsa-miR-1305	ARFIP1		hsa-miR-562	SREBF1		hsa-miR-1264	VPS54		hsa-miR-1299	DNAJC30		hsa-miR-370-3p	ADCY6		hsa-miR-370-5p	FAM174B		hsa-miR-520g-3p	KIAA1958		hsa-miR-520g-5p	GPR17
hsa-miR-1184	ARID1A		hsa-miR-1200	ITGAL		hsa-miR-1205	GFRA1		hsa-miR-1251-3p	CREB3L2		hsa-miR-1825	ADAM23		hsa-miR-198	STXBP1		hsa-miR-421	ZNF33B		hsa-miR-580-3p	GTF2H5		288			hsa-miR-1305	EIF2S1		hsa-miR-562	UTP23		hsa-miR-1264	PCNX1		hsa-miR-1299	EYA4		hsa-miR-370-3p	PLXNA4		hsa-miR-370-5p	FAM13A		hsa-miR-520g-3p	C4orf3		hsa-miR-520g-5p	SP4
hsa-miR-1184	PEA15		hsa-miR-1200	NUCKS1		hsa-miR-1205	GLB1L2		hsa-miR-1251-3p	METTL8		hsa-miR-1825	CENPO		hsa-miR-198	IPO9		hsa-miR-421	RAPGEF2		hsa-miR-580-3p	PPP2R1B		287			hsa-miR-1305	SLC25A5		hsa-miR-562	CDCA2		hsa-miR-1264	GTF2H1		hsa-miR-1299	TMEM72		hsa-miR-370-3p	GPATCH2L		hsa-miR-370-5p	FOXN3		hsa-miR-520g-3p	PARG		hsa-miR-520g-5p	SFRP1
hsa-miR-1184	VPS13C		hsa-miR-1200	TNRC6C		hsa-miR-1205	GLI3		hsa-miR-1251-3p	CACNA2D1		hsa-miR-1825	ZNF705D		hsa-miR-198	SIX4		hsa-miR-421	NR3C1		hsa-miR-580-3p	DCLK1		286			hsa-miR-1305	RASA2		hsa-miR-562	SLC38A1		hsa-miR-1264	C5orf63		hsa-miR-1299	LRRC10		hsa-miR-370-3p	KIAA0355		hsa-miR-370-5p	EIF4G2		hsa-miR-520g-3p	RUNX2		hsa-miR-520g-5p	FAM120C
hsa-miR-1184	EOMES		hsa-miR-1200	TRIL		hsa-miR-1205	GLIS3		hsa-miR-1251-3p	GRM1		hsa-miR-1825	SLC24A2		hsa-miR-198	DNAJC5G		hsa-miR-421	SLC37A3		hsa-miR-580-3p	ADAM9		285			hsa-miR-1305	PPIE		hsa-miR-562	FAM234B		hsa-miR-1264	CACNB4		hsa-miR-1299	BTAF1		hsa-miR-370-3p	G6PC2		hsa-miR-370-5p	TTC3		hsa-miR-520g-3p	PCDHA9		hsa-miR-520g-5p	SEMA4G
hsa-miR-1184	SOX11		hsa-miR-1200	PKN2		hsa-miR-1205	GLP1R		hsa-miR-1251-3p	HPSE		hsa-miR-1825	ADAM19		hsa-miR-198	DUSP13		hsa-miR-421	KCNJ3		hsa-miR-580-3p	FAM124A		284			hsa-miR-1305	ST7		hsa-miR-562	ZBTB10		hsa-miR-1264	HAUS2		hsa-miR-1299	SCML1		hsa-miR-370-3p	PIK3CG		hsa-miR-370-5p	PBX1		hsa-miR-520g-3p	LAT		hsa-miR-520g-5p	KIAA1143
hsa-miR-1184	TEAD1		hsa-miR-1200	PTPN7		hsa-miR-1205	GLUD1		hsa-miR-1251-3p	PTPRD		hsa-miR-1825	ZNF579		hsa-miR-198	XAF1		hsa-miR-421	FAM172A		hsa-miR-580-3p	CIAO2A		283			hsa-miR-1305	USF3		hsa-miR-562	SPINK13		hsa-miR-1264	SRSF2		hsa-miR-1299	FN3KRP		hsa-miR-370-3p	CDH13		hsa-miR-370-5p	MYLK3		hsa-miR-520g-3p	NRBP1		hsa-miR-520g-5p	NLGN4Y
hsa-miR-1184	C10orf67		hsa-miR-1200	MED22		hsa-miR-1205	GMFB		hsa-miR-1251-3p	CCDC28B		hsa-miR-1825	TP73		hsa-miR-198	ANKRD40		hsa-miR-421	KIF4A		hsa-miR-580-3p	C5orf22		282			hsa-miR-1305	ELOC		hsa-miR-562	FECH		hsa-miR-1264	GLIS3		hsa-miR-1299	PCID2		hsa-miR-370-3p	FOSL2		hsa-miR-370-5p	SEMA3A		hsa-miR-520g-3p	UEVLD		hsa-miR-520g-5p	UMPS
hsa-miR-1184	MTHFD1L		hsa-miR-1200	ADNP2		hsa-miR-1205	GNA13		hsa-miR-1251-3p	KHDC1		hsa-miR-1825	PDPN		hsa-miR-198	ANKRD34C		hsa-miR-421	PDLIM2		hsa-miR-580-3p	CHML		281			hsa-miR-1305	GALNT7		hsa-miR-562	PTGR1		hsa-miR-1264	CHST4		hsa-miR-1299	ABCA1		hsa-miR-370-3p	TRIM59		hsa-miR-370-5p	ATP1A2		hsa-miR-520g-3p	SLC49A4		hsa-miR-520g-5p	SDR39U1
hsa-miR-1184	FBXO45		hsa-miR-1200	KLF3		hsa-miR-1205	GOLGA3		hsa-miR-1251-3p	ATP9A		hsa-miR-1825	ZBTB42		hsa-miR-198	TSHZ1		hsa-miR-421	SLC12A2		hsa-miR-580-3p	TSPY2		280			hsa-miR-1305	DENND5B		hsa-miR-562	CRTAP		hsa-miR-1264	EPHA3		hsa-miR-1299	NINJ1		hsa-miR-370-3p	FBXO40		hsa-miR-370-5p	C2orf49		hsa-miR-520g-3p	UBE2W		hsa-miR-520g-5p	BIN1
hsa-miR-1184	FAM131B		hsa-miR-1200	TTBK1		hsa-miR-1205	GPAM		hsa-miR-1251-3p	SPANXN1		hsa-miR-1825	ZNF468		hsa-miR-198	ENTPD1		hsa-miR-421	MED4		hsa-miR-580-3p	TSPY3		279			hsa-miR-1305	RAB6D		hsa-miR-562	PCSK2		hsa-miR-1264	POF1B		hsa-miR-1299	KCNQ3		hsa-miR-370-3p	SH3BP2		hsa-miR-370-5p	F2RL3		hsa-miR-520g-3p	TNIK		hsa-miR-520g-5p	DISP2
hsa-miR-1184	FOXO4		hsa-miR-1200	BRMS1L		hsa-miR-1205	GPAT4		hsa-miR-1251-3p	AVPR1A		hsa-miR-1825	IKBKB		hsa-miR-198	KRT34		hsa-miR-421	TLCD2		hsa-miR-580-3p	TSPY4		278			hsa-miR-1305	RFX3		hsa-miR-562	STX3		hsa-miR-1264	ARG1		hsa-miR-1299	HLA-A		hsa-miR-370-3p	TMUB2		hsa-miR-370-5p	CLVS1		hsa-miR-520g-3p	DCAF8		hsa-miR-520g-5p	TSKU
hsa-miR-1184	ZNF217		hsa-miR-1200	KCTD15		hsa-miR-1205	GPATCH2L		hsa-miR-1251-3p	ZNF710		hsa-miR-1825	GLIS2		hsa-miR-198	ZMAT4		hsa-miR-421	RNF139		hsa-miR-580-3p	TSPY10		277			hsa-miR-1305	CXCL11		hsa-miR-562	AVIL		hsa-miR-1264	CPSF6		hsa-miR-1299	TSNAX		hsa-miR-370-3p	ACSBG2		hsa-miR-370-5p	CES1		hsa-miR-520g-3p	CSMD3		hsa-miR-520g-5p	DLK1
hsa-miR-1184	EBF1		hsa-miR-1200	SRD5A3		hsa-miR-1205	GPATCH3		hsa-miR-1251-3p	NOL4L		hsa-miR-1825	ZNF559-ZNF177		hsa-miR-198	CAPRIN2		hsa-miR-421	SOCS4		hsa-miR-580-3p	GDA		276			hsa-miR-1305	PROX1		hsa-miR-562	LCLAT1		hsa-miR-1264	KLHL31		hsa-miR-1299	A1CF		hsa-miR-370-3p	BSDC1		hsa-miR-370-5p	CRTAC1		hsa-miR-520g-3p	VCL		hsa-miR-520g-5p	OTUD4
hsa-miR-1184	SH3BGRL2		hsa-miR-1200	CREM		hsa-miR-1205	GPC4		hsa-miR-1251-3p	ADAT2		hsa-miR-1825	USP37		hsa-miR-198	USP37		hsa-miR-421	ENAH		hsa-miR-580-3p	MTO1		275			hsa-miR-1305	SFMBT2		hsa-miR-562	PPARGC1A		hsa-miR-1264	EHF		hsa-miR-1299	SLC2A12		hsa-miR-370-3p	SAP30BP		hsa-miR-370-5p	OSBPL11		hsa-miR-520g-3p	PTPN14		hsa-miR-520g-5p	C6orf136
hsa-miR-1184	CORO6		hsa-miR-1200	HCCS		hsa-miR-1205	GPHN		hsa-miR-1251-3p	SPRY3		hsa-miR-1825	VAMP4		hsa-miR-198	PHF8		hsa-miR-421	SLC36A3		hsa-miR-580-3p	TSPY1		274			hsa-miR-1305	CLIP1		hsa-miR-562	AK2		hsa-miR-1264	DTNA		hsa-miR-1299	SSUH2		hsa-miR-370-3p	SLC10A7		hsa-miR-370-5p	S100A7A		hsa-miR-520g-3p	PDK1		310
hsa-miR-1184	NPPA		hsa-miR-1200	SHISAL1		hsa-miR-1205	GPIHBP1		hsa-miR-1251-3p	COL4A6		hsa-miR-1825	MAPK4		hsa-miR-198	DIO1		hsa-miR-421	ZNF678		hsa-miR-580-3p	TSPY8		273			hsa-miR-1305	FLRT2		hsa-miR-562	AMBN		hsa-miR-1264	WNT5A		hsa-miR-1299	TMEM167A		hsa-miR-370-3p	CREB3L2		hsa-miR-370-5p	CRLS1		hsa-miR-520g-3p	ESYT2		309
hsa-miR-1184	ZNRF3		hsa-miR-1200	ZNF664		hsa-miR-1205	GPR155		hsa-miR-1251-3p	ZFHX3		hsa-miR-1825	MPP5		hsa-miR-198	KIF3A		hsa-miR-421	SEC11C		hsa-miR-580-3p	FUT9		272			hsa-miR-1305	CEP63		hsa-miR-562	SFN		hsa-miR-1264	HOMER1		hsa-miR-1299	ZBTB38		hsa-miR-370-3p	IFNAR1		hsa-miR-370-5p	CRY2		hsa-miR-520g-3p	GPATCH2L		308
hsa-miR-1184	HERC4		hsa-miR-1200	FGFR1OP2		hsa-miR-1205	GPR68		hsa-miR-1251-3p	ANKEF1		hsa-miR-1825	ALS2		hsa-miR-198	RPL22L1		hsa-miR-421	DOK6		hsa-miR-580-3p	TBK1		271			hsa-miR-1305	ELMOD2		hsa-miR-562	SNAP25		hsa-miR-1264	IVNS1ABP		hsa-miR-1299	PARVA		hsa-miR-370-3p	SNX8		hsa-miR-370-5p	GMIP		hsa-miR-520g-3p	KIF11		307
hsa-miR-1184	CHST2		hsa-miR-1200	RPS6KA6		hsa-miR-1205	GPR83		hsa-miR-1251-3p	ZNF629		hsa-miR-1825	RALGAPA1		hsa-miR-198	SLC33A1		hsa-miR-421	SUPT16H		hsa-miR-580-3p	WNT5A		270			hsa-miR-1305	SEC11C		hsa-miR-562	HORMAD1		hsa-miR-1264	RASGRF2		hsa-miR-1299	GZF1		hsa-miR-370-3p	RAB6B		hsa-miR-370-5p	SHISAL1		hsa-miR-520g-3p	SS18L1		306
hsa-miR-1184	NPLOC4		hsa-miR-1200	THRB		hsa-miR-1205	GPRIN3		hsa-miR-1251-3p	FGL2		hsa-miR-1825	NUFIP2		hsa-miR-198	S100A3		hsa-miR-421	DMXL2		hsa-miR-580-3p	SELP		269			hsa-miR-1305	TMEM215		hsa-miR-562	CDK8		hsa-miR-1264	GPR61		hsa-miR-1299	PROX2		hsa-miR-370-3p	RPRD1A		hsa-miR-370-5p	DELE1		hsa-miR-520g-3p	EYA1		305
hsa-miR-1184	TSPAN17		hsa-miR-1200	SEMA5A		hsa-miR-1205	GPSM1		hsa-miR-1251-3p	BCL11B		hsa-miR-1825	GJB4		hsa-miR-198	SV2C		hsa-miR-421	PIP4K2A		hsa-miR-580-3p	SLC5A3		268			hsa-miR-1305	SPOP		hsa-miR-562	TEX9		hsa-miR-1264	LMLN		hsa-miR-1299	ZNRF1		hsa-miR-370-3p	AQP4		hsa-miR-370-5p	PLXNA4		hsa-miR-520g-3p	HOMEZ		304
hsa-miR-1184	RAP2A		hsa-miR-1200	LDB2		hsa-miR-1205	GRIK3		hsa-miR-1251-3p	UBE2H		hsa-miR-1825	ZNF705E		hsa-miR-198	UBL3		hsa-miR-421	ONECUT2		hsa-miR-580-3p	CNOT7		267			hsa-miR-1305	SPON1		hsa-miR-562	FMO2		hsa-miR-1264	MED28		hsa-miR-1299	ATP5MG		hsa-miR-370-3p	PRMT2		hsa-miR-370-5p	PPP4R1		hsa-miR-520g-3p	KLF10		303
hsa-miR-1184	SFXN5		hsa-miR-1200	SOX11		hsa-miR-1205	GRIN2A		hsa-miR-1251-3p	PCSK6		hsa-miR-1825	RIT1		hsa-miR-198	CCDC184		hsa-miR-421	SPRED2		hsa-miR-580-3p	UEVLD		266			hsa-miR-1305	GGCX		hsa-miR-562	UEVLD		hsa-miR-1264	DCAF12L1		hsa-miR-1299	BTN2A2		hsa-miR-370-3p	RAD54L2		hsa-miR-370-5p	SLC39A8		hsa-miR-520g-3p	TCF4		302
hsa-miR-1184	ACIN1		hsa-miR-1200	SRC		hsa-miR-1205	GRK6		hsa-miR-1251-3p	SEC16A		hsa-miR-1825	ZNF329		hsa-miR-198	SEZ6		hsa-miR-421	ARHGAP19		hsa-miR-580-3p	DPP10		265			hsa-miR-1305	FAR1		hsa-miR-562	RABGEF1		hsa-miR-1264	MAF		hsa-miR-1299	FABP3		hsa-miR-370-3p	PRPF38A		hsa-miR-370-5p	SLC35F1		hsa-miR-520g-3p	PIK3R1		301
hsa-miR-1184	USP20		hsa-miR-1200	POTEE		hsa-miR-1205	GRM1		hsa-miR-1251-3p	FGF12		hsa-miR-1825	CNR1		hsa-miR-198	ACKR3		hsa-miR-421	ZCCHC14		hsa-miR-580-3p	FMNL3		264			hsa-miR-1305	RAB33B		hsa-miR-562	CELSR2		hsa-miR-1264	LIN7A		hsa-miR-1299	GRIA2		hsa-miR-370-3p	LPCAT1		hsa-miR-370-5p	RALGPS2		hsa-miR-520g-3p	TFEB		300
hsa-miR-1184	SPATS2		hsa-miR-1200	POC1B		hsa-miR-1205	GSTM4		hsa-miR-1251-3p	SHLD1		hsa-miR-1825	ERC1		hsa-miR-198	ZDHHC9		hsa-miR-421	POLQ		hsa-miR-580-3p	TRIM71		263			hsa-miR-1305	TXLNG		hsa-miR-562	NEURL1B		hsa-miR-1264	TSPAN2		hsa-miR-1299	RIMS4		hsa-miR-370-3p	USP35		hsa-miR-370-5p	C5orf24		hsa-miR-520g-3p	ZCCHC2		299
hsa-miR-1184	ZSWIM6		hsa-miR-1200	UBE3A		hsa-miR-1205	GTF2H1		hsa-miR-1251-3p	GPBP1		hsa-miR-1825	CHKA		hsa-miR-198	HOXA4		hsa-miR-421	SRI		hsa-miR-580-3p	C3AR1		262			hsa-miR-1305	PLOD2		hsa-miR-562	SLC35A5		hsa-miR-1264	P4HA3		hsa-miR-1299	KLHL15		hsa-miR-370-3p	SLC9A5		hsa-miR-370-5p	UNC80		hsa-miR-520g-3p	TNFAIP8		298
hsa-miR-1184	SFTPB		hsa-miR-1200	PLCH2		hsa-miR-1205	GTF2H5		hsa-miR-1251-3p	ZNF701		hsa-miR-1825	MAP3K11		hsa-miR-198	ATF7		hsa-miR-421	GSE1		hsa-miR-580-3p	NFX1		261			hsa-miR-1305	PSMC2		323			hsa-miR-1264	TRAT1		hsa-miR-1299	RBFOX2		hsa-miR-370-3p	GOSR1		hsa-miR-370-5p	CETN2		hsa-miR-520g-3p	YPEL1		297
hsa-miR-1184	LANCL3		hsa-miR-1200	CAPN15		hsa-miR-1205	GUCA1A		hsa-miR-1251-3p	LARP4B		hsa-miR-1825	TLN2		hsa-miR-198	SLC35B4		hsa-miR-421	REST		hsa-miR-580-3p	AGFG1		260			hsa-miR-1305	TENM3		322			hsa-miR-1264	TMEM200A		hsa-miR-1299	DLG4		hsa-miR-370-3p	ZNF398		hsa-miR-370-5p	CYB5RL		hsa-miR-520g-3p	BCL2L11		296
hsa-miR-1184	MTMR11		hsa-miR-1200	DEDD2		hsa-miR-1205	GUCA2A		hsa-miR-1251-3p	AHR		hsa-miR-1825	BAALC		hsa-miR-198	L3MBTL4		hsa-miR-421	UBE2R2		hsa-miR-580-3p	ZDHHC23		259			hsa-miR-1305	ZBTB20		321			hsa-miR-1264	RBM12B		hsa-miR-1299	MED17		hsa-miR-370-3p	CCNE2		hsa-miR-370-5p	CLDN7		hsa-miR-520g-3p	CCND2		295
hsa-miR-1184	NSMF		hsa-miR-1200	SP100		hsa-miR-1205	GXYLT1		hsa-miR-1251-3p	CCDC141		hsa-miR-1825	B4GAT1		hsa-miR-198	GATA1		hsa-miR-421	UPK1B		hsa-miR-580-3p	CCDC89		258			hsa-miR-1305	SRGAP2		320			hsa-miR-1264	MTAP		hsa-miR-1299	CAPRIN1		hsa-miR-370-3p	RBBP8NL		hsa-miR-370-5p	C17orf107		hsa-miR-520g-3p	CXorf38		294
hsa-miR-1184	ZNF48		hsa-miR-1200	DYRK2		hsa-miR-1205	H2AFJ		hsa-miR-1251-3p	KIAA0408		hsa-miR-1825	DUSP8		hsa-miR-198	KLHDC7B		hsa-miR-421	PRCP		hsa-miR-580-3p	FGF9		257			hsa-miR-1305	SLC25A24		319			hsa-miR-1264	SMAP1		hsa-miR-1299	SMPD1		hsa-miR-370-3p	ZHX3		hsa-miR-370-5p	SOX5		hsa-miR-520g-3p	CGA		293
hsa-miR-1184	ABCG8		hsa-miR-1200	UBE2L3		hsa-miR-1205	HACD2		hsa-miR-1251-3p	KHDC1L		hsa-miR-1825	S100G		hsa-miR-198	BIVM		hsa-miR-421	TUBB		hsa-miR-580-3p	ARMC9		256			hsa-miR-1305	OSTM1		318			hsa-miR-1264	AFP		hsa-miR-1299	NEMP1		hsa-miR-370-3p	FGF11		hsa-miR-370-5p	STAT5B		hsa-miR-520g-3p	WEE1		292
hsa-miR-1184	TRAF3		hsa-miR-1200	FIGNL2		hsa-miR-1205	HCFC1R1		hsa-miR-1251-3p	SESN3		hsa-miR-1825	FAM84B		hsa-miR-198	APOL6		hsa-miR-421	RAB18		hsa-miR-580-3p	PHF12		255			hsa-miR-1305	HOOK3		317			hsa-miR-1264	GABPA		hsa-miR-1299	UNC5C		hsa-miR-370-3p	ATP9A		hsa-miR-370-5p	ADAMTSL3		hsa-miR-520g-3p	ATRNL1		291
hsa-miR-1184	ARHGEF7		hsa-miR-1200	DNASE2		hsa-miR-1205	HEY2		hsa-miR-1251-3p	UBE2D3		hsa-miR-1825	RRAGD		hsa-miR-198	VCP		hsa-miR-421	SPOP		hsa-miR-580-3p	THOC2		254			hsa-miR-1305	RSRC2		316			hsa-miR-1264	NUFIP2		hsa-miR-1299	DNMT3A		hsa-miR-370-3p	ZNF75A		hsa-miR-370-5p	CRB3		hsa-miR-520g-3p	ANKRD50		290
hsa-miR-1184	GCC1		hsa-miR-1200	EIF4EBP2		hsa-miR-1205	HEYL		hsa-miR-1251-3p	MLYCD		hsa-miR-1825	WDTC1		hsa-miR-198	NFYA		hsa-miR-421	ANKRD10		hsa-miR-580-3p	CDR2		253			hsa-miR-1305	C8orf44-SGK3		315			hsa-miR-1264	STT3A		hsa-miR-1299	PDE12		hsa-miR-370-3p	TANC1		hsa-miR-370-5p	FAM13B		hsa-miR-520g-3p	TTYH2		289
hsa-miR-1184	EGFLAM		hsa-miR-1200	ADAM19		hsa-miR-1205	HGH1		hsa-miR-1251-3p	LNX2		hsa-miR-1825	CDCA7L		hsa-miR-198	PPFIA4		hsa-miR-421	GAS7		hsa-miR-580-3p	KIAA1143		252			hsa-miR-1305	EEF1E1		314			hsa-miR-1264	FRMD4B		hsa-miR-1299	PFKFB2		hsa-miR-370-3p	CRLF1		hsa-miR-370-5p	DDX54		hsa-miR-520g-3p	CLCN4		288
hsa-miR-1184	ELMOD3		hsa-miR-1200	LMCD1		hsa-miR-1205	HHAT		hsa-miR-1251-3p	KCTD20		hsa-miR-1825	ENAH		hsa-miR-198	SAP30L		hsa-miR-421	CST9		hsa-miR-580-3p	YTHDF2		251			hsa-miR-1305	SGK3		313			hsa-miR-1264	ELF2		hsa-miR-1299	RTL8B		hsa-miR-370-3p	BSPH1		hsa-miR-370-5p	MRPS9		hsa-miR-520g-3p	IFNAR1		287
hsa-miR-1184	DCBLD2		hsa-miR-1200	NUTM2G		hsa-miR-1205	HIGD1A		hsa-miR-1251-3p	NR3C2		hsa-miR-1825	OSTM1		hsa-miR-198	EML6		hsa-miR-421	MECP2		hsa-miR-580-3p	KLHL20		250			hsa-miR-1305	AMBN		312			hsa-miR-1264	TFAM		hsa-miR-1299	HGSNAT		hsa-miR-370-3p	TNS1		hsa-miR-370-5p	C21orf91		hsa-miR-520g-3p	SAMD8		286
hsa-miR-1184	BACH2		hsa-miR-1200	CLCN5		hsa-miR-1205	HIP1R		hsa-miR-1251-3p	LCP1		hsa-miR-1825	ADAL		hsa-miR-198	YIPF5		hsa-miR-421	LCK		hsa-miR-580-3p	TRIM67		249			hsa-miR-1305	RSPRY1		311			hsa-miR-1264	MECOM		hsa-miR-1299	TMEM132B		hsa-miR-370-3p	CRYAA2		hsa-miR-370-5p	ERCC8		hsa-miR-520g-3p	HIPK2		285
hsa-miR-1184	JAKMIP2		hsa-miR-1200	EML4		hsa-miR-1205	HIST1H2BK		hsa-miR-1251-3p	RELA		hsa-miR-1825	RELA		hsa-miR-198	KCND1		hsa-miR-421	MEF2C		hsa-miR-580-3p	CFI		248			hsa-miR-1305	PRPF4		310			hsa-miR-1264	METTL14		hsa-miR-1299	HIF3A		hsa-miR-370-3p	TBC1D16		hsa-miR-370-5p	CPED1		hsa-miR-520g-3p	NLK		284
hsa-miR-1184	KRTAP10-4		hsa-miR-1200	C17orf75		hsa-miR-1205	HLF		hsa-miR-1251-3p	ST6GAL1		hsa-miR-1825	RNF217		hsa-miR-198	OSBPL3		hsa-miR-421	CDH8		hsa-miR-580-3p	GUCY1A2		247			hsa-miR-1305	P4HA3		309			hsa-miR-1264	MNAT1		hsa-miR-1299	CEP162		hsa-miR-370-3p	CACNG8		hsa-miR-370-5p	ARID1A		hsa-miR-520g-3p	C11orf58		283
hsa-miR-1184	SVOP		hsa-miR-1200	PAN3		hsa-miR-1205	HNF1A		hsa-miR-1251-3p	MSI2		hsa-miR-1825	ANKS6		hsa-miR-198	SPAG9		hsa-miR-421	SAP30L		hsa-miR-580-3p	SENP7		246			hsa-miR-1305	NADK		308			hsa-miR-1264	MBOAT2		hsa-miR-1299	NAV3		hsa-miR-370-3p	MDGA1		hsa-miR-370-5p	HCCS		hsa-miR-520g-3p	JKAMP		282
hsa-miR-1184	LYSMD2		hsa-miR-1200	RBFOX2		hsa-miR-1205	HNRNPH3		hsa-miR-1251-3p	SLCO1A2		hsa-miR-1825	ONECUT2		hsa-miR-198	TPST2		hsa-miR-421	COMMD6		hsa-miR-580-3p	LRRC2		245			hsa-miR-1305	UVSSA		307			hsa-miR-1264	NCK1		hsa-miR-1299	ZC3H7B		hsa-miR-370-3p	KCNK3		hsa-miR-370-5p	TGM2		hsa-miR-520g-3p	ENY2		281
hsa-miR-1184	NPTX1		hsa-miR-1200	MGA		hsa-miR-1205	HOOK3		hsa-miR-1251-3p	CPSF6		hsa-miR-1825	ABHD17C		hsa-miR-198	SCN3B		hsa-miR-421	GSPT1		hsa-miR-580-3p	H3F3A		244			hsa-miR-1305	GID8		306			hsa-miR-1264	RAB3IP		hsa-miR-1299	PADI1		hsa-miR-370-3p	ARF3		hsa-miR-370-5p	PLA2R1		hsa-miR-520g-3p	SCIN		280
hsa-miR-1184	CBX6		hsa-miR-1200	SERPINE1		hsa-miR-1205	HPCAL4		hsa-miR-1251-3p	ABL2		hsa-miR-1825	FOXO4		hsa-miR-198	RIPOR3		hsa-miR-421	CNOT6L		hsa-miR-580-3p	PRDM5		243			hsa-miR-1305	UBR3		305			hsa-miR-1264	AMIGO1		hsa-miR-1299	EDEM1		hsa-miR-370-3p	SETD7		hsa-miR-370-5p	MTMR7		hsa-miR-520g-3p	PRIM2		279
hsa-miR-1184	TRANK1		hsa-miR-1200	FOPNL		hsa-miR-1205	HS2ST1		hsa-miR-1251-3p	CSMD2		hsa-miR-1825	CHRNA7		hsa-miR-198	FAAH		hsa-miR-421	VAMP3		hsa-miR-580-3p	SEC23B		242			hsa-miR-1305	MEIKIN		304			hsa-miR-1264	FBXL2		hsa-miR-1299	KIAA2026		hsa-miR-370-3p	AAK1		hsa-miR-370-5p	FAM199X		hsa-miR-520g-3p	ISCA2		278
hsa-miR-1184	LRRC58		hsa-miR-1200	MAGI3		hsa-miR-1205	HSD11B2		hsa-miR-1251-3p	ZNF431		hsa-miR-1825	MBL2		hsa-miR-198	CDK6		hsa-miR-421	DMRT2		hsa-miR-580-3p	KIF3A		241			hsa-miR-1305	FGG		303			hsa-miR-1264	SYNCRIP		hsa-miR-1299	ANKMY2		hsa-miR-370-3p	TMEM192		hsa-miR-370-5p	BAX		hsa-miR-520g-3p	SYNM		277
hsa-miR-1184	SV2B		hsa-miR-1200	EXOG		hsa-miR-1205	HSPA12A		hsa-miR-1251-3p	TMEM38B		hsa-miR-1825	SMARCA2		hsa-miR-198	GRHL2		hsa-miR-421	CCDC50		hsa-miR-580-3p	PDE6D		240			hsa-miR-1305	ENPP5		302			hsa-miR-1264	SCRN1		hsa-miR-1299	ZNF730		hsa-miR-370-3p	MLC1		hsa-miR-370-5p	ARL14EP		hsa-miR-520g-3p	ARHGAP44		276
hsa-miR-1184	NOL4L		hsa-miR-1200	RNF41		hsa-miR-1205	ICAM1		hsa-miR-1251-3p	RASSF8		hsa-miR-1825	ZNF577		hsa-miR-198	MIPOL1		hsa-miR-421	MTF1		hsa-miR-580-3p	FOXA1		239			hsa-miR-1305	PHC3		301			hsa-miR-1264	ZNF680		hsa-miR-1299	H6PD		hsa-miR-370-3p	CNTN5		hsa-miR-370-5p	OPRM1		hsa-miR-520g-3p	EPHX3		275
hsa-miR-1184	TBC1D19		hsa-miR-1200	FREM1		hsa-miR-1205	ICE1		hsa-miR-1251-3p	ARHGEF38		hsa-miR-1825	SULT1C2		hsa-miR-198	RASAL1		hsa-miR-421	SLC17A8		hsa-miR-580-3p	CBLB		238			hsa-miR-1305	MBD2		300			hsa-miR-1264	HNRNPA0		hsa-miR-1299	ARNTL2		hsa-miR-370-3p	LMOD1		hsa-miR-370-5p	DIPK1C		hsa-miR-520g-3p	CA5B		274
hsa-miR-1184	EPS8L1		hsa-miR-1200	SPCS3		hsa-miR-1205	IGDCC3		hsa-miR-1251-3p	LRRC55		hsa-miR-1825	MINK1		hsa-miR-198	GRIK5		hsa-miR-421	PTPRB		hsa-miR-580-3p	SETBP1		237			hsa-miR-1305	STRN3		299			hsa-miR-1264	ABCA1		hsa-miR-1299	POU3F2		hsa-miR-370-3p	TTYH3		hsa-miR-370-5p	GRIN2C		hsa-miR-520g-3p	AP1AR		273
hsa-miR-1184	LRRC59		hsa-miR-1200	LOC100130357		hsa-miR-1205	IKZF2		hsa-miR-1251-3p	SUSD5		hsa-miR-1825	NTNG1		hsa-miR-198	PAPSS1		hsa-miR-421	DFFB		hsa-miR-580-3p	CHEK1		236			hsa-miR-1305	TMTC3		298			hsa-miR-1264	SF3A1		hsa-miR-1299	ADPRH		hsa-miR-370-3p	BAALC		hsa-miR-370-5p	CR1		hsa-miR-520g-3p	VKORC1L1		272
hsa-miR-1184	TM9SF3		hsa-miR-1200	SLFNL1		hsa-miR-1205	IKZF3		hsa-miR-1251-3p	TDRP		hsa-miR-1825	AFG3L2		hsa-miR-198	LSM8		hsa-miR-421	PROX1		hsa-miR-580-3p	BDP1		235			hsa-miR-1305	CDH6		297			hsa-miR-1264	CAAP1		hsa-miR-1299	PAPOLG		hsa-miR-370-3p	WNT9B		hsa-miR-370-5p	B4GALT5		hsa-miR-520g-3p	BRCA2		271
hsa-miR-1184	IBA57		hsa-miR-1200	PLCXD3		hsa-miR-1205	IL17REL		hsa-miR-1251-3p	SMIM13		hsa-miR-1825	FABP3		hsa-miR-198	STUM		hsa-miR-421	PRAME		hsa-miR-580-3p	LAMTOR3		234			hsa-miR-1305	KITLG		296			hsa-miR-1264	LNPEP		hsa-miR-1299	SYT2		hsa-miR-370-3p	C6orf106		hsa-miR-370-5p	HMGXB4		hsa-miR-520g-3p	ADAM28		270
hsa-miR-1184	ZC2HC1C		hsa-miR-1200	ACTA1		hsa-miR-1205	IL1RN		hsa-miR-1251-3p	MRPS10		hsa-miR-1825	ZNF784		hsa-miR-198	ABHD2		hsa-miR-421	FMN1		hsa-miR-580-3p	CFAP54		233			hsa-miR-1305	NLRP3		295			hsa-miR-1264	ITGA4		hsa-miR-1299	GGA3		hsa-miR-370-3p	ILF3		hsa-miR-370-5p	CDK1		hsa-miR-520g-3p	S1PR3		269
hsa-miR-1184	TATDN2		hsa-miR-1200	ADAM8		hsa-miR-1205	IL20		hsa-miR-1251-3p	ZNF714		hsa-miR-1825	DHX35		hsa-miR-198	ZYG11B		hsa-miR-421	ABCC4		hsa-miR-580-3p	WDR31		232			hsa-miR-1305	PCDHGA8		294			hsa-miR-1264	FGF13		hsa-miR-1299	UST		hsa-miR-370-3p	SPATA2		hsa-miR-370-5p	CFLAR		hsa-miR-520g-3p	TTPAL		268
hsa-miR-1184	AAK1		hsa-miR-1200	TMEM263		hsa-miR-1205	IL4R		hsa-miR-1251-3p	PCNT		hsa-miR-1825	CHP1		hsa-miR-198	CA12		hsa-miR-421	LAMA1		hsa-miR-580-3p	VPS13C		231			hsa-miR-1305	TMTC2		293			hsa-miR-1264	RPS6KA6		hsa-miR-1299	TIA1		hsa-miR-370-3p	SSU72		hsa-miR-370-5p	PATZ1		hsa-miR-520g-3p	CMAS		267
hsa-miR-1184	ATP8A2		hsa-miR-1200	H3F3B		hsa-miR-1205	ILF3		hsa-miR-1251-3p	FBXL7		hsa-miR-1825	C1orf43		hsa-miR-198	IL17RA		hsa-miR-421	CDKL3		hsa-miR-580-3p	ATP6V0A4		230			hsa-miR-1305	SEPHS2		292			hsa-miR-1264	LRAT		hsa-miR-1299	UVRAG		hsa-miR-370-3p	YPEL1		hsa-miR-370-5p	PRXL2C		hsa-miR-520g-3p	TMEM123		266
hsa-miR-1184	VEZF1		hsa-miR-1200	TRPV4		hsa-miR-1205	INCENP		hsa-miR-1251-3p	SMG7		hsa-miR-1825	OR2A4		hsa-miR-198	RTL8C		hsa-miR-421	TGM2		hsa-miR-580-3p	SEC61A2		229			hsa-miR-1305	DHX15		291			hsa-miR-1264	MCTS1		hsa-miR-1299	C2CD2		hsa-miR-370-3p	GPR174		hsa-miR-370-5p	UBA6		hsa-miR-520g-3p	PSMB4		265
hsa-miR-1184	SLC35E2B		hsa-miR-1200	ZNF687		hsa-miR-1205	INSR		hsa-miR-1251-3p	CCNG2		hsa-miR-1825	ZNF814		hsa-miR-198	AFG1L		hsa-miR-421	SLC12A5		hsa-miR-580-3p	PEX19		228			hsa-miR-1305	CLCN4		290			hsa-miR-1264	PTPN20		hsa-miR-1299	WDR37		hsa-miR-370-3p	ARPIN		hsa-miR-370-5p	MVB12B		hsa-miR-520g-3p	SKI		264
hsa-miR-1184	TGOLN2		hsa-miR-1200	NTNG1		hsa-miR-1205	INTS9		hsa-miR-1251-3p	AFF1		hsa-miR-1825	BEND7		hsa-miR-198	PCGF5		hsa-miR-421	SASH1		hsa-miR-580-3p	YPEL2		227			hsa-miR-1305	PPP2R2B		289			hsa-miR-1264	TMPRSS3		hsa-miR-1299	AK3		hsa-miR-370-3p	IPO9		hsa-miR-370-5p	AHSA2P		hsa-miR-520g-3p	BNC2		263
hsa-miR-1184	BCAM		hsa-miR-1200	CCNY		hsa-miR-1205	IPCEF1		hsa-miR-1251-3p	HSD17B12		hsa-miR-1825	ARHGAP10		hsa-miR-198	HAPLN1		hsa-miR-421	CCDC187		hsa-miR-580-3p	LARP1B		226			hsa-miR-1305	CEP170		288			hsa-miR-1264	PTPRO		hsa-miR-1299	MS4A1		hsa-miR-370-3p	PRRX1		hsa-miR-370-5p	ACAA2		hsa-miR-520g-3p	BTBD7		262
hsa-miR-1184	SEC22A		hsa-miR-1200	ATG10		hsa-miR-1205	IPO5		hsa-miR-1251-3p	SOGA3		hsa-miR-1825	CSTF2		hsa-miR-198	LEFTY2		hsa-miR-421	SRD5A1		hsa-miR-580-3p	CHST15		225			hsa-miR-1305	TMEM168		287			hsa-miR-1264	COG7		hsa-miR-1299	BCL2L2		hsa-miR-370-3p	PRRC2B		hsa-miR-370-5p	C1GALT1		hsa-miR-520g-3p	CASP7		261
hsa-miR-1184	SLK		hsa-miR-1200	PDK3		hsa-miR-1205	IQCE		hsa-miR-1251-3p	CREB5		hsa-miR-1825	CLEC5A		hsa-miR-198	HERC4		hsa-miR-421	RNF128		hsa-miR-580-3p	NAV1		224			hsa-miR-1305	TMEM56		286			hsa-miR-1264	PPP1R7		hsa-miR-1299	CLASP2		hsa-miR-370-3p	FBXO22		360			hsa-miR-520g-3p	INO80D		260
hsa-miR-1184	HEYL		hsa-miR-1200	DNAJB5		hsa-miR-1205	IRX1		hsa-miR-1251-3p	TCF4		hsa-miR-1825	ADAMTS5		hsa-miR-198	KCNA1		hsa-miR-421	ANO5		hsa-miR-580-3p	SUMO4		223			hsa-miR-1305	TAF4		285			hsa-miR-1264	RC3H1		hsa-miR-1299	SDK2		hsa-miR-370-3p	ATRN		359			hsa-miR-520g-3p	CXADR		259
hsa-miR-1184	RASGEF1B		hsa-miR-1200	KLHL24		hsa-miR-1205	ISY1		hsa-miR-1251-3p	MPC2		hsa-miR-1825	ATXN7		hsa-miR-198	D2HGDH		hsa-miR-421	NFRKB		hsa-miR-580-3p	PUS7		222			hsa-miR-1305	CDC14B		284			hsa-miR-1264	LGSN		hsa-miR-1299	MELTF		hsa-miR-370-3p	TRAM2		358			hsa-miR-520g-3p	NEUROG2		258
hsa-miR-1184	COPG2		hsa-miR-1200	PANK4		hsa-miR-1205	ITPKC		hsa-miR-1251-3p	UBE2L3		hsa-miR-1825	JUNB		hsa-miR-198	NAT16		hsa-miR-421	CPEB2		hsa-miR-580-3p	SNX9		221			hsa-miR-1305	AGTPBP1		283			hsa-miR-1264	CD55		hsa-miR-1299	TIMM21		hsa-miR-370-3p	FRAS1		357			hsa-miR-520g-3p	CTSS		257
hsa-miR-1184	SOCS7		hsa-miR-1200	TBX6		hsa-miR-1205	ITPR2		hsa-miR-1251-3p	SPN		hsa-miR-1825	KLHL12		hsa-miR-198	SMUG1		hsa-miR-421	FRS3		hsa-miR-580-3p	SRSF2		220			hsa-miR-1305	DTWD2		282			hsa-miR-1264	ZNF675		hsa-miR-1299	RTN4IP1		hsa-miR-370-3p	KLHL21		356			hsa-miR-520g-3p	MEF2A		256
hsa-miR-1184	ZNF576		hsa-miR-1200	RIMKLB		hsa-miR-1205	IYD		hsa-miR-1251-3p	ICOS		hsa-miR-1825	OR9Q1		hsa-miR-198	MLKL		hsa-miR-421	CUX2		hsa-miR-580-3p	PHB2		219			hsa-miR-1305	HIPK1		281			hsa-miR-1264	HCFC1		hsa-miR-1299	CETN3		hsa-miR-370-3p	PALD1		355			hsa-miR-520g-3p	ZNF99		255
hsa-miR-1184	SAMD7		hsa-miR-1200	ZNF618		hsa-miR-1205	JAKMIP2		hsa-miR-1251-3p	NTRK2		hsa-miR-1825	HAPLN1		hsa-miR-198	R3HDM1		hsa-miR-421	TEX261		hsa-miR-580-3p	PCDH15		218			hsa-miR-1305	SLC7A14		280			hsa-miR-1264	PHLDA1		hsa-miR-1299	GAB3		hsa-miR-370-3p	TMEM231		354			hsa-miR-520g-3p	PRR11		254
hsa-miR-1184	TOR2A		hsa-miR-1200	ZNF280D		hsa-miR-1205	JAM2		hsa-miR-1251-3p	CPN2		hsa-miR-1825	VPS26C		hsa-miR-198	JAZF1		hsa-miR-421	UTY		hsa-miR-580-3p	YIPF5		217			hsa-miR-1305	ESRRG		279			hsa-miR-1264	TRAF3IP2		hsa-miR-1299	TMTC1		hsa-miR-370-3p	CD9		353			hsa-miR-520g-3p	KPNA3		253
hsa-miR-1184	IKZF3		hsa-miR-1200	LGR4		hsa-miR-1205	JCAD		hsa-miR-1251-3p	ATP8B1		hsa-miR-1825	COL8A1		hsa-miR-198	KDM2B		hsa-miR-421	NR2C2		hsa-miR-580-3p	PAPSS2		216			hsa-miR-1305	ZNF263		278			hsa-miR-1264	TMEM123		hsa-miR-1299	C1QTNF1		hsa-miR-370-3p	TMEM127		352			hsa-miR-520g-3p	LOX		252
hsa-miR-1184	GRIK3		hsa-miR-1200	HCN4		hsa-miR-1205	JMJD6		hsa-miR-1251-3p	TRAPPC8		hsa-miR-1825	MIER3		hsa-miR-198	RTN4RL1		hsa-miR-421	RHOBTB1		hsa-miR-580-3p	CDYL2		215			hsa-miR-1305	PFKFB3		277			hsa-miR-1264	LIFR		hsa-miR-1299	MRO		hsa-miR-370-3p	C17orf58		351			hsa-miR-520g-3p	MPLKIP		251
hsa-miR-1184	TMPRSS13		hsa-miR-1200	STK10		hsa-miR-1205	JMJD8		hsa-miR-1251-3p	TRAF3IP1		hsa-miR-1825	VGLL2		hsa-miR-198	GNAS		hsa-miR-421	NCAM1		hsa-miR-580-3p	HTN3		214			hsa-miR-1305	MID1		276			hsa-miR-1264	TMEM260		hsa-miR-1299	PHIP		hsa-miR-370-3p	C1QTNF8		350			hsa-miR-520g-3p	FER		250
hsa-miR-1184	NEURL1B		hsa-miR-1200	C8orf87		hsa-miR-1205	JPH2		hsa-miR-1251-3p	AKAP1		hsa-miR-1825	PANX1		hsa-miR-198	ZNF579		hsa-miR-421	SGPP1		hsa-miR-580-3p	APLF		213			hsa-miR-1305	C18orf65		275			hsa-miR-1264	EWSR1		hsa-miR-1299	CUX2		hsa-miR-370-3p	NCDN		349			hsa-miR-520g-3p	NR4A3		249
hsa-miR-1184	SORCS3		hsa-miR-1200	CELF2		hsa-miR-1205	JRK		hsa-miR-1251-3p	ZNF148		hsa-miR-1825	SLF2		hsa-miR-198	FBLN1		hsa-miR-421	CNTN4		hsa-miR-580-3p	TRAK2		212			hsa-miR-1305	ESM1		274			hsa-miR-1264	CDR1		hsa-miR-1299	OAF		hsa-miR-370-3p	PLCH2		348			hsa-miR-520g-3p	KAT6A		248
hsa-miR-1184	TMEM109		hsa-miR-1200	ERCC6L2		hsa-miR-1205	KAT2A		hsa-miR-1251-3p	HIRIP3		hsa-miR-1825	RNF43		hsa-miR-198	STK35		hsa-miR-421	ZNF106		hsa-miR-580-3p	LIX1		211			hsa-miR-1305	RNF138		273			hsa-miR-1264	BCL11B		hsa-miR-1299	LANCL1		hsa-miR-370-3p	FHL1		347			hsa-miR-520g-3p	PTBP3		247
hsa-miR-1184	RPTOR		hsa-miR-1200	ARHGAP25		hsa-miR-1205	KAT7		hsa-miR-1251-3p	FCGR3B		hsa-miR-1825	N4BP3		hsa-miR-198	LYSMD1		hsa-miR-421	ZNF652		hsa-miR-580-3p	CTTNBP2		210			hsa-miR-1305	IKZF5		272			hsa-miR-1264	SRGAP1		hsa-miR-1299	GABRE		hsa-miR-370-3p	NXPH3		346			hsa-miR-520g-3p	CYP7B1		246
hsa-miR-1184	SH2D4B		hsa-miR-1200	MTMR3		hsa-miR-1205	KATNAL2		hsa-miR-1251-3p	C5orf66		hsa-miR-1825	TMEM260		hsa-miR-198	CIITA		hsa-miR-421	STYK1		hsa-miR-580-3p	GLIPR1L1		209			hsa-miR-1305	C5orf30		271			hsa-miR-1264	CHMP1B		hsa-miR-1299	PRKCG		hsa-miR-370-3p	CRYAA		345			hsa-miR-520g-3p	FBXO41		245
hsa-miR-1184	DCC		hsa-miR-1200	CDK6		hsa-miR-1205	KBTBD12		hsa-miR-1251-3p	COPS4		hsa-miR-1825	USP31		hsa-miR-198	PTPN9		hsa-miR-421	ADAMTS19		hsa-miR-580-3p	RAB3C		208			hsa-miR-1305	FAM129A		270			hsa-miR-1264	BZW1		hsa-miR-1299	MTMR3		hsa-miR-370-3p	MR1		344			hsa-miR-520g-3p	MBTPS2		244
hsa-miR-1184	PHOX2B		hsa-miR-1200	GABRA3		hsa-miR-1205	KCNA1		hsa-miR-1251-3p	MAGI1		hsa-miR-1825	ARID2		hsa-miR-198	CASTOR3		hsa-miR-421	NMB		hsa-miR-580-3p	FNIP2		207			hsa-miR-1305	ZBTB4		269			hsa-miR-1264	RORB		hsa-miR-1299	FSD2		hsa-miR-370-3p	ZNF70		343			hsa-miR-520g-3p	SASS6		243
hsa-miR-1184	EIF4B		hsa-miR-1200	IPO9		hsa-miR-1205	KCNA6		hsa-miR-1251-3p	PAX3		hsa-miR-1825	ASB4		hsa-miR-198	ZNF865		hsa-miR-421	FSTL5		hsa-miR-580-3p	SLC38A9		206			hsa-miR-1305	ETV5		268			hsa-miR-1264	ZBTB20		hsa-miR-1299	NRXN3		hsa-miR-370-3p	TET3		342			hsa-miR-520g-3p	ACAD8		242
hsa-miR-1184	MICA		hsa-miR-1200	CTAGE4		hsa-miR-1205	KCNB1		hsa-miR-1251-3p	ESYT3		hsa-miR-1825	ALG11		hsa-miR-198	MED13		hsa-miR-421	SLC7A14		hsa-miR-580-3p	TICAM2		205			hsa-miR-1305	PRTG		267			hsa-miR-1264	GABRB2		hsa-miR-1299	DOLPP1		hsa-miR-370-3p	KLHL3		341			hsa-miR-520g-3p	PEX11B		241
hsa-miR-1184	BICD2		hsa-miR-1200	ARFGEF1		hsa-miR-1205	KCND2		hsa-miR-1251-3p	SPATA2		hsa-miR-1825	TAF9B		hsa-miR-198	ENKUR		hsa-miR-421	CLDN10		hsa-miR-580-3p	TMEM74		204			hsa-miR-1305	MTMR6		266			hsa-miR-1264	GRIA4		hsa-miR-1299	KAZALD1		hsa-miR-370-3p	UBXN7		340			hsa-miR-520g-3p	TMEM65		240
hsa-miR-1184	PHF24		hsa-miR-1200	CTAGE9		hsa-miR-1205	KCNH8		hsa-miR-1251-3p	CHURC1		hsa-miR-1825	RIC8B		hsa-miR-198	SORCS1		hsa-miR-421	MBNL3		hsa-miR-580-3p	SOAT1		203			hsa-miR-1305	PHLPP1		265			hsa-miR-1264	CEMIP		hsa-miR-1299	HDX		hsa-miR-370-3p	GABBR2		339			hsa-miR-520g-3p	EPHB2		239
hsa-miR-1184	TTBK1		hsa-miR-1200	SLC45A3		hsa-miR-1205	KCNMA1		hsa-miR-1251-3p	ARRDC3		hsa-miR-1825	MGAT4B		hsa-miR-198	MPL		hsa-miR-421	ATP6V1C1		hsa-miR-580-3p	AMOT		202			hsa-miR-1305	AGK		264			hsa-miR-1264	PLEKHA8		hsa-miR-1299	KISS1R		hsa-miR-370-3p	ORC5		338			hsa-miR-520g-3p	ZNF596		238
hsa-miR-1184	STK10		hsa-miR-1200	CTAGE8		hsa-miR-1205	KCNN3		hsa-miR-1251-3p	FABP7		hsa-miR-1825	NPTXR		hsa-miR-198	JAM2		hsa-miR-421	AK4		hsa-miR-580-3p	ALS2		201			hsa-miR-1305	CCDC18		263			hsa-miR-1264	TMEM212		hsa-miR-1299	PIK3CB		hsa-miR-370-3p	BAZ1B		337			hsa-miR-520g-3p	QPCTL		237
hsa-miR-1184	SGK3		hsa-miR-1200	PTGS2		hsa-miR-1205	KCNQ2		hsa-miR-1251-3p	IPO9		hsa-miR-1825	PAXBP1		hsa-miR-198	ANTXR2		hsa-miR-421	LRRC4		hsa-miR-580-3p	ZSWIM6		200			hsa-miR-1305	CEP41		262			hsa-miR-1264	CDK13		hsa-miR-1299	HOXD9		hsa-miR-370-3p	CA12		336			hsa-miR-520g-3p	BEND6		236
hsa-miR-1184	HRK		hsa-miR-1200	CEP350		hsa-miR-1205	KCTD15		hsa-miR-1251-3p	CYYR1		hsa-miR-1825	EPPIN		hsa-miR-198	RIMS3		hsa-miR-421	TBX22		hsa-miR-580-3p	UBE4B		199			hsa-miR-1305	LAT2		261			hsa-miR-1264	CPEB4		hsa-miR-1299	TRABD2B		hsa-miR-370-3p	CNBD2		335			hsa-miR-520g-3p	GABRA4		235
hsa-miR-1184	KIF21B		hsa-miR-1200	PXDNL		hsa-miR-1205	KCTD2		hsa-miR-1251-3p	FBXW11		hsa-miR-1825	OPALIN		hsa-miR-198	SLC28A3		hsa-miR-421	AGO4		hsa-miR-580-3p	ANKRD50		198			hsa-miR-1305	FAM199X		260			hsa-miR-1264	ARID1A		hsa-miR-1299	ZNF275		hsa-miR-370-3p	AKAP10		334			hsa-miR-520g-3p	ELAVL4		234
hsa-miR-1184	RP1L1		hsa-miR-1200	ZNF236		hsa-miR-1205	KCTD8		hsa-miR-1251-3p	FKBP10		hsa-miR-1825	TIGAR		hsa-miR-198	ARHGEF9		hsa-miR-421	SYS1		hsa-miR-580-3p	FGF7		197			hsa-miR-1305	MAP10		259			hsa-miR-1264	RSU1		hsa-miR-1299	CA5B		hsa-miR-370-3p	CDC25B		333			hsa-miR-520g-3p	EPB41L2		233
hsa-miR-1184	ST3GAL2		hsa-miR-1200	MARK1		hsa-miR-1205	KCTD9		hsa-miR-1251-3p	ZNF146		hsa-miR-1825	SLC9A8		hsa-miR-198	CCND2		hsa-miR-421	FAM120A		hsa-miR-580-3p	IPO8		196			hsa-miR-1305	PAX9		258			hsa-miR-1264	DEPDC1B		hsa-miR-1299	ZNF331		hsa-miR-370-3p	RAB11FIP3		332			hsa-miR-520g-3p	VAV3		232
hsa-miR-1184	REST		hsa-miR-1200	SPECC1		hsa-miR-1205	KDM4E		hsa-miR-1251-3p	KLF12		hsa-miR-1825	M6PR		hsa-miR-198	PDIK1L		hsa-miR-421	LYSMD1		hsa-miR-580-3p	ZCCHC10		195			hsa-miR-1305	CNTN4		257			hsa-miR-1264	CNTNAP2		hsa-miR-1299	CCM2L		hsa-miR-370-3p	RAB11A		331			hsa-miR-520g-3p	GOLGA1		231
hsa-miR-1184	VKORC1L1		hsa-miR-1200	CCDC69		hsa-miR-1205	KDSR		hsa-miR-1251-3p	LCORL		hsa-miR-1825	ELAVL4		hsa-miR-198	CAMKK2		hsa-miR-421	WIPI2		hsa-miR-580-3p	EPSTI1		194			hsa-miR-1305	NPAT		256			hsa-miR-1264	RAC2		hsa-miR-1299	DOCK5		hsa-miR-370-3p	UBE2L3		330			hsa-miR-520g-3p	NCOA3		230
hsa-miR-1184	NIPBL		hsa-miR-1200	ZNF19		hsa-miR-1205	KIAA0513		hsa-miR-1251-3p	HECTD2		hsa-miR-1825	PHC2		hsa-miR-198	CCN4		hsa-miR-421	KHDRBS3		hsa-miR-580-3p	SLC17A5		193			hsa-miR-1305	TSN		255			hsa-miR-1264	PRPF38A		hsa-miR-1299	ZNF587		hsa-miR-370-3p	MAP3K9		329			hsa-miR-520g-3p	UGP2		229
hsa-miR-1184	KCTD2		hsa-miR-1200	ATP10B		hsa-miR-1205	KIF1A		hsa-miR-1251-3p	POMT2		hsa-miR-1825	ITPRID2		hsa-miR-198	TXNL1		hsa-miR-421	NFKBIZ		hsa-miR-580-3p	ZNF197		192			hsa-miR-1305	ABCD2		254			hsa-miR-1264	GUCY1A2		hsa-miR-1299	ZNF285		hsa-miR-370-3p	SNAP47		328			hsa-miR-520g-3p	NAA40		228
hsa-miR-1184	IDH3A		hsa-miR-1200	TMEM164		hsa-miR-1205	KIF21B		hsa-miR-1251-3p	FRZB		hsa-miR-1825	FBXO33		hsa-miR-198	CDR2L		hsa-miR-421	ABL2		hsa-miR-580-3p	KATNAL2		191			hsa-miR-1305	ARFGEF3		253			hsa-miR-1264	BCOR		hsa-miR-1299	ONECUT2		hsa-miR-370-3p	ITFG1		327			hsa-miR-520g-3p	MBNL3		227
hsa-miR-1184	EIF5		hsa-miR-1200	PAG1		hsa-miR-1205	KIF3B		hsa-miR-1251-3p	TBC1D2B		hsa-miR-1825	DNAJB5		hsa-miR-198	FNDC1		hsa-miR-421	SPATA13		hsa-miR-580-3p	SLAIN1		190			hsa-miR-1305	SLC24A1		252			hsa-miR-1264	TCTN1		hsa-miR-1299	CCDC42		hsa-miR-370-3p	UCP3		326			hsa-miR-520g-3p	CEP128		226
hsa-miR-1184	RUNX2		hsa-miR-1200	ANKRD36		hsa-miR-1205	KIF3C		hsa-miR-1251-3p	ABHD13		hsa-miR-1825	MYEF2		hsa-miR-198	TMEM63C		hsa-miR-421	MAP3K13		hsa-miR-580-3p	PTGFRN		189			hsa-miR-1305	SALL4		251			hsa-miR-1264	HIKESHI		hsa-miR-1299	LIN7A		hsa-miR-370-3p	NOTCH2NLA		325			hsa-miR-520g-3p	CEP57		225
hsa-miR-1184	MIS18BP1		hsa-miR-1200	CASP7		hsa-miR-1205	KIF5C		hsa-miR-1251-3p	SLC1A7		hsa-miR-1825	PLPP2		hsa-miR-198	FAM86B1		hsa-miR-421	KMT5B		hsa-miR-580-3p	MAP1B		188			hsa-miR-1305	OPRM1		250			hsa-miR-1264	SULT2A1		hsa-miR-1299	KBTBD8		hsa-miR-370-3p	USF3		324			hsa-miR-520g-3p	CHAF1A		224
hsa-miR-1184	SINHCAF		hsa-miR-1200	PTGER3		hsa-miR-1205	KIFAP3		hsa-miR-1251-3p	CD244		hsa-miR-1825	SMAD5		hsa-miR-198	SLC7A2		hsa-miR-421	CD200		hsa-miR-580-3p	SLC9C2		187			hsa-miR-1305	RAB27B		249			hsa-miR-1264	MLH3		hsa-miR-1299	APOLD1		hsa-miR-370-3p	RPS6KA6		323			hsa-miR-520g-3p	ZBTB10		223
hsa-miR-1184	ABI3		hsa-miR-1200	KLHL6		hsa-miR-1205	KLF16		hsa-miR-1251-3p	NECAB1		hsa-miR-1825	RIMS1		hsa-miR-198	SYNRG		hsa-miR-421	LPGAT1		hsa-miR-580-3p	ZNF268		186			hsa-miR-1305	CNOT6L		248			hsa-miR-1264	RCC2		hsa-miR-1299	GOLGA8J		hsa-miR-370-3p	FAM43B		322			hsa-miR-520g-3p	TMEM178B		222
hsa-miR-1184	TAOK1		hsa-miR-1200	PDZD2		hsa-miR-1205	KLHL25		hsa-miR-1251-3p	AP2B1		hsa-miR-1825	CCDC88B		hsa-miR-198	NFAT5		hsa-miR-421	PLXDC2		hsa-miR-580-3p	EBLN2		185			hsa-miR-1305	LARP4B		247			hsa-miR-1264	ARMCX2		hsa-miR-1299	ATOH8		hsa-miR-370-3p	ST3GAL4		321			hsa-miR-520g-3p	TRPS1		221
hsa-miR-1184	ILF3		hsa-miR-1200	ESCO1		hsa-miR-1205	KLHL29		hsa-miR-1251-3p	CELF3		hsa-miR-1825	FBXO28		hsa-miR-198	ZNF18		hsa-miR-421	PDE4B		hsa-miR-580-3p	NUDT10		184			hsa-miR-1305	IMPAD1		246			hsa-miR-1264	ABHD17B		hsa-miR-1299	GOLGA8H		hsa-miR-370-3p	KCTD16		320			hsa-miR-520g-3p	TSPAN17		220
hsa-miR-1184	SRGAP3		hsa-miR-1200	LY6E		hsa-miR-1205	KLHL36		hsa-miR-1251-3p	MTMR3		hsa-miR-1825	CCDC43		hsa-miR-198	EFEMP2		hsa-miR-421	WDR35		hsa-miR-580-3p	RGS5		183			hsa-miR-1305	RRAGC		245			hsa-miR-1264	NAPEPLD		hsa-miR-1299	AGTR2		hsa-miR-370-3p	EIF4E		319			hsa-miR-520g-3p	PDE10A		219
hsa-miR-1184	MBL2		hsa-miR-1200	PPP6R3		hsa-miR-1205	KLK3		hsa-miR-1251-3p	KLF6		hsa-miR-1825	SLC25A37		hsa-miR-198	SHISA6		hsa-miR-421	CRK		hsa-miR-580-3p	CDH1		182			hsa-miR-1305	PLCXD3		244			hsa-miR-1264	HOXD13		hsa-miR-1299	EDA		hsa-miR-370-3p	COL4A3		318			hsa-miR-520g-3p	CBX1		218
hsa-miR-1184	CNTD1		hsa-miR-1200	FAM13A		hsa-miR-1205	KLK6		hsa-miR-1251-3p	CNGA3		hsa-miR-1825	SMIM12		hsa-miR-198	WFDC13		hsa-miR-421	KRT6B		hsa-miR-580-3p	CDC42SE1		181			hsa-miR-1305	ANKRD13C		243			hsa-miR-1264	CHM		hsa-miR-1299	NIT1		hsa-miR-370-3p	APOL3		317			hsa-miR-520g-3p	PLEKHO2		217
hsa-miR-1184	KCMF1		hsa-miR-1200	DOT1L		hsa-miR-1205	KMT2C		hsa-miR-1251-3p	AKAP5		hsa-miR-1825	TIMM17A		hsa-miR-198	SH2D4A		hsa-miR-421	PPP2R5E		hsa-miR-580-3p	GM2A		180			hsa-miR-1305	TBC1D8B		242			hsa-miR-1264	B4GALT5		hsa-miR-1299	COG5		hsa-miR-370-3p	C2		316			hsa-miR-520g-3p	POGK		216
hsa-miR-1184	ZNF322		hsa-miR-1200	METRN		hsa-miR-1205	KRBOX4		hsa-miR-1251-3p	RNF24		hsa-miR-1825	EXOC7		hsa-miR-198	ANKRD53		hsa-miR-421	USP12		hsa-miR-580-3p	ANGPTL7		179			hsa-miR-1305	GPR37		241			hsa-miR-1264	ZBED3		hsa-miR-1299	CD300LB		hsa-miR-370-3p	ADGRL3		315			hsa-miR-520g-3p	ZBTB43		215
hsa-miR-1184	KIR3DL2		hsa-miR-1200	ZBTB7A		hsa-miR-1205	KREMEN1		hsa-miR-1251-3p	CERCAM		hsa-miR-1825	FIGN		hsa-miR-198	ICMT		hsa-miR-421	AFF3		hsa-miR-580-3p	ZC3H6		178			hsa-miR-1305	TMEM255A		240			hsa-miR-1264	TXLNB		hsa-miR-1299	GOLGA8M		hsa-miR-370-3p	GRAMD1B		314			hsa-miR-520g-3p	IRS1		214
hsa-miR-1184	PEX5L		hsa-miR-1200	GP2		hsa-miR-1205	KRT80		hsa-miR-1251-3p	RPP30		hsa-miR-1825	ERCC6L2		hsa-miR-198	WDTC1		hsa-miR-421	ARX		hsa-miR-580-3p	NEDD4L		177			hsa-miR-1305	TGFBR1		239			hsa-miR-1264	PLRG1		hsa-miR-1299	TOX		hsa-miR-370-3p	TMEM144		313			hsa-miR-520g-3p	NCBP3		213
hsa-miR-1184	ZC3H7A		hsa-miR-1200	ARMC1		hsa-miR-1205	KRTAP4-4		hsa-miR-1251-3p	ZMYM2		hsa-miR-1825	CAP1		hsa-miR-198	BAG4		hsa-miR-421	CCDC74A		hsa-miR-580-3p	KRTAP9-9		176			hsa-miR-1305	ZBTB21		238			hsa-miR-1264	DHFR		hsa-miR-1299	CDC45		hsa-miR-370-3p	KATNAL1		312			hsa-miR-520g-3p	TCF3		212
hsa-miR-1184	NCMAP		hsa-miR-1200	RAI14		hsa-miR-1205	KRTAP6-3		hsa-miR-1251-3p	ASAH1		hsa-miR-1825	CYTH4		hsa-miR-198	ZNF317		hsa-miR-421	MICU3		hsa-miR-580-3p	FAM214A		175			hsa-miR-1305	LLGL1		237			hsa-miR-1264	TCF20		hsa-miR-1299	ZNF510		hsa-miR-370-3p	XYLT1		311			hsa-miR-520g-3p	MAP3K2		211
hsa-miR-1184	FRAT1		hsa-miR-1200	KIF4A		hsa-miR-1205	LACC1		hsa-miR-1251-3p	C1QL3		hsa-miR-1825	GRB10		hsa-miR-198	TFCP2L1		hsa-miR-421	HOOK3		hsa-miR-580-3p	ATP10D		174			hsa-miR-1305	ELK4		236			hsa-miR-1264	SNTB2		hsa-miR-1299	ZNF362		hsa-miR-370-3p	KCNQ4		310			hsa-miR-520g-3p	ACBD5		210
hsa-miR-1184	CYB561D1		hsa-miR-1200	DMXL1		hsa-miR-1205	LANCL3		hsa-miR-1251-3p	ZNF384		hsa-miR-1825	FER		hsa-miR-198	FAM133A		hsa-miR-421	HOMER1		hsa-miR-580-3p	TBC1D8B		173			hsa-miR-1305	SETDB1		235			hsa-miR-1264	TLE4		hsa-miR-1299	GOLGA8O		hsa-miR-370-3p	SBSPON		309			hsa-miR-520g-3p	SPRY4		209
hsa-miR-1184	SLC2A13		hsa-miR-1200	CAMTA1		hsa-miR-1205	LBH		hsa-miR-1251-3p	RIMBP2		hsa-miR-1825	MLLT6		hsa-miR-198	FRMD5		hsa-miR-421	EPS8		hsa-miR-580-3p	RBM17		172			hsa-miR-1305	RAB30		234			hsa-miR-1264	HECTD2		hsa-miR-1299	PPP1R11		hsa-miR-370-3p	ZSCAN2		308			hsa-miR-520g-3p	USF3		208
hsa-miR-1184	SLC30A7		hsa-miR-1200	GBP1		hsa-miR-1205	LCE1A		hsa-miR-1251-3p	SPTLC2		hsa-miR-1825	ANK3		hsa-miR-198	UBXN10		hsa-miR-421	ATXN1		hsa-miR-580-3p	FGD4		171			hsa-miR-1305	VAPA		233			hsa-miR-1264	PABPC1L2A		hsa-miR-1299	MXD4		hsa-miR-370-3p	PIGH		307			hsa-miR-520g-3p	AZIN1		207
hsa-miR-1184	GLS		hsa-miR-1200	EPOR		hsa-miR-1205	LDAH		hsa-miR-1251-3p	IRF4		hsa-miR-1825	CAT		hsa-miR-198	ERO1A		hsa-miR-421	ARHGAP35		hsa-miR-580-3p	WIPF3		170			hsa-miR-1305	LNX2		232			hsa-miR-1264	FPR2		hsa-miR-1299	MASP1		hsa-miR-370-3p	HIPK2		306			hsa-miR-520g-3p	ASAH1		206
hsa-miR-1184	NEURL1		hsa-miR-1200	SNX21		hsa-miR-1205	LDLRAD2		hsa-miR-1251-3p	DEPTOR		hsa-miR-1825	SCAI		hsa-miR-198	AMMECR1L		hsa-miR-421	HIVEP1		hsa-miR-580-3p	FAM129A		169			hsa-miR-1305	SYNPO2		231			hsa-miR-1264	HERC2		hsa-miR-1299	TAOK1		hsa-miR-370-3p	MAML1		305			hsa-miR-520g-3p	LIMS1		205
hsa-miR-1184	FAM180A		hsa-miR-1200	TRPM8		hsa-miR-1205	LETMD1		hsa-miR-1251-3p	SORCS1		hsa-miR-1825	ELMO1		hsa-miR-198	SLC41A1		hsa-miR-421	DDX3X		hsa-miR-580-3p	RAP1B		168			hsa-miR-1305	NFATC3		230			hsa-miR-1264	TNRC6B		hsa-miR-1299	SLC24A2		hsa-miR-370-3p	SMARCD1		304			hsa-miR-520g-3p	POLR3F		204
hsa-miR-1184	RASAL2		hsa-miR-1200	SH3GL2		hsa-miR-1205	LHFPL4		hsa-miR-1251-3p	KCTD2		hsa-miR-1825	OTUD5		hsa-miR-198	TRAPPC2L		hsa-miR-421	IPO5		hsa-miR-580-3p	ERP44		167			hsa-miR-1305	INSC		229			hsa-miR-1264	MEX3C		hsa-miR-1299	GOLGA8R		hsa-miR-370-3p	ATP7B		303			hsa-miR-520g-3p	GORASP1		203
hsa-miR-1184	PRMT8		hsa-miR-1200	AHCYL2		hsa-miR-1205	LHFPL5		hsa-miR-1251-3p	UBE2O		hsa-miR-1825	C18orf25		hsa-miR-198	KCNB1		hsa-miR-421	RBBP7		hsa-miR-580-3p	GTPBP2		166			hsa-miR-1305	PYGO1		228			hsa-miR-1264	PABPC1L2B		hsa-miR-1299	MTHFD2		hsa-miR-370-3p	MEIS1		302			hsa-miR-520g-3p	RAB2A		202
hsa-miR-1184	RAB30		hsa-miR-1200	RPEL1		hsa-miR-1205	LIF		hsa-miR-1251-3p	RHOBTB3		hsa-miR-1825	SERPINB8		hsa-miR-198	EPN1		hsa-miR-421	CSTF2		hsa-miR-580-3p	SRGAP3		165			hsa-miR-1305	CCDC90B		227			hsa-miR-1264	SPSB1		hsa-miR-1299	GPRC5B		hsa-miR-370-3p	MAP4		301			hsa-miR-520g-3p	INSIG2		201
hsa-miR-1184	JMJD8		hsa-miR-1200	FAM81A		hsa-miR-1205	LITAF		hsa-miR-1251-3p	MAGEB1		hsa-miR-1825	FZD6		hsa-miR-198	FOXP4		hsa-miR-421	BCLAF1		hsa-miR-580-3p	UNC80		164			hsa-miR-1305	RCAN3		226			hsa-miR-1264	EMC2		hsa-miR-1299	LRCH1		hsa-miR-370-3p	MAPK13		300			hsa-miR-520g-3p	SCAI		200
hsa-miR-1184	HIST1H2BK		hsa-miR-1200	PROKR2		hsa-miR-1205	LMNTD1		hsa-miR-1251-3p	ENAH		hsa-miR-1825	POM121		hsa-miR-198	PRKAB2		hsa-miR-421	EMCN		hsa-miR-580-3p	CCNE2		163			hsa-miR-1305	YOD1		225			hsa-miR-1264	GLRA3		hsa-miR-1299	CMTM4		hsa-miR-370-3p	SIX1		299			hsa-miR-520g-3p	TP53INP1		199
hsa-miR-1184	MPI		hsa-miR-1200	KDM7A		hsa-miR-1205	LOC100132813		hsa-miR-1251-3p	INCENP		hsa-miR-1825	TERF2		hsa-miR-198	KCNMA1		hsa-miR-421	PGRMC2		hsa-miR-580-3p	ACSL6		162			hsa-miR-1305	MED4		224			hsa-miR-1264	SMAP2		hsa-miR-1299	GOLGA8K		hsa-miR-370-3p	FAM149B1		298			hsa-miR-520g-3p	PKHD1		198
hsa-miR-1184	FAM168B		hsa-miR-1200	RNF4		hsa-miR-1205	LOC100134391		hsa-miR-1251-3p	ATP7A		hsa-miR-1825	KLHL18		hsa-miR-198	NDRG4		hsa-miR-421	BTBD11		hsa-miR-580-3p	TPK1		161			hsa-miR-1305	RIMS2		223			hsa-miR-1264	ARHGEF6		hsa-miR-1299	BMP8A		hsa-miR-370-3p	BFAR		297			hsa-miR-520g-3p	DNM1L		197
hsa-miR-1184	P3H1		hsa-miR-1200	MAP3K2		hsa-miR-1205	LOC101928841		hsa-miR-1251-3p	PDE7A		hsa-miR-1825	GRIA4		hsa-miR-198	PRIM2		hsa-miR-421	SKIDA1		hsa-miR-580-3p	NT5DC1		160			hsa-miR-1305	FBXO15		222			hsa-miR-1264	SYNDIG1		hsa-miR-1299	PLPBP		hsa-miR-370-3p	RNF170		296			hsa-miR-520g-3p	TNFSF8		196
hsa-miR-1184	LGSN		hsa-miR-1200	SND1		hsa-miR-1205	LONRF2		hsa-miR-1251-3p	KDM5B		hsa-miR-1825	HSPE1-MOB4		hsa-miR-198	VPS35		hsa-miR-421	CCDC74B		hsa-miR-580-3p	ZNF619		159			hsa-miR-1305	DYRK2		221			hsa-miR-1264	PPP4R3A		hsa-miR-1299	SDR16C5		hsa-miR-370-3p	CLVS2		295			hsa-miR-520g-3p	CLSPN		195
hsa-miR-1184	KIR2DL4		hsa-miR-1200	TINF2		hsa-miR-1205	LPCAT1		hsa-miR-1251-3p	CSNK1D		hsa-miR-1825	ARHGAP19		hsa-miR-198	GPR61		hsa-miR-421	CYTH3		hsa-miR-580-3p	MANEAL		158			hsa-miR-1305	G3BP2		220			hsa-miR-1264	TSPAN7		hsa-miR-1299	PDLIM5		hsa-miR-370-3p	DGKZ		294			hsa-miR-520g-3p	DYRK1A		194
hsa-miR-1184	DDHD2		hsa-miR-1200	CCN3		hsa-miR-1205	LRP2BP		hsa-miR-1251-3p	TSPAN5		hsa-miR-1825	BEND3		hsa-miR-198	ADNP		hsa-miR-421	GRIA4		hsa-miR-580-3p	UQCRC2		157			hsa-miR-1305	ARL5A		219			hsa-miR-1264	RIMBP2		hsa-miR-1299	SMARCAD1		hsa-miR-370-3p	EID1		293			hsa-miR-520g-3p	MINDY2		193
hsa-miR-1184	IGFBP2		hsa-miR-1200	RNF144B		hsa-miR-1205	LRRC27		hsa-miR-1251-3p	RBM41		hsa-miR-1825	ARRDC3		hsa-miR-198	NEK5		hsa-miR-421	SPRY1		hsa-miR-580-3p	LIN7A		156			hsa-miR-1305	HDHD2		218			hsa-miR-1264	SORD		hsa-miR-1299	SKP2		hsa-miR-370-3p	ELFN2		292			hsa-miR-520g-3p	THRAP3		192
hsa-miR-1184	C17orf107		hsa-miR-1200	KRTDAP		hsa-miR-1205	LRRC4		hsa-miR-1251-3p	FLRT2		hsa-miR-1825	PPARA		hsa-miR-198	RHOBTB3		hsa-miR-421	MRPL19		hsa-miR-580-3p	SLC39A9		155			hsa-miR-1305	PRSS23		217			hsa-miR-1264	NFKBIE		hsa-miR-1299	ZFP14		hsa-miR-370-3p	HSPBAP1		291			hsa-miR-520g-3p	LRP8		191
hsa-miR-1184	XXYLT1		hsa-miR-1200	DHX40		hsa-miR-1205	LRRC8B		hsa-miR-1251-3p	GCSH		hsa-miR-1825	EVX1		hsa-miR-198	ASTN2		hsa-miR-421	TOLLIP		hsa-miR-580-3p	ZNF451		154			hsa-miR-1305	NEBL		216			hsa-miR-1264	ZXDC		hsa-miR-1299	IKZF3		hsa-miR-370-3p	MRAS		290			hsa-miR-520g-3p	SRGAP2		190
hsa-miR-1184	TRADD		hsa-miR-1200	NRG1		hsa-miR-1205	LRRFIP1		hsa-miR-1251-3p	ABHD6		hsa-miR-1825	APLNR		hsa-miR-198	RTP2		hsa-miR-421	NEUROD6		hsa-miR-580-3p	SKA2		153			hsa-miR-1305	ETNK1		215			hsa-miR-1264	EP300		hsa-miR-1299	STC1		hsa-miR-370-3p	PPP1R16B		289			hsa-miR-520g-3p	KMT5B		189
hsa-miR-1184	TGFB2		hsa-miR-1200	MTFP1		hsa-miR-1205	LSM14A		hsa-miR-1251-3p	LPIN1		hsa-miR-1825	KLF6		hsa-miR-198	PPP1R9B		hsa-miR-421	GFM1		hsa-miR-580-3p	TMEM33		152			hsa-miR-1305	ZZZ3		214			hsa-miR-1264	H1F0		hsa-miR-1299	SERINC5		hsa-miR-370-3p	PDXK		288			hsa-miR-520g-3p	RAPGEF1		188
hsa-miR-1184	UBE2B		hsa-miR-1200	ZNF865		hsa-miR-1205	LTK		hsa-miR-1251-3p	LRRC8A		hsa-miR-1825	ATP6AP1		hsa-miR-198	EMILIN3		hsa-miR-421	RSL1D1		hsa-miR-580-3p	TBX19		151			hsa-miR-1305	UBA5		213			hsa-miR-1264	LAMP2		hsa-miR-1299	DSE		hsa-miR-370-3p	CAVIN1		287			hsa-miR-520g-3p	C1R		187
hsa-miR-1184	PRKAG3		hsa-miR-1200	LIMS1		hsa-miR-1205	LYPD5		hsa-miR-1251-3p	ASXL1		hsa-miR-1825	PGR		hsa-miR-198	PTPN18		hsa-miR-421	TAOK1		hsa-miR-580-3p	LYSMD4		150			hsa-miR-1305	MINDY2		212			hsa-miR-1264	VSX1		hsa-miR-1299	BNC2		hsa-miR-370-3p	CLASP2		286			hsa-miR-520g-3p	GSK3B		186
hsa-miR-1184	MYORG		hsa-miR-1200	SLC32A1		hsa-miR-1205	LZTS1		hsa-miR-1251-3p	PLEKHG7		hsa-miR-1825	BECN1		hsa-miR-198	SERPINA5		hsa-miR-421	RHOT1		hsa-miR-580-3p	TWIST1		149			hsa-miR-1305	NPAS3		211			hsa-miR-1264	SBK1		hsa-miR-1299	LRRC47		hsa-miR-370-3p	LRTM2		285			hsa-miR-520g-3p	ZNF618		185
hsa-miR-1184	SNX22		hsa-miR-1200	VAT1		hsa-miR-1205	MACF1		hsa-miR-1251-3p	FAM172A		hsa-miR-1825	UBTF		hsa-miR-198	FBXO33		hsa-miR-421	PROM2		hsa-miR-580-3p	YTHDC2		148			hsa-miR-1305	KIF21A		210			hsa-miR-1264	ZNF148		hsa-miR-1299	SOCS2		hsa-miR-370-3p	RAB11FIP4		284			hsa-miR-520g-3p	MGAT4A		184
hsa-miR-1184	RLIM		hsa-miR-1200	KCNJ13		hsa-miR-1205	MAEA		hsa-miR-1251-3p	PDGFA		hsa-miR-1825	PPP2R1B		hsa-miR-198	PCDH19		hsa-miR-421	FMN2		hsa-miR-580-3p	TMEM167A		147			hsa-miR-1305	WIPI2		209			hsa-miR-1264	NCOA2		hsa-miR-1299	MTMR6		hsa-miR-370-3p	KRT80		283			hsa-miR-520g-3p	WNK3		183
hsa-miR-1184	PLCG1		hsa-miR-1200	NRP1		hsa-miR-1205	MAP10		hsa-miR-1251-3p	C8orf37		hsa-miR-1825	NOVA2		hsa-miR-198	NAV2		hsa-miR-421	OR12D3		hsa-miR-580-3p	CR2		146			hsa-miR-1305	U2SURP		208			hsa-miR-1264	CNTN3		hsa-miR-1299	SHISA3		hsa-miR-370-3p	ATOH8		282			hsa-miR-520g-3p	ATP2B2		182
hsa-miR-1184	MVB12B		hsa-miR-1200	AGFG1		hsa-miR-1205	MAP1A		hsa-miR-1251-3p	TRERF1		hsa-miR-1825	HAS2		hsa-miR-198	GBP1		hsa-miR-421	PDE4DIP		hsa-miR-580-3p	SOS1		145			hsa-miR-1305	ATXN1		207			hsa-miR-1264	LY75		hsa-miR-1299	AMOT		hsa-miR-370-3p	CLIC6		281			hsa-miR-520g-3p	GPR158		181
hsa-miR-1184	VGLL4		hsa-miR-1200	HTR4		hsa-miR-1205	MAP1B		hsa-miR-1251-3p	ARPIN-AP3S2		hsa-miR-1825	TPPP		hsa-miR-198	DCDC1		hsa-miR-421	RSBN1		hsa-miR-580-3p	PEG10		144			hsa-miR-1305	SLC6A4		206			hsa-miR-1264	GPAM		hsa-miR-1299	THRB		hsa-miR-370-3p	DNAJB1		280			hsa-miR-520g-3p	TMEM168		180
hsa-miR-1184	STIM1		hsa-miR-1200	ATPAF1		hsa-miR-1205	MAP2K4		hsa-miR-1251-3p	RASGRF1		hsa-miR-1825	MOB4		hsa-miR-198	POM121C		hsa-miR-421	SMAD4		hsa-miR-580-3p	UFD1		143			hsa-miR-1305	PLEKHF2		205			hsa-miR-1264	MBNL3		hsa-miR-1299	GOLGA8N		hsa-miR-370-3p	PLA2G5		279			hsa-miR-520g-3p	PLEKHH2		179
hsa-miR-1184	SULF1		hsa-miR-1200	MYRFL		hsa-miR-1205	MAP3K21		hsa-miR-1251-3p	TEAD1		hsa-miR-1825	TRIM71		hsa-miR-198	HDAC4		hsa-miR-421	ZFR		hsa-miR-580-3p	IREB2		142			hsa-miR-1305	SLK		204			hsa-miR-1264	HTRA1		hsa-miR-1299	GJA3		hsa-miR-370-3p	IL5RA		278			hsa-miR-520g-3p	SLC25A36		178
hsa-miR-1184	ELL		hsa-miR-1200	FAM20A		hsa-miR-1205	MAP3K7		hsa-miR-1251-3p	RBM20		hsa-miR-1825	ADRA2A		hsa-miR-198	CAMK2G		hsa-miR-421	CNOT4		hsa-miR-580-3p	CPM		141			hsa-miR-1305	TAF4B		203			hsa-miR-1264	CNOT2		hsa-miR-1299	ME2		hsa-miR-370-3p	HECTD4		277			hsa-miR-520g-3p	RNF144B		177
hsa-miR-1184	STX5		hsa-miR-1200	PGF		hsa-miR-1205	MAP3K9		hsa-miR-1251-3p	NCMAP		hsa-miR-1825	TNNI1		hsa-miR-198	ZRANB3		hsa-miR-421	EYA2		hsa-miR-580-3p	HLCS		140			hsa-miR-1305	KCNA1		202			hsa-miR-1264	ST8SIA5		hsa-miR-1299	CNMD		hsa-miR-370-3p	ECE1		276			hsa-miR-520g-3p	GPM6B		176
hsa-miR-1184	DNM3		hsa-miR-1200	MPP6		hsa-miR-1205	MAP6		hsa-miR-1251-3p	COL19A1		hsa-miR-1825	HOXB1		hsa-miR-198	ADH6		hsa-miR-421	ELK3		hsa-miR-580-3p	IL16		139			hsa-miR-1305	RBBP4		201			hsa-miR-1264	IKBIP		hsa-miR-1299	CYP11B1		hsa-miR-370-3p	GRIK3		275			hsa-miR-520g-3p	FAM126B		175
hsa-miR-1184	FAM86C1		hsa-miR-1200	FYN		hsa-miR-1205	MAPT		hsa-miR-1251-3p	VBP1		hsa-miR-1825	HMCN1		hsa-miR-198	GBP3		hsa-miR-421	IL2RG		hsa-miR-580-3p	PWWP2A		138			hsa-miR-1305	SLC24A4		200			hsa-miR-1264	CNOT8		hsa-miR-1299	C15orf62		hsa-miR-370-3p	FOXRED2		274			hsa-miR-520g-3p	RAD51B		174
hsa-miR-1184	IQCE		hsa-miR-1200	CTPS2		hsa-miR-1205	MARK4		hsa-miR-1251-3p	SFMBT2		hsa-miR-1825	EPHA4		hsa-miR-198	GSTA1		hsa-miR-421	HDAC9		hsa-miR-580-3p	RNF128		137			hsa-miR-1305	HOOK1		199			hsa-miR-1264	SEMA3A		hsa-miR-1299	ADAM12		hsa-miR-370-3p	ATPAF2		273			hsa-miR-520g-3p	DNAJB5		173
hsa-miR-1184	CCDC69		hsa-miR-1200	EIF2A		hsa-miR-1205	MAVS		hsa-miR-1251-3p	GUCY1A1		hsa-miR-1825	ARFIP2		448			hsa-miR-421	TMEM222		hsa-miR-580-3p	FYTTD1		136			hsa-miR-1305	COMMD2		198			hsa-miR-1264	C5orf51		hsa-miR-1299	RNF182		hsa-miR-370-3p	GBX2		272			hsa-miR-520g-3p	BET1		172
hsa-miR-1184	FOXI1		hsa-miR-1200	TEX38		hsa-miR-1205	MBNL3		hsa-miR-1251-3p	H2AFY		hsa-miR-1825	ZNF844		447			hsa-miR-421	SORCS3		hsa-miR-580-3p	NFIA		135			hsa-miR-1305	PGRMC2		197			hsa-miR-1264	DNM1		hsa-miR-1299	VAMP3		hsa-miR-370-3p	VCPIP1		271			hsa-miR-520g-3p	SPTLC2		171
hsa-miR-1184	CASP2		hsa-miR-1200	CCNT2		hsa-miR-1205	MDGA1		hsa-miR-1251-3p	TPBGL		hsa-miR-1825	CLOCK		446			hsa-miR-421	TMEM132D		hsa-miR-580-3p	BTBD9		134			hsa-miR-1305	PIWIL4		196			hsa-miR-1264	PADI1		hsa-miR-1299	RNFT1		hsa-miR-370-3p	SLC6A6		270			hsa-miR-520g-3p	MEIKIN		170
hsa-miR-1184	ARHGEF3		hsa-miR-1200	F13A1		hsa-miR-1205	MECP2		hsa-miR-1251-3p	ZNF578		hsa-miR-1825	KLHDC7A		445			hsa-miR-421	FAM32A		hsa-miR-580-3p	ZNF366		133			hsa-miR-1305	SKIDA1		195			hsa-miR-1264	STOM		hsa-miR-1299	MARCH6		hsa-miR-370-3p	FCRL2		269			hsa-miR-520g-3p	ETF1		169
hsa-miR-1184	FAM163A		hsa-miR-1200	TMEM273		hsa-miR-1205	MED13L		hsa-miR-1251-3p	PACSIN1		hsa-miR-1825	PDE4D		444			hsa-miR-421	LIFR		hsa-miR-580-3p	RYBP		132			hsa-miR-1305	RTTN		194			hsa-miR-1264	GABRA4		hsa-miR-1299	TIMP3		hsa-miR-370-3p	CAMK1D		268			hsa-miR-520g-3p	DMP1		168
hsa-miR-1184	KREMEN1		hsa-miR-1200	CCP110		hsa-miR-1205	MEF2A		hsa-miR-1251-3p	UFSP2		hsa-miR-1825	TRMT10A		443			hsa-miR-421	CHST15		hsa-miR-580-3p	ITPRID2		131			hsa-miR-1305	PWWP3B		193			hsa-miR-1264	ZNF280B		hsa-miR-1299	EVC2		hsa-miR-370-3p	BRF1		267			hsa-miR-520g-3p	KIF1C		167
hsa-miR-1184	SHISA6		hsa-miR-1200	RBM19		hsa-miR-1205	MEF2C		hsa-miR-1251-3p	WBP1L		hsa-miR-1825	ZNF558		442			hsa-miR-421	SPRR2D		hsa-miR-580-3p	CHMP2B		130			hsa-miR-1305	TOR1AIP2		192			hsa-miR-1264	CPEB3		hsa-miR-1299	THAP5		hsa-miR-370-3p	DCLRE1B		266			hsa-miR-520g-3p	ZBTB1		166
hsa-miR-1184	SDC2		hsa-miR-1200	BMP1		hsa-miR-1205	MET		hsa-miR-1251-3p	KALRN		hsa-miR-1825	TBC1D10B		441			hsa-miR-421	TRAF6		hsa-miR-580-3p	MBTD1		129			hsa-miR-1305	DNAH5		191			hsa-miR-1264	MAP10		hsa-miR-1299	EFR3B		hsa-miR-370-3p	SIDT2		265			hsa-miR-520g-3p	GMCL1		165
hsa-miR-1184	SMTNL2		hsa-miR-1200	RAB6A		hsa-miR-1205	METTL8		hsa-miR-1251-3p	SUPT7L		hsa-miR-1825	CSPG4		440			hsa-miR-421	ATXN3		hsa-miR-580-3p	SYT14		128			hsa-miR-1305	C15orf41		190			hsa-miR-1264	PPM1K		hsa-miR-1299	LRRTM4		hsa-miR-370-3p	JMY		264			hsa-miR-520g-3p	PAK1		164
hsa-miR-1184	DNAJC5		hsa-miR-1200	HEPH		hsa-miR-1205	MFSD9		hsa-miR-1251-3p	GCNT4		hsa-miR-1825	POFUT2		439			hsa-miR-421	WBP2NL		hsa-miR-580-3p	AMPH		127			hsa-miR-1305	CDK12		189			hsa-miR-1264	FAM13A		hsa-miR-1299	TANC2		hsa-miR-370-3p	SELENOI		263			hsa-miR-520g-3p	PPP2R3A		163
hsa-miR-1184	MESD		hsa-miR-1200	TMEM107		hsa-miR-1205	MGA		hsa-miR-1251-3p	NF2		hsa-miR-1825	RASGRF1		438			hsa-miR-421	KCNJ10		hsa-miR-580-3p	OXCT1		126			hsa-miR-1305	FAT3		188			hsa-miR-1264	OXA1L		hsa-miR-1299	KIAA1549L		hsa-miR-370-3p	SLC39A8		262			hsa-miR-520g-3p	SLC25A12		162
hsa-miR-1184	UTY		hsa-miR-1200	RIMKLA		hsa-miR-1205	MGRN1		hsa-miR-1251-3p	LMO3		hsa-miR-1825	SH2D5		437			hsa-miR-421	JADE1		hsa-miR-580-3p	GPLD1		125			hsa-miR-1305	KIAA0895		187			hsa-miR-1264	ATXN7L1		hsa-miR-1299	RALBP1		hsa-miR-370-3p	C18orf25		261			hsa-miR-520g-3p	TMEM213		161
hsa-miR-1184	ZDHHC6		hsa-miR-1200	C1orf74		hsa-miR-1205	MICAL3		hsa-miR-1251-3p	OPHN1		hsa-miR-1825	TRIOBP		436			hsa-miR-421	TLE1		hsa-miR-580-3p	ZNF652		124			hsa-miR-1305	SLX4IP		186			hsa-miR-1264	GPNMB		hsa-miR-1299	KPNA5		hsa-miR-370-3p	CMTR1		260			hsa-miR-520g-3p	PLXDC2		160
hsa-miR-1184	PLEKHG4B		hsa-miR-1200	B3GLCT		hsa-miR-1205	MIGA2		hsa-miR-1251-3p	ZNF559		hsa-miR-1825	ADCY7		435			hsa-miR-421	NDUFC1		hsa-miR-580-3p	HIF1AN		123			hsa-miR-1305	MKRN1		185			hsa-miR-1264	ADAT2		hsa-miR-1299	NUDT4		hsa-miR-370-3p	RAB15		259			hsa-miR-520g-3p	NCOA2		159
hsa-miR-1184	DUSP9		hsa-miR-1200	BBX		hsa-miR-1205	MKNK1		hsa-miR-1251-3p	SHISA6		hsa-miR-1825	DCBLD2		434			hsa-miR-421	HINT3		hsa-miR-580-3p	PLEKHG7		122			hsa-miR-1305	PTP4A1		184			hsa-miR-1264	CNOT6L		hsa-miR-1299	CLEC4D		hsa-miR-370-3p	TMEM47		258			hsa-miR-520g-3p	CXCL5		158
hsa-miR-1184	RAC2		hsa-miR-1200	CHURC1-FNTB		hsa-miR-1205	MLLT10		hsa-miR-1251-3p	CD84		hsa-miR-1825	CLIP1		433			hsa-miR-421	NIPAL1		hsa-miR-580-3p	PTPN20		121			hsa-miR-1305	FANCF		183			hsa-miR-1264	PDS5A		hsa-miR-1299	NPEPPS		hsa-miR-370-3p	CAB39		257			hsa-miR-520g-3p	TNN		157
hsa-miR-1184	TMEM260		hsa-miR-1200	ZNF699		hsa-miR-1205	MLXIP		hsa-miR-1251-3p	LBH		hsa-miR-1825	JRK		432			hsa-miR-421	PDE6A		hsa-miR-580-3p	GATAD2A		120			hsa-miR-1305	SSBP2		182			hsa-miR-1264	OSGEPL1		hsa-miR-1299	C1orf109		hsa-miR-370-3p	EFNB3		256			hsa-miR-520g-3p	VPS13D		156
hsa-miR-1184	GRM1		hsa-miR-1200	LDLR		hsa-miR-1205	MMD2		hsa-miR-1251-3p	ZNF124		hsa-miR-1825	PPARD		431			hsa-miR-421	TMEM68		hsa-miR-580-3p	ST5		119			hsa-miR-1305	SIAH1		181			hsa-miR-1264	APPL1		hsa-miR-1299	AMBRA1		hsa-miR-370-3p	TECPR2		255			hsa-miR-520g-3p	MEAF6		155
hsa-miR-1184	CACNA2D2		hsa-miR-1200	TRPV3		hsa-miR-1205	MMP16		hsa-miR-1251-3p	SLC29A2		hsa-miR-1825	MAP1B		430			hsa-miR-421	PPP3R1		hsa-miR-580-3p	WDR44		118			hsa-miR-1305	HDAC9		180			hsa-miR-1264	SERINC2		hsa-miR-1299	AZIN1		hsa-miR-370-3p	PRR5L		254			hsa-miR-520g-3p	MR1		154
hsa-miR-1184	MAP3K21		hsa-miR-1200	RSKR		hsa-miR-1205	MNT		hsa-miR-1251-3p	SEPT6		hsa-miR-1825	FAM78A		429			hsa-miR-421	ADI1		hsa-miR-580-3p	TNFRSF11A		117			hsa-miR-1305	RND3		179			hsa-miR-1264	CAMK2D		hsa-miR-1299	ACTR10		hsa-miR-370-3p	IQCE		253			hsa-miR-520g-3p	USP49		153
hsa-miR-1184	MARCH1		hsa-miR-1200	ADAMTSL4		hsa-miR-1205	MPC1L		hsa-miR-1251-3p	CACNA1C		hsa-miR-1825	FARP2		428			hsa-miR-421	YOD1		hsa-miR-580-3p	METTL8		116			hsa-miR-1305	RGS4		178			hsa-miR-1264	SENP8		hsa-miR-1299	ZC2HC1A		hsa-miR-370-3p	PTPN14		252			hsa-miR-520g-3p	PAK3		152
hsa-miR-1184	ANKRD65		hsa-miR-1200	PIP5K1A		hsa-miR-1205	MREG		hsa-miR-1251-3p	MAOA		hsa-miR-1825	PHACTR4		427			hsa-miR-421	TRAPPC8		hsa-miR-580-3p	PCDHGB7		115			hsa-miR-1305	CDYL2		177			hsa-miR-1264	FAM49B		hsa-miR-1299	GHITM		hsa-miR-370-3p	ZBTB39		251			hsa-miR-520g-3p	FCF1		151
hsa-miR-1184	ZFR		hsa-miR-1200	ZDHHC3		hsa-miR-1205	MRPL43		hsa-miR-1251-3p	CHP1		hsa-miR-1825	NTRK2		426			hsa-miR-421	STRN		hsa-miR-580-3p	SCML2		114			hsa-miR-1305	C1orf174		176			hsa-miR-1264	TDRKH		hsa-miR-1299	WIF1		hsa-miR-370-3p	IGF2R		250			hsa-miR-520g-3p	DYM		150
hsa-miR-1184	LOC100132813		hsa-miR-1200	ENTPD1		hsa-miR-1205	MRPL48		hsa-miR-1251-3p	FER		hsa-miR-1825	RBM47		425			hsa-miR-421	GUCA1C		hsa-miR-580-3p	PCDHGA10		113			hsa-miR-1305	PREPL		175			hsa-miR-1264	FBXL18		hsa-miR-1299	NDRG1		hsa-miR-370-3p	RSAD1		249			hsa-miR-520g-3p	ZNF365		149
hsa-miR-1184	IKZF4		hsa-miR-1200	ZNF384		hsa-miR-1205	MSI1		hsa-miR-1251-3p	ANKRD52		hsa-miR-1825	GIT1		424			hsa-miR-421	BCL7A		hsa-miR-580-3p	PCDHGC4		112			hsa-miR-1305	KLF11		174			hsa-miR-1264	TMEM70		hsa-miR-1299	XRN1		hsa-miR-370-3p	CYB5B		248			hsa-miR-520g-3p	NFAT5		148
hsa-miR-1184	TUB		hsa-miR-1200	PTBP3		hsa-miR-1205	MTA1		hsa-miR-1251-3p	GABRE		hsa-miR-1825	DGKE		423			hsa-miR-421	IDH1		hsa-miR-580-3p	PCDHGB1		111			hsa-miR-1305	DNAAF5		173			hsa-miR-1264	ANKS1B		hsa-miR-1299	PPP1R12B		hsa-miR-370-3p	DDX3X		247			hsa-miR-520g-3p	EXD2		147
hsa-miR-1184	GTF2A1		hsa-miR-1200	MARS2		hsa-miR-1205	MTCP1		hsa-miR-1251-3p	HOXC13		hsa-miR-1825	SPINDOC		422			hsa-miR-421	EFR3A		hsa-miR-580-3p	FAM227A		110			hsa-miR-1305	CNTNAP3B		172			hsa-miR-1264	KLHL28		hsa-miR-1299	MRPL15		hsa-miR-370-3p	FOXO4		246			hsa-miR-520g-3p	SLC5A3		146
hsa-miR-1184	FBXO17		hsa-miR-1200	BTBD7		hsa-miR-1205	MTHFSD		hsa-miR-1251-3p	CUX1		hsa-miR-1825	CCDC120		421			hsa-miR-421	NSUN7		hsa-miR-580-3p	SYNC		109			hsa-miR-1305	TSPAN2		171			hsa-miR-1264	BAZ2B		hsa-miR-1299	LMBRD1		hsa-miR-370-3p	DLD		245			hsa-miR-520g-3p	WIPF2		145
hsa-miR-1184	HMGA1		hsa-miR-1200	MPP5		hsa-miR-1205	MUC3A		hsa-miR-1251-3p	EEF2K		hsa-miR-1825	GPR158		420			hsa-miR-421	NOLC1		hsa-miR-580-3p	PCDHGA3		108			hsa-miR-1305	ADH7		170			hsa-miR-1264	FZD3		hsa-miR-1299	WDR33		hsa-miR-370-3p	NKAPL		244			hsa-miR-520g-3p	NPY1R		144
hsa-miR-1184	RAVER1		hsa-miR-1200	EPHB2		hsa-miR-1205	MUC6		hsa-miR-1251-3p	ULK4		hsa-miR-1825	SLC2A1		419			hsa-miR-421	FZD3		hsa-miR-580-3p	PCDHGB4		107			hsa-miR-1305	ZNF140		169			hsa-miR-1264	LTN1		hsa-miR-1299	ABCA5		hsa-miR-370-3p	BICDL1		243			hsa-miR-520g-3p	MDM1		143
hsa-miR-1184	JRK		hsa-miR-1200	LYPLA2		hsa-miR-1205	MXD1		hsa-miR-1251-3p	VNN1		hsa-miR-1825	NBL1		418			hsa-miR-421	NSUN4		hsa-miR-580-3p	MMAA		106			hsa-miR-1305	ROBO1		168			hsa-miR-1264	HLCS		hsa-miR-1299	TRIM44		hsa-miR-370-3p	RBPJ		242			hsa-miR-520g-3p	ZFX		142
hsa-miR-1184	ADM2		hsa-miR-1200	TSEN54		hsa-miR-1205	MYDGF		hsa-miR-1251-3p	PTGER3		hsa-miR-1825	PAX3		417			hsa-miR-421	WAPL		hsa-miR-580-3p	PCDHGA9		105			hsa-miR-1305	DTD2		167			hsa-miR-1264	IP6K2		hsa-miR-1299	PABPC1L2A		hsa-miR-370-3p	FDFT1		241			hsa-miR-520g-3p	CELSR2		141
hsa-miR-1184	CBL		hsa-miR-1200	LEFTY1		hsa-miR-1205	MYORG		hsa-miR-1251-3p	ABCB8		hsa-miR-1825	SMPD1		416			hsa-miR-421	TBX18		hsa-miR-580-3p	CD38		104			hsa-miR-1305	TMEM167B		166			hsa-miR-1264	STXBP6		hsa-miR-1299	ADGRF1		hsa-miR-370-3p	FAM168B		240			hsa-miR-520g-3p	PPP6C		140
hsa-miR-1184	LIMCH1		hsa-miR-1200	NFX1		hsa-miR-1205	MYT1L		hsa-miR-1251-3p	DLC1		hsa-miR-1825	RER1		415			hsa-miR-421	PEAK1		hsa-miR-580-3p	RPL28		103			hsa-miR-1305	ACVR2B		165			hsa-miR-1264	GID4		hsa-miR-1299	NFATC3		hsa-miR-370-3p	SH3D19		239			hsa-miR-520g-3p	ARHGEF11		139
hsa-miR-1184	OTULIN		hsa-miR-1200	BAZ1A		hsa-miR-1205	N4BP1		hsa-miR-1251-3p	RIMS3		hsa-miR-1825	NDST1		414			hsa-miR-421	SPAG11B		hsa-miR-580-3p	PCDHGB6		102			hsa-miR-1305	NEK7		164			hsa-miR-1264	SLC18B1		hsa-miR-1299	GULP1		hsa-miR-370-3p	ZBTB7C		238			hsa-miR-520g-3p	TMEM245		138
hsa-miR-1184	PYCR3		hsa-miR-1200	SKIL		hsa-miR-1205	N4BP3		hsa-miR-1251-3p	GOPC		hsa-miR-1825	ZNF586		413			hsa-miR-421	SH2D6		hsa-miR-580-3p	PCDHGA6		101			hsa-miR-1305	IL17RD		163			hsa-miR-1264	DCAF4L1		hsa-miR-1299	ERCC6L2		hsa-miR-370-3p	INPP5A		237			hsa-miR-520g-3p	ENAH		137
hsa-miR-1184	LRRC32		hsa-miR-1200	E2F3		hsa-miR-1205	NAF1		hsa-miR-1251-3p	PIP5K1B		hsa-miR-1825	ZNF418		412			hsa-miR-421	CNOT6		hsa-miR-580-3p	PCDHGA12		100			hsa-miR-1305	ADCYAP1		162			hsa-miR-1264	ETV3		hsa-miR-1299	LAIR1		hsa-miR-370-3p	ESS2		236			hsa-miR-520g-3p	CNTN3		136
hsa-miR-1184	ZDHHC3		hsa-miR-1200	STC1		hsa-miR-1205	NANOS2		hsa-miR-1251-3p	POFUT1		hsa-miR-1825	EPB41L1		411			hsa-miR-421	IL2		hsa-miR-580-3p	PCDHGA2		99			hsa-miR-1305	ZFY		161			hsa-miR-1264	LPP		hsa-miR-1299	TTLL5		hsa-miR-370-3p	ARID3B		235			hsa-miR-520g-3p	TRMT9B		135
hsa-miR-1184	REEP2		hsa-miR-1200	HDLBP		hsa-miR-1205	NAP1L4		hsa-miR-1251-3p	CREG1		hsa-miR-1825	PRKCB		410			hsa-miR-421	SCOC		hsa-miR-580-3p	SLC41A2		98			hsa-miR-1305	MIS18BP1		160			hsa-miR-1264	TECTB		hsa-miR-1299	RNF169		hsa-miR-370-3p	OASL		234			hsa-miR-520g-3p	PBK		134
hsa-miR-1184	LRRK2		hsa-miR-1200	DMRT3		hsa-miR-1205	NAT9		hsa-miR-1251-3p	LGALS8		hsa-miR-1825	ERBIN		409			hsa-miR-421	GABRA4		hsa-miR-580-3p	PDGFRA		97			hsa-miR-1305	REEP3		159			hsa-miR-1264	HSPA12A		hsa-miR-1299	ZNF34		hsa-miR-370-3p	CYP2U1		233			hsa-miR-520g-3p	UGT2A3		133
hsa-miR-1184	C11orf45		hsa-miR-1200	TWIST2		hsa-miR-1205	NATD1		hsa-miR-1251-3p	MTERF3		hsa-miR-1825	KIAA1958		408			hsa-miR-421	KIF3C		hsa-miR-580-3p	PCDHGB5		96			hsa-miR-1305	USP13		158			hsa-miR-1264	G6PC		hsa-miR-1299	DLAT		hsa-miR-370-3p	TBC1D2B		232			hsa-miR-520g-3p	SDC2		132
hsa-miR-1184	ASB1		hsa-miR-1200	SHROOM3		hsa-miR-1205	NBPF1		hsa-miR-1251-3p	IGSF23		hsa-miR-1825	XYLT1		407			hsa-miR-421	PPM1E		hsa-miR-580-3p	PCDHGA1		95			hsa-miR-1305	HAPLN1		157			hsa-miR-1264	C17orf53		hsa-miR-1299	SPATA2		hsa-miR-370-3p	DRD5		231			hsa-miR-520g-3p	SYT1		131
hsa-miR-1184	ZFYVE28		hsa-miR-1200	ANP32A		hsa-miR-1205	NBPF11		hsa-miR-1251-3p	SALL3		hsa-miR-1825	SET		406			hsa-miR-421	NOL9		hsa-miR-580-3p	LNPK		94			hsa-miR-1305	UBQLN1		156			hsa-miR-1264	ATP6V1G2		hsa-miR-1299	ZNRF2		hsa-miR-370-3p	SHROOM3		230			hsa-miR-520g-3p	NCAM1		130
hsa-miR-1184	DCLK2		hsa-miR-1200	ATP8B1		hsa-miR-1205	NBPF12		hsa-miR-1251-3p	HBEGF		hsa-miR-1825	NCEH1		405			hsa-miR-421	SERPINB1		hsa-miR-580-3p	TTC33		93			hsa-miR-1305	ST3GAL5		155			hsa-miR-1264	RARB		hsa-miR-1299	FXR1		hsa-miR-370-3p	BBS12		229			hsa-miR-520g-3p	FMN1		129
hsa-miR-1184	GUCY1A1		hsa-miR-1200	DENND1B		hsa-miR-1205	NBPF14		hsa-miR-1251-3p	TIPARP		hsa-miR-1825	IL17RD		404			hsa-miR-421	ZNF516		hsa-miR-580-3p	JCAD		92			hsa-miR-1305	TUBB2B		154			hsa-miR-1264	YAP1		hsa-miR-1299	FBXO9		hsa-miR-370-3p	PCM1		228			hsa-miR-520g-3p	KLB		128
hsa-miR-1184	CYSLTR2		hsa-miR-1200	CEACAM1		hsa-miR-1205	NBPF15		hsa-miR-1251-3p	ATP2B4		hsa-miR-1825	ZNF213		403			hsa-miR-421	ZNF639		hsa-miR-580-3p	PKIA		91			hsa-miR-1305	NETO1		153			hsa-miR-1264	HDAC9		hsa-miR-1299	TMEM30A		hsa-miR-370-3p	IFITM10		227			hsa-miR-520g-3p	GABRG1		127
hsa-miR-1184	CIT		hsa-miR-1200	MMP24		hsa-miR-1205	NBPF20		hsa-miR-1251-3p	GTF2A1		hsa-miR-1825	TMEM178B		402			hsa-miR-421	TMEM237		hsa-miR-580-3p	NDFIP2		90			hsa-miR-1305	SSX2IP		152			hsa-miR-1264	SOX11		hsa-miR-1299	RAB2A		hsa-miR-370-3p	ELP5		226			hsa-miR-520g-3p	CYP39A1		126
hsa-miR-1184	CARS		hsa-miR-1200	PPM1H		hsa-miR-1205	NBPF8		hsa-miR-1251-3p	AKAP10		hsa-miR-1825	PURA		401			hsa-miR-421	SPR		hsa-miR-580-3p	PCDHGB3		89			hsa-miR-1305	LARP4		151			hsa-miR-1264	MEAK7		hsa-miR-1299	HRASLS5		hsa-miR-370-3p	CANX		225			hsa-miR-520g-3p	CAMK2N1		125
hsa-miR-1184	CAMTA1		hsa-miR-1200	ZNF563		hsa-miR-1205	NBPF9		hsa-miR-1251-3p	FBXO41		hsa-miR-1825	AKAP3		400			hsa-miR-421	ASAH2B		hsa-miR-580-3p	KLC4		88			hsa-miR-1305	GHR		150			hsa-miR-1264	CLVS2		hsa-miR-1299	PPP1R3E		hsa-miR-370-3p	LYNX1		224			hsa-miR-520g-3p	ATP2A2		124
hsa-miR-1184	KCNC4		hsa-miR-1200	TNFSF14		hsa-miR-1205	NCBP3		hsa-miR-1251-3p	PEX5L		hsa-miR-1825	BSN		399			hsa-miR-421	PHC3		hsa-miR-580-3p	PCDHGC5		87			hsa-miR-1305	SPATA4		149			hsa-miR-1264	SERPINA10		hsa-miR-1299	C9orf47		hsa-miR-370-3p	LPP		223			hsa-miR-520g-3p	PSME3		123
hsa-miR-1184	CLYBL		hsa-miR-1200	CAPN3		hsa-miR-1205	NCDN		hsa-miR-1251-3p	FBXW7		hsa-miR-1825	C6orf222		398			hsa-miR-421	FGF13		hsa-miR-580-3p	RBBP7		86			hsa-miR-1305	SMAP2		148			hsa-miR-1264	KIAA1107		hsa-miR-1299	B4GALT1		hsa-miR-370-3p	FBRS		222			hsa-miR-520g-3p	L1CAM		122
hsa-miR-1184	NMNAT2		hsa-miR-1200	AXL		hsa-miR-1205	NCEH1		hsa-miR-1251-3p	WSCD2		hsa-miR-1825	CBX3		397			hsa-miR-421	SCGB2A2		hsa-miR-580-3p	PCDHGB2		85			hsa-miR-1305	ARHGEF7		147			hsa-miR-1264	C2CD5		hsa-miR-1299	ZNF268		hsa-miR-370-3p	AURKA		221			hsa-miR-520g-3p	SNW1		121
hsa-miR-1184	DGKH		hsa-miR-1200	HLCS		hsa-miR-1205	NCKIPSD		hsa-miR-1251-3p	ZNF518B		hsa-miR-1825	RIPOR1		396			hsa-miR-421	GCC1		hsa-miR-580-3p	BANK1		84			hsa-miR-1305	ANKDD1A		146			hsa-miR-1264	MKX		hsa-miR-1299	SPIB		hsa-miR-370-3p	ZNF207		220			hsa-miR-520g-3p	PPM1K		120
hsa-miR-1184	HELZ		hsa-miR-1200	FKBP5		hsa-miR-1205	NCS1		hsa-miR-1251-3p	TMLHE		hsa-miR-1825	H2AFV		395			hsa-miR-421	TRABD2A		hsa-miR-580-3p	PCDHGA7		83			hsa-miR-1305	PPP3CA		145			hsa-miR-1264	GDA		hsa-miR-1299	ZFP36		hsa-miR-370-3p	CST2		219			hsa-miR-520g-3p	ZNF366		119
hsa-miR-1184	RIMKLA		hsa-miR-1200	CNTN1		hsa-miR-1205	NDE1		hsa-miR-1251-3p	NUFIP2		hsa-miR-1825	C2orf68		394			hsa-miR-421	AGMAT		hsa-miR-580-3p	PCDHGA8		82			hsa-miR-1305	FSTL5		144			hsa-miR-1264	CAMTA1		hsa-miR-1299	DENND1B		hsa-miR-370-3p	SLC25A10		218			hsa-miR-520g-3p	ZNF445		118
hsa-miR-1184	HIF1AN		hsa-miR-1200	MROH9		hsa-miR-1205	NDFIP1		hsa-miR-1251-3p	RANBP6		hsa-miR-1825	RAB11FIP4		393			hsa-miR-421	AKAP5		hsa-miR-580-3p	STXBP5L		81			hsa-miR-1305	IDS		143			hsa-miR-1264	CELSR1		hsa-miR-1299	SMURF1		hsa-miR-370-3p	CMTM3		217			hsa-miR-520g-3p	HMGCS1		117
hsa-miR-1184	PLXNA2		hsa-miR-1200	SELENOI		hsa-miR-1205	NDST1		hsa-miR-1251-3p	SNX8		hsa-miR-1825	ZFAND4		392			hsa-miR-421	BEND4		hsa-miR-580-3p	ARID1B		80			hsa-miR-1305	ZC2HC1A		142			hsa-miR-1264	COLGALT2		hsa-miR-1299	TIAM1		hsa-miR-370-3p	ADAM19		216			hsa-miR-520g-3p	METTL8		116
hsa-miR-1184	SLC39A9		hsa-miR-1200	NCAM1		hsa-miR-1205	NDUFAF8		hsa-miR-1251-3p	STS		hsa-miR-1825	RRAGC		391			hsa-miR-421	NEK9		hsa-miR-580-3p	PCDHGA11		79			hsa-miR-1305	HOPX		141			hsa-miR-1264	NCAN		hsa-miR-1299	TRIM59		hsa-miR-370-3p	MAP2K7		215			hsa-miR-520g-3p	TAF5L		115
hsa-miR-1184	PCGF3		hsa-miR-1200	POLR2F		hsa-miR-1205	NEB		hsa-miR-1251-3p	SENP1		hsa-miR-1825	ALKBH2		390			hsa-miR-421	MINAR1		hsa-miR-580-3p	ST3GAL1		78			hsa-miR-1305	SH3KBP1		140			hsa-miR-1264	TMEM59		hsa-miR-1299	CAPN12		hsa-miR-370-3p	MTSS1		214			hsa-miR-520g-3p	ZBTB11		114
hsa-miR-1184	ADAM12		hsa-miR-1200	PAQR4		hsa-miR-1205	NEO1		hsa-miR-1251-3p	MYOZ2		hsa-miR-1825	SLC25A44		389			hsa-miR-421	CHD7		hsa-miR-580-3p	GATM		77			hsa-miR-1305	IPP		139			hsa-miR-1264	SLC5A3		hsa-miR-1299	OR51E2		hsa-miR-370-3p	ZNF746		213			hsa-miR-520g-3p	CALU		113
hsa-miR-1184	CHRNA7		hsa-miR-1200	CENPU		hsa-miR-1205	NEURL1B		hsa-miR-1251-3p	FLI1		hsa-miR-1825	DAOA		388			hsa-miR-421	RINT1		hsa-miR-580-3p	MTX3		76			hsa-miR-1305	MOSPD1		138			hsa-miR-1264	ENTPD3		hsa-miR-1299	DCLK3		hsa-miR-370-3p	PCSK6		212			hsa-miR-520g-3p	FAM227A		112
hsa-miR-1184	SOX12		hsa-miR-1200	RBM4		hsa-miR-1205	NFAM1		hsa-miR-1251-3p	KCNA1		hsa-miR-1825	ITGAL		387			hsa-miR-421	EPN2		hsa-miR-580-3p	PCDHGA4		75			hsa-miR-1305	ZNF662		137			hsa-miR-1264	QKI		hsa-miR-1299	SLC26A9		hsa-miR-370-3p	BPIFB4		211			hsa-miR-520g-3p	IRX3		111
hsa-miR-1184	PCARE		hsa-miR-1200	TCTN3		hsa-miR-1205	NFASC		hsa-miR-1251-3p	SIRT1		hsa-miR-1825	MMP15		386			hsa-miR-421	MAPKAPK3		hsa-miR-580-3p	GLUD1		74			hsa-miR-1305	ZNF830		136			hsa-miR-1264	ZNF480		hsa-miR-1299	KRT2		hsa-miR-370-3p	RASSF1		210			hsa-miR-520g-3p	CHML		110
hsa-miR-1184	PRMT9		hsa-miR-1200	MEF2A		hsa-miR-1205	NFATC2		hsa-miR-1251-3p	ITPK1		hsa-miR-1825	PODXL		385			hsa-miR-421	KCNN3		hsa-miR-580-3p	ZNF326		73			hsa-miR-1305	SLC35A3		135			hsa-miR-1264	SLC44A1		hsa-miR-1299	BEST1		hsa-miR-370-3p	SNRNP25		209			hsa-miR-520g-3p	PRKCB		109
hsa-miR-1184	SLC2A10		hsa-miR-1200	TYW5		hsa-miR-1205	NFIB		hsa-miR-1251-3p	MTF1		hsa-miR-1825	ARF5		384			hsa-miR-421	UBA5		hsa-miR-580-3p	ATRNL1		72			hsa-miR-1305	BTBD11		134			hsa-miR-1264	GABRB3		hsa-miR-1299	HLCS		hsa-miR-370-3p	PPM1F		208			hsa-miR-520g-3p	RSPRY1		108
hsa-miR-1184	ALDH5A1		hsa-miR-1200	DDHD1		hsa-miR-1205	NFYC		hsa-miR-1251-3p	RICTOR		hsa-miR-1825	ZNF574		383			hsa-miR-421	TRIM4		hsa-miR-580-3p	PCDHGC3		71			hsa-miR-1305	TSPAN12		133			hsa-miR-1264	PIP4P2		hsa-miR-1299	IQCB1		hsa-miR-370-3p	HYDIN		207			hsa-miR-520g-3p	LOC100130357		107
hsa-miR-1184	DUS1L		hsa-miR-1200	CSF1		hsa-miR-1205	NGB		hsa-miR-1251-3p	ARL6IP1		hsa-miR-1825	SMIM13		382			hsa-miR-421	ZNF850		hsa-miR-580-3p	PCDHGA5		70			hsa-miR-1305	CNTLN		132			hsa-miR-1264	PTPN4		hsa-miR-1299	SMIM3		hsa-miR-370-3p	TMEM132D		206			hsa-miR-520g-3p	ZNF200		106
hsa-miR-1184	TMEM185A		hsa-miR-1200	POU3F2		hsa-miR-1205	NIPBL		hsa-miR-1251-3p	PROX1		hsa-miR-1825	KPNB1		381			hsa-miR-421	SH2B3		hsa-miR-580-3p	EPB41L2		69			hsa-miR-1305	MPRIP		131			hsa-miR-1264	UBE4B		hsa-miR-1299	TOB2		hsa-miR-370-3p	SEC14L2		205			hsa-miR-520g-3p	MID1		105
hsa-miR-1184	CAMKK2		hsa-miR-1200	HSPA5		hsa-miR-1205	NKD1		hsa-miR-1251-3p	FAM104B		hsa-miR-1825	CLIC5		380			hsa-miR-421	AKAP10		hsa-miR-580-3p	ZMAT3		68			hsa-miR-1305	ANO5		130			hsa-miR-1264	ATG5		hsa-miR-1299	TTC14		hsa-miR-370-3p	SLC25A24		204			hsa-miR-520g-3p	WDR26		104
hsa-miR-1184	SCAI		hsa-miR-1200	TET2		hsa-miR-1205	NKX2-5		hsa-miR-1251-3p	TUT7		hsa-miR-1825	GATAD2B		379			hsa-miR-421	CUL4B		hsa-miR-580-3p	PIEZO2		67			hsa-miR-1305	ACACB		129			hsa-miR-1264	ZMYM4		hsa-miR-1299	NAXD		hsa-miR-370-3p	HOXB13		203			hsa-miR-520g-3p	BMP6		103
hsa-miR-1184	GPAT4		hsa-miR-1200	ATF7		hsa-miR-1205	NLRC3		hsa-miR-1251-3p	FHL5		hsa-miR-1825	IDH3A		378			hsa-miR-421	CBLB		hsa-miR-580-3p	CCDC146		66			hsa-miR-1305	SOX9		128			hsa-miR-1264	DIDO1		hsa-miR-1299	RIOK3		hsa-miR-370-3p	NSL1		202			hsa-miR-520g-3p	SPRTN		102
hsa-miR-1184	DUSP13		hsa-miR-1200	ANKRD12		hsa-miR-1205	NMNAT1		hsa-miR-1251-3p	MAT1A		hsa-miR-1825	ST6GAL1		377			hsa-miR-421	SCAF11		hsa-miR-580-3p	EIF4G2		65			hsa-miR-1305	CLVS1		127			hsa-miR-1264	PDZK1IP1		hsa-miR-1299	SIRT4		hsa-miR-370-3p	GHDC		201			hsa-miR-520g-3p	SYT10		101
hsa-miR-1184	FBXO42		hsa-miR-1200	WWC2		hsa-miR-1205	NMNAT2		hsa-miR-1251-3p	TRAK1		hsa-miR-1825	LSM8		376			hsa-miR-421	EXOC5		hsa-miR-580-3p	HIST2H2BE		64			hsa-miR-1305	NAA30		126			hsa-miR-1264	CDKL5		hsa-miR-1299	ENPP5		hsa-miR-370-3p	DERL2		200			hsa-miR-520g-3p	ZFR2		100
hsa-miR-1184	PRCD		hsa-miR-1200	IL17RA		hsa-miR-1205	NMT1		hsa-miR-1251-3p	GALNT3		hsa-miR-1825	ARMH3		375			hsa-miR-421	INPP5F		hsa-miR-580-3p	UBR3		63			hsa-miR-1305	EDEM1		125			hsa-miR-1264	ELMOD1		hsa-miR-1299	PIM1		hsa-miR-370-3p	MAPT		199			hsa-miR-520g-3p	VPS53		99
hsa-miR-1184	ZC3H6		hsa-miR-1200	ENPP6		hsa-miR-1205	NMUR1		hsa-miR-1251-3p	PHLDA3		hsa-miR-1825	SNTB1		374			hsa-miR-421	CACNA1C		hsa-miR-580-3p	STRN		62			hsa-miR-1305	PAPOLA		124			hsa-miR-1264	ARHGAP20		hsa-miR-1299	ACOX3		hsa-miR-370-3p	PDHB		198			hsa-miR-520g-3p	CMPK1		98
hsa-miR-1184	RCOR1		hsa-miR-1200	VMAC		hsa-miR-1205	NPC1L1		hsa-miR-1251-3p	PHF6		hsa-miR-1825	HOXC5		373			hsa-miR-421	RHPN2		hsa-miR-580-3p	HDC		61			hsa-miR-1305	LCORL		123			hsa-miR-1264	MST1L		hsa-miR-1299	GAS7		hsa-miR-370-3p	ADAM9		197			hsa-miR-520g-3p	GPR137C		97
hsa-miR-1184	SPECC1		hsa-miR-1200	SORBS1		hsa-miR-1205	NPLOC4		hsa-miR-1251-3p	SNRK		hsa-miR-1825	FNDC3A		372			hsa-miR-421	SAMD8		hsa-miR-580-3p	YARS2		60			hsa-miR-1305	ZIM3		122			hsa-miR-1264	ACVR1C		hsa-miR-1299	FAT3		hsa-miR-370-3p	ANKRD54		196			hsa-miR-520g-3p	TBX18		96
hsa-miR-1184	ZNF592		hsa-miR-1200	SOGA1		hsa-miR-1205	NR2C2		hsa-miR-1251-3p	AIDA		hsa-miR-1825	B4GALT5		371			hsa-miR-421	PIEZO2		hsa-miR-580-3p	ATP5MC3		59			hsa-miR-1305	CD109		121			hsa-miR-1264	RAB14		hsa-miR-1299	ADD3		hsa-miR-370-3p	ARHGEF12		195			hsa-miR-520g-3p	PHACTR4		95
hsa-miR-1184	ZNF782		hsa-miR-1200	WIPF2		hsa-miR-1205	NR4A2		hsa-miR-1251-3p	COA1		hsa-miR-1825	PRDM11		370			hsa-miR-421	CADM2		hsa-miR-580-3p	CFHR4		58			hsa-miR-1305	PABPC4L		120			hsa-miR-1264	RUFY2		hsa-miR-1299	SLC39A14		hsa-miR-370-3p	MECP2		194			hsa-miR-520g-3p	ANKS1A		94
hsa-miR-1184	DDHD1		hsa-miR-1200	C1GALT1		hsa-miR-1205	NR6A1		hsa-miR-1251-3p	SAP30L		hsa-miR-1825	PAQR9		369			hsa-miR-421	CLINT1		hsa-miR-580-3p	NEK4		57			hsa-miR-1305	MFSD14A		119			hsa-miR-1264	ZNF233		hsa-miR-1299	DCAF5		hsa-miR-370-3p	SLAMF8		193			hsa-miR-520g-3p	ETS1		93
hsa-miR-1184	CFAP97		hsa-miR-1200	KCND2		hsa-miR-1205	NRBP2		hsa-miR-1251-3p	TPD52L2		hsa-miR-1825	GCA		368			hsa-miR-421	CLEC17A		hsa-miR-580-3p	TMEM59		56			hsa-miR-1305	COPA		118			hsa-miR-1264	GPCPD1		hsa-miR-1299	ARHGEF39		hsa-miR-370-3p	CENPO		192			hsa-miR-520g-3p	SULF1		92
hsa-miR-1184	KCNN4		hsa-miR-1200	ADARB1		hsa-miR-1205	NRIP1		hsa-miR-1251-3p	METTL21A		hsa-miR-1825	ZBTB43		367			hsa-miR-421	CCPG1		hsa-miR-580-3p	NKIRAS1		55			hsa-miR-1305	UCK2		117			hsa-miR-1264	TBC1D12		hsa-miR-1299	TMEM183A		hsa-miR-370-3p	IL16		191			hsa-miR-520g-3p	VGLL3		91
hsa-miR-1184	CHN2		hsa-miR-1200	SEC14L2		hsa-miR-1205	NT5C2		hsa-miR-1251-3p	MBD1		hsa-miR-1825	TET3		366			hsa-miR-421	PCGF5		hsa-miR-580-3p	GAPT		54			hsa-miR-1305	LBH		116			hsa-miR-1264	GTPBP10		hsa-miR-1299	RCAN2		hsa-miR-370-3p	AMFR		190			hsa-miR-520g-3p	DENND2A		90
hsa-miR-1184	EPG5		hsa-miR-1200	BLMH		hsa-miR-1205	NTMT1		hsa-miR-1251-3p	PRLR		hsa-miR-1825	LRRC4		365			hsa-miR-421	DMAC2L		hsa-miR-580-3p	STT3A		53			hsa-miR-1305	RAPGEF6		115			hsa-miR-1264	PHC3		hsa-miR-1299	SLC14A2		hsa-miR-370-3p	LAMC3		189			hsa-miR-520g-3p	GK		89
hsa-miR-1184	RAB11FIP4		hsa-miR-1200	ZBTB41		hsa-miR-1205	NTNG1		hsa-miR-1251-3p	OSBPL6		hsa-miR-1825	SLC7A11		364			hsa-miR-421	CORO2A		hsa-miR-580-3p	LYPLA1		52			hsa-miR-1305	TTC37		114			hsa-miR-1264	ITFG1		hsa-miR-1299	SLC22A4		hsa-miR-370-3p	KCTD15		188			hsa-miR-520g-3p	CYB5B		88
hsa-miR-1184	CD99L2		hsa-miR-1200	ZFHX4		hsa-miR-1205	NUDT8		hsa-miR-1251-3p	KIN		hsa-miR-1825	LCOR		363			hsa-miR-421	TMEM217		hsa-miR-580-3p	ZNF717		51			hsa-miR-1305	EAF1		113			hsa-miR-1264	KIAA1109		hsa-miR-1299	VGLL3		hsa-miR-370-3p	IL6ST		187			hsa-miR-520g-3p	GABRR1		87
hsa-miR-1184	PRPF40A		hsa-miR-1200	N4BP2		hsa-miR-1205	NUP35		hsa-miR-1251-3p	PGM2L1		hsa-miR-1825	ZNF124		362			hsa-miR-421	UBE2W		hsa-miR-580-3p	CIAO1		50			hsa-miR-1305	ITFG2		112			hsa-miR-1264	RRN3		hsa-miR-1299	DNAJC5B		hsa-miR-370-3p	BAHD1		186			hsa-miR-520g-3p	TCF12		86
hsa-miR-1184	ADH6		hsa-miR-1200	AIF1L		hsa-miR-1205	OASL		hsa-miR-1251-3p	ADRA1A		hsa-miR-1825	PCLO		361			hsa-miR-421	UQCRFS1		hsa-miR-580-3p	FAM126B		49			hsa-miR-1305	RCOR3		111			hsa-miR-1264	UBE2B		hsa-miR-1299	ADGRE1		hsa-miR-370-3p	ULK1		185			hsa-miR-520g-3p	ST8SIA3		85
hsa-miR-1184	HPS4		hsa-miR-1200	SLC12A2		hsa-miR-1205	OBSCN		hsa-miR-1251-3p	UBE2Q2		hsa-miR-1825	RRM2B		360			hsa-miR-421	SMNDC1		hsa-miR-580-3p	ADAM12		48			hsa-miR-1305	ITGB6		110			hsa-miR-1264	CYP26A1		hsa-miR-1299	DAAM2		hsa-miR-370-3p	POFUT1		184			hsa-miR-520g-3p	RAB6C		84
hsa-miR-1184	NOVA2		hsa-miR-1200	CCDC88A		hsa-miR-1205	ONECUT2		hsa-miR-1251-3p	GNA13		hsa-miR-1825	PKLR		359			hsa-miR-421	DHX9		hsa-miR-580-3p	C19orf84		47			hsa-miR-1305	ZMAT3		109			hsa-miR-1264	KIF1A		hsa-miR-1299	EFEMP1		hsa-miR-370-3p	TBCK		183			hsa-miR-520g-3p	PTK2		83
hsa-miR-1184	RAD9A		hsa-miR-1200	BCL7A		hsa-miR-1205	OPN1MW		hsa-miR-1251-3p	PLCH1		hsa-miR-1825	CASP2		358			hsa-miR-421	CEP44		hsa-miR-580-3p	MOSPD1		46			hsa-miR-1305	LMO7DN		108			hsa-miR-1264	KCNN3		hsa-miR-1299	DICER1		hsa-miR-370-3p	HPS5		182			hsa-miR-520g-3p	STK33		82
hsa-miR-1184	MED13L		hsa-miR-1200	SIX4		hsa-miR-1205	OPN5		hsa-miR-1251-3p	SYPL1		hsa-miR-1825	SLC39A9		357			hsa-miR-421	ARMC8		hsa-miR-580-3p	ERO1A		45			hsa-miR-1305	ODF2L		107			hsa-miR-1264	SETD2		hsa-miR-1299	CSNK1G3		hsa-miR-370-3p	FBXO32		181			hsa-miR-520g-3p	KCNH1		81
hsa-miR-1184	TMEM170A		hsa-miR-1200	SLCO3A1		hsa-miR-1205	ORAI2		hsa-miR-1251-3p	VRK1		hsa-miR-1825	GABRE		356			hsa-miR-421	LAMP1		hsa-miR-580-3p	CMAS		44			hsa-miR-1305	DZANK1		106			hsa-miR-1264	GATM		hsa-miR-1299	MEIS2		hsa-miR-370-3p	ZNF148		180			hsa-miR-520g-3p	USP37		80
hsa-miR-1184	DOK6		hsa-miR-1200	TM9SF4		hsa-miR-1205	OSBPL2		hsa-miR-1251-3p	CARF		hsa-miR-1825	MTMR3		355			hsa-miR-421	ERLIN1		hsa-miR-580-3p	ANKLE2		43			hsa-miR-1305	KIF23		105			hsa-miR-1264	EIF1AD		hsa-miR-1299	KCNH5		hsa-miR-370-3p	NCAM1		179			hsa-miR-520g-3p	PITRM1		79
hsa-miR-1184	PNPLA2		hsa-miR-1200	PTGS1		hsa-miR-1205	OSR2		hsa-miR-1251-3p	DACH2		hsa-miR-1825	TUBB6		354			hsa-miR-421	RAB14		hsa-miR-580-3p	DUSP3		42			hsa-miR-1305	NAP1L3		104			hsa-miR-1264	SLMAP		hsa-miR-1299	NEO1		hsa-miR-370-3p	ABLIM2		178			hsa-miR-520g-3p	LRP2		78
hsa-miR-1184	ERICH2		hsa-miR-1200	PAFAH1B2		hsa-miR-1205	P2RY8		hsa-miR-1251-3p	SLC24A2		hsa-miR-1825	OLFML2A		353			hsa-miR-421	POU3F4		hsa-miR-580-3p	ARHGAP12		41			hsa-miR-1305	ZNF519		103			hsa-miR-1264	RTN4		hsa-miR-1299	GAS2L3		hsa-miR-370-3p	PHF19		177			hsa-miR-520g-3p	MRPL22		77
hsa-miR-1184	RGMA		hsa-miR-1200	ISY1		hsa-miR-1205	PACS2		hsa-miR-1251-3p	ADAM19		hsa-miR-1825	MARK4		352			hsa-miR-421	STIM2		hsa-miR-580-3p	SLC6A6		40			hsa-miR-1305	ZNF329		102			hsa-miR-1264	POMGNT1		hsa-miR-1299	PACSIN1		hsa-miR-370-3p	SLC16A2		176			hsa-miR-520g-3p	ATRX		76
hsa-miR-1184	ENDOD1		hsa-miR-1200	TNPO1		hsa-miR-1205	PALM2		hsa-miR-1251-3p	ARL17A		hsa-miR-1825	MCRIP1		351			hsa-miR-421	PRKX		hsa-miR-580-3p	DCTN2		39			hsa-miR-1305	CCNYL1		101			hsa-miR-1264	WDR61		hsa-miR-1299	PTEN		hsa-miR-370-3p	EPHA10		175			hsa-miR-520g-3p	EMSY		75
hsa-miR-1184	FAM43B		hsa-miR-1200	RPS6KA3		hsa-miR-1205	PARD3B		hsa-miR-1251-3p	MAP4K4		hsa-miR-1825	ARMC8		350			hsa-miR-421	MAGED1		hsa-miR-580-3p	RAB9B		38			hsa-miR-1305	MRO		100			hsa-miR-1264	SEMA4D		hsa-miR-1299	FRAS1		hsa-miR-370-3p	REEP5		174			hsa-miR-520g-3p	ATP1B2		74
hsa-miR-1184	SHC3		hsa-miR-1200	NINL		hsa-miR-1205	PAX7		hsa-miR-1251-3p	SSX2IP		hsa-miR-1825	ZNF516		349			hsa-miR-421	RAD54B		hsa-miR-580-3p	TOMM20		37			hsa-miR-1305	SMAD4		99			hsa-miR-1264	CUL3		hsa-miR-1299	MFF		hsa-miR-370-3p	SLC6A17		173			hsa-miR-520g-3p	PRR16		73
hsa-miR-1184	RAN		hsa-miR-1200	QSER1		hsa-miR-1205	PCBP4		hsa-miR-1251-3p	PCLO		hsa-miR-1825	TAF8		348			hsa-miR-421	OSBPL8		hsa-miR-580-3p	ZNF480		36			hsa-miR-1305	CAT		98			hsa-miR-1264	NUTF2		hsa-miR-1299	GLI1		hsa-miR-370-3p	CCDC9B		172			hsa-miR-520g-3p	CRTC2		72
hsa-miR-1184	CDH6		hsa-miR-1200	UBFD1		hsa-miR-1205	PDE2A		hsa-miR-1251-3p	GM2A		hsa-miR-1825	SACS		347			hsa-miR-421	FPR3		hsa-miR-580-3p	THRB		35			hsa-miR-1305	EXOC6		97			hsa-miR-1264	MAPK1		hsa-miR-1299	PURB		hsa-miR-370-3p	COPS4		171			hsa-miR-520g-3p	BRWD1		71
hsa-miR-1184	CCNYL1		hsa-miR-1200	SLAMF1		hsa-miR-1205	PDE3B		hsa-miR-1251-3p	PDP2		hsa-miR-1825	ZWILCH		346			hsa-miR-421	NFAT5		hsa-miR-580-3p	LRP6		34			hsa-miR-1305	ENAM		96			hsa-miR-1264	SP100		hsa-miR-1299	ITGBL1		hsa-miR-370-3p	SULF2		170			hsa-miR-520g-3p	TBL1X		70
hsa-miR-1184	RAPGEF1		hsa-miR-1200	SIX1		hsa-miR-1205	PDGFRB		hsa-miR-1251-3p	SMARCAD1		hsa-miR-1825	LXN		345			hsa-miR-421	GHR		hsa-miR-580-3p	DDX4		33			hsa-miR-1305	ZIC4		95			hsa-miR-1264	ZNF85		hsa-miR-1299	ERMN		hsa-miR-370-3p	SLC43A2		169			hsa-miR-520g-3p	COG6		69
hsa-miR-1184	CACNA1A		hsa-miR-1200	CD4		hsa-miR-1205	PDXK		hsa-miR-1251-3p	KIAA0232		hsa-miR-1825	BEAN1		344			hsa-miR-421	LUZP4		hsa-miR-580-3p	WDR35		32			hsa-miR-1305	P4HB		94			hsa-miR-1264	CEP68		hsa-miR-1299	TMEM151A		hsa-miR-370-3p	DAAM1		168			hsa-miR-520g-3p	PITPNA		68
hsa-miR-1184	TNFRSF1B		hsa-miR-1200	GEMIN5		hsa-miR-1205	PEAK3		hsa-miR-1251-3p	ALG2		hsa-miR-1825	WDR76		343			hsa-miR-421	PDK3		hsa-miR-580-3p	ACTR3C		31			hsa-miR-1305	AR		93			hsa-miR-1264	PHKB		hsa-miR-1299	NINL		hsa-miR-370-3p	PDE7A		167			hsa-miR-520g-3p	C14orf132		67
hsa-miR-1184	ABRAXAS2		hsa-miR-1200	TPR		hsa-miR-1205	PECAM1		hsa-miR-1251-3p	LOX		hsa-miR-1825	LRRC32		342			hsa-miR-421	TMX3		hsa-miR-580-3p	THSD4		30			hsa-miR-1305	LRRC18		92			hsa-miR-1264	APOOL		hsa-miR-1299	ZIC1		hsa-miR-370-3p	RSAD2		166			hsa-miR-520g-3p	KCNIP1		66
hsa-miR-1184	PHLDB1		hsa-miR-1200	MECP2		hsa-miR-1205	PELI2		hsa-miR-1251-3p	ZNF765		hsa-miR-1825	KIAA1841		341			hsa-miR-421	TMEM239		hsa-miR-580-3p	C14orf28		29			hsa-miR-1305	RBM47		91			hsa-miR-1264	SUCO		hsa-miR-1299	GMEB1		hsa-miR-370-3p	ESYT3		165			hsa-miR-520g-3p	PEAK1		65
hsa-miR-1184	FAM9C		hsa-miR-1200	NKAPD1		hsa-miR-1205	PER3		hsa-miR-1251-3p	SGO2		hsa-miR-1825	PTK2		340			hsa-miR-421	MSANTD4		hsa-miR-580-3p	RAD54B		28			hsa-miR-1305	ZNF84		90			hsa-miR-1264	PAK1		hsa-miR-1299	SEPT6		hsa-miR-370-3p	HEG1		164			hsa-miR-520g-3p	RNF19A		64
hsa-miR-1184	BIRC5		hsa-miR-1200	TECTB		hsa-miR-1205	PERP		hsa-miR-1251-3p	DCBLD2		hsa-miR-1825	TSPAN5		339			hsa-miR-421	ATM		hsa-miR-580-3p	RASA2		27			hsa-miR-1305	SEPT9		89			hsa-miR-1264	FAR1		hsa-miR-1299	PRR20A		hsa-miR-370-3p	ARSD		163			hsa-miR-520g-3p	EBNA1BP2		63
hsa-miR-1184	CCDC43		hsa-miR-1200	NXPE3		hsa-miR-1205	PGAM1		hsa-miR-1251-3p	OSGEP		hsa-miR-1825	TBC1D28		338			hsa-miR-421	TAPT1		hsa-miR-580-3p	PIAS2		26			hsa-miR-1305	ST3GAL1		88			hsa-miR-1264	SPIN1		hsa-miR-1299	C12orf43		hsa-miR-370-3p	CCL21		162			hsa-miR-520g-3p	ZNF793		62
hsa-miR-1184	GCC2		hsa-miR-1200	SLC39A13		hsa-miR-1205	PGAM4		hsa-miR-1251-3p	ACKR3		hsa-miR-1825	GALM		337			hsa-miR-421	ATG4C		hsa-miR-580-3p	MSR1		25			hsa-miR-1305	PREX1		87			hsa-miR-1264	RAB5A		hsa-miR-1299	BCR		hsa-miR-370-3p	PCDH19		161			hsa-miR-520g-3p	TMEM64		61
hsa-miR-1184	CPTP		hsa-miR-1200	RECQL5		hsa-miR-1205	PGM3		hsa-miR-1251-3p	ACVR1C		hsa-miR-1825	ARL8B		336			hsa-miR-421	NFYA		hsa-miR-580-3p	MTERF4		24			hsa-miR-1305	ERLIN1		86			hsa-miR-1264	F13A1		hsa-miR-1299	HOMEZ		hsa-miR-370-3p	DOK4		160			hsa-miR-520g-3p	IKZF3		60
hsa-miR-1184	C20orf194		hsa-miR-1200	PSTPIP2		hsa-miR-1205	PHF24		hsa-miR-1251-3p	FAM114A2		hsa-miR-1825	MPI		335			hsa-miR-421	FMC1-LUC7L2		hsa-miR-580-3p	DCTN4		23			hsa-miR-1305	ZNF555		85			hsa-miR-1264	PYGO2		hsa-miR-1299	FLRT3		hsa-miR-370-3p	PANK2		159			hsa-miR-520g-3p	F3		59
hsa-miR-1184	ARMC9		hsa-miR-1200	CNBD2		hsa-miR-1205	PHLDA3		hsa-miR-1251-3p	TRAPPC3		hsa-miR-1825	NIT1		334			hsa-miR-421	PLEKHA5		hsa-miR-580-3p	HIPK2		22			hsa-miR-1305	CUL4B		84			hsa-miR-1264	PAIP2B		hsa-miR-1299	PRR20B		hsa-miR-370-3p	SCML4		158			hsa-miR-520g-3p	NEO1		58
hsa-miR-1184	P4HA2		hsa-miR-1200	RFX7		hsa-miR-1205	PICALM		hsa-miR-1251-3p	TMEFF2		hsa-miR-1825	CDK9		333			hsa-miR-421	ENPP1		hsa-miR-580-3p	MPZ		21			hsa-miR-1305	SMC4		83			hsa-miR-1264	SLC35F1		hsa-miR-1299	EPC1		hsa-miR-370-3p	ZNF33A		157			hsa-miR-520g-3p	PKIB		57
hsa-miR-1184	SEC14L5		hsa-miR-1200	PPP4R3B		hsa-miR-1205	PIGN		hsa-miR-1251-3p	FGG		hsa-miR-1825	FBH1		332			hsa-miR-421	LUC7L2		hsa-miR-580-3p	BACH1		20			hsa-miR-1305	DBT		82			hsa-miR-1264	KLHL15		hsa-miR-1299	FAM86B1		hsa-miR-370-3p	ZFYVE28		156			hsa-miR-520g-3p	CD274		56
hsa-miR-1184	ROCK2		hsa-miR-1200	KIF21A		hsa-miR-1205	PIK3R1		hsa-miR-1251-3p	ANO3		hsa-miR-1825	GRAP2		331			hsa-miR-421	CABP4		hsa-miR-580-3p	USP38		19			hsa-miR-1305	C1orf52		81			hsa-miR-1264	PROSER1		hsa-miR-1299	TBC1D7		hsa-miR-370-3p	HMGXB3		155			hsa-miR-520g-3p	C2orf49		55
hsa-miR-1184	TEF		hsa-miR-1200	BCAS1		hsa-miR-1205	PITPNM3		hsa-miR-1251-3p	NBPF4		hsa-miR-1825	BNC2		330			hsa-miR-421	TP53		hsa-miR-580-3p	SHE		18			hsa-miR-1305	ZNF417		80			hsa-miR-1264	SLITRK4		hsa-miR-1299	CTTNBP2NL		hsa-miR-370-3p	TMEM72		154			hsa-miR-520g-3p	RABGAP1		54
hsa-miR-1184	CABYR		hsa-miR-1200	ATP2B1		hsa-miR-1205	PKDCC		hsa-miR-1251-3p	RNF149		hsa-miR-1825	MAFG		329			hsa-miR-421	ANKH		hsa-miR-580-3p	SLCO3A1		17			hsa-miR-1305	CHORDC1		79			hsa-miR-1264	KCMF1		hsa-miR-1299	SLC2A4RG		hsa-miR-370-3p	MCFD2		153			hsa-miR-520g-3p	C2orf69		53
hsa-miR-1184	POPDC2		hsa-miR-1200	EVC		hsa-miR-1205	PLA2G4F		hsa-miR-1251-3p	TEF		hsa-miR-1825	TLL1		328			hsa-miR-421	UBE2D3		hsa-miR-580-3p	PTGER2		16			hsa-miR-1305	TLK2		78			hsa-miR-1264	SNX19		hsa-miR-1299	AHI1		hsa-miR-370-3p	DCK		152			hsa-miR-520g-3p	KCNIP4		52
hsa-miR-1184	WDR20		hsa-miR-1200	CAPRIN1		hsa-miR-1205	PLAGL2		hsa-miR-1251-3p	FOXD1		hsa-miR-1825	MCF2L2		327			hsa-miR-421	SRSF7		hsa-miR-580-3p	PCSK1		15			hsa-miR-1305	MAP2		77			hsa-miR-1264	FGD6		hsa-miR-1299	C21orf91		hsa-miR-370-3p	ZNF106		151			hsa-miR-520g-3p	LYSMD3		51
hsa-miR-1184	BAHD1		hsa-miR-1200	CDKL5		hsa-miR-1205	PLEKHG4B		hsa-miR-1251-3p	SLCO5A1		hsa-miR-1825	CTDNEP1		326			hsa-miR-421	SEPHS1		hsa-miR-580-3p	MANEA		14			hsa-miR-1305	TMTC1		76			hsa-miR-1264	AXL		hsa-miR-1299	GLE1		hsa-miR-370-3p	ARNT2		150			hsa-miR-520g-3p	CACNB4		50
hsa-miR-1184	URB1		hsa-miR-1200	OPRM1		hsa-miR-1205	PLEKHH3		hsa-miR-1251-3p	CPEB3		hsa-miR-1825	SPATA19		325			hsa-miR-421	TNRC6B		hsa-miR-580-3p	UBE2J1		13			hsa-miR-1305	MINAR1		75			hsa-miR-1264	TMEM51		hsa-miR-1299	GOLGA6A		hsa-miR-370-3p	EPHX2		149			hsa-miR-520g-3p	PDE11A		49
hsa-miR-1184	URM1		hsa-miR-1200	PWWP2A		hsa-miR-1205	PLEKHJ1		hsa-miR-1251-3p	ZNF680		hsa-miR-1825	TMEM94		324			hsa-miR-421	PTPN4		hsa-miR-580-3p	CBL		12			hsa-miR-1305	TET2		74			hsa-miR-1264	AP1S3		hsa-miR-1299	RFFL		hsa-miR-370-3p	SLC6A14		148			hsa-miR-520g-3p	TMPRSS11B		48
hsa-miR-1184	PNMA8B		hsa-miR-1200	PPP1R3D		hsa-miR-1205	PLIN3		hsa-miR-1251-3p	HMGA2-AS1		573			323			hsa-miR-421	SSR1		hsa-miR-580-3p	NT5E		11			hsa-miR-1305	FA2H		73			hsa-miR-1264	RBM12		hsa-miR-1299	ODR4		hsa-miR-370-3p	ZNF556		147			hsa-miR-520g-3p	WDR35		47
hsa-miR-1184	GJD4		hsa-miR-1200	SLC4A9		hsa-miR-1205	PLXDC1		hsa-miR-1251-3p	ZDHHC3		572			322			hsa-miR-421	NDUFA4		hsa-miR-580-3p	USP24		10			hsa-miR-1305	ZBTB8A		72			hsa-miR-1264	DHX36		hsa-miR-1299	PGAP1		hsa-miR-370-3p	RAB7A		146			hsa-miR-520g-3p	TRIM71		46
hsa-miR-1184	PSMB5		hsa-miR-1200	WWP2		hsa-miR-1205	PLXNA1		hsa-miR-1251-3p	TSC22D2		571			321			hsa-miR-421	LETM2		hsa-miR-580-3p	TPBG		9			hsa-miR-1305	CDK6		71			hsa-miR-1264	MXD1		hsa-miR-1299	GYS1		hsa-miR-370-3p	CHST3		145			hsa-miR-520g-3p	DBX2		45
hsa-miR-1184	RBM48		hsa-miR-1200	MILR1		hsa-miR-1205	PLXNA4		hsa-miR-1251-3p	C10orf126		570			320			hsa-miR-421	CA7		hsa-miR-580-3p	SEMA5A		8			hsa-miR-1305	CHIC1		70			hsa-miR-1264	FNIP2		hsa-miR-1299	POGK		hsa-miR-370-3p	ST6GAL1		144			hsa-miR-520g-3p	TRPA1		44
hsa-miR-1184	AGPAT3		hsa-miR-1200	YEATS2		hsa-miR-1205	PNMA2		hsa-miR-1251-3p	ASB6		569			319			hsa-miR-421	PRPSAP1		hsa-miR-580-3p	PHF2		7			hsa-miR-1305	SERINC5		69			hsa-miR-1264	RAB12		hsa-miR-1299	RCSD1		hsa-miR-370-3p	FARP2		143			hsa-miR-520g-3p	LCLAT1		43
hsa-miR-1184	MEF2A		hsa-miR-1200	AMOTL1		hsa-miR-1205	PNPLA5		hsa-miR-1251-3p	TET2		568			318			hsa-miR-421	DCUN1D1		hsa-miR-580-3p	TRPA1		6			hsa-miR-1305	CHRDL1		68			hsa-miR-1264	ARPC2		hsa-miR-1299	GNAS		hsa-miR-370-3p	C11orf16		142			hsa-miR-520g-3p	POLR2D		42
hsa-miR-1184	IL17REL		hsa-miR-1200	TRIP11		hsa-miR-1205	POGK		hsa-miR-1251-3p	PBX1		567			317			hsa-miR-421	ARNTL		hsa-miR-580-3p	ITGB6		5			hsa-miR-1305	SLC2A4RG		67			hsa-miR-1264	L3MBTL4		hsa-miR-1299	RNASEL		hsa-miR-370-3p	ALAD		141			hsa-miR-520g-3p	GALNT1		41
hsa-miR-1184	INTS6		hsa-miR-1200	SLC2A11		hsa-miR-1205	POLDIP2		hsa-miR-1251-3p	DIP2B		566			316			hsa-miR-421	WDR33		hsa-miR-580-3p	MYH11		4			hsa-miR-1305	SLC45A4		66			hsa-miR-1264	EGR1		hsa-miR-1299	SLC35F1		hsa-miR-370-3p	ZNF316		140			hsa-miR-520g-3p	AVL9		40
hsa-miR-1184	SEMA4G		hsa-miR-1200	ZNF37A		hsa-miR-1205	POLH		hsa-miR-1251-3p	PTGES3L		565			315			hsa-miR-421	ERI1		hsa-miR-580-3p	ABL2		3			hsa-miR-1305	PPM1A		65			hsa-miR-1264	GLIPR1		hsa-miR-1299	TBC1D9		hsa-miR-370-3p	MATR3		139			hsa-miR-520g-3p	COL19A1		39
hsa-miR-1184	ANKRD22		hsa-miR-1200	RBM18		hsa-miR-1205	POLR2J2		hsa-miR-1251-3p	EXOC6B		564			314			hsa-miR-421	DDX17		hsa-miR-580-3p	COPG1		2			hsa-miR-1305	ANXA4		64			hsa-miR-1264	FAM107B		hsa-miR-1299	SPTY2D1		hsa-miR-370-3p	CDH8		138			hsa-miR-520g-3p	TTLL3		38
hsa-miR-1184	TRIM9		hsa-miR-1200	YBX2		hsa-miR-1205	POLR2J3		hsa-miR-1251-3p	CERS6		563			313			hsa-miR-421	MAML1		hsa-miR-580-3p	CPB1					hsa-miR-1305	DEK		63			hsa-miR-1264	PLAC8		hsa-miR-1299	GOLGA6B		hsa-miR-370-3p	NTRK2		137			hsa-miR-520g-3p	FNDC3A		37
hsa-miR-1184	PLD1		hsa-miR-1200	MTHFR		hsa-miR-1205	POM121		hsa-miR-1251-3p	IFIT5		562			312			hsa-miR-421	RMND5A		hsa-miR-580-3p	MEAF6					hsa-miR-1305	STRBP		62			hsa-miR-1264	INTU		hsa-miR-1299	PRR20D		hsa-miR-370-3p	RASSF4		136			hsa-miR-520g-3p	GLIPR1L1		36
hsa-miR-1184	EPPIN		hsa-miR-1200	STX3		hsa-miR-1205	POTEM		hsa-miR-1251-3p	MSRB2		561			311			hsa-miR-421	UTS2B		hsa-miR-580-3p	SEPT14					hsa-miR-1305	MAFK		61			hsa-miR-1264	ANKRD10		hsa-miR-1299	JUN		hsa-miR-370-3p	RTN4RL1		135			hsa-miR-520g-3p	IPP		35
hsa-miR-1184	TAP2		hsa-miR-1200	DNMT3B		hsa-miR-1205	POU2F1		hsa-miR-1251-3p	BCLAF1		560			310			hsa-miR-421	TMEM170B		hsa-miR-580-3p	SMYD1					hsa-miR-1305	DENND1B		60			hsa-miR-1264	CBL		hsa-miR-1299	PKP2		hsa-miR-370-3p	PPM1B		134			hsa-miR-520g-3p	ZNF44		34
hsa-miR-1184	C10orf105		hsa-miR-1200	KIF20A		hsa-miR-1205	PPARD		hsa-miR-1251-3p	GJB7		559			309			hsa-miR-421	SLC6A11		hsa-miR-580-3p	PNPLA8					hsa-miR-1305	MTFR1		59			hsa-miR-1264	CCNY		hsa-miR-1299	PRR20E		hsa-miR-370-3p	GRB10		133			hsa-miR-520g-3p	ZFAND3		33
hsa-miR-1184	IL4R		hsa-miR-1200	C15orf62		hsa-miR-1205	PPARGC1B		hsa-miR-1251-3p	ZNF716		558			308			hsa-miR-421	LMO7		hsa-miR-580-3p	SLC7A2					hsa-miR-1305	ZNF507		58			hsa-miR-1264	ZNF605		hsa-miR-1299	ZNF317		hsa-miR-370-3p	UBTF		132			hsa-miR-520g-3p	GTF2IRD2B		32
hsa-miR-1184	TTL		hsa-miR-1200	CALHM5		hsa-miR-1205	PPIF		hsa-miR-1251-3p	AMOTL2		557			307			hsa-miR-421	ZNF474		hsa-miR-580-3p	RIMKLB					hsa-miR-1305	BZW1		57			hsa-miR-1264	EMCN		hsa-miR-1299	PRR20C		hsa-miR-370-3p	MKNK2		131			hsa-miR-520g-3p	RHOBTB1		31
hsa-miR-1184	COL12A1		hsa-miR-1200	ANGPTL2		hsa-miR-1205	PPM1K		hsa-miR-1251-3p	LEP		556			306			hsa-miR-421	KDM7A		hsa-miR-580-3p	ZNF365					hsa-miR-1305	ALG10B		56			hsa-miR-1264	WDR20		hsa-miR-1299	GOLGA6D		hsa-miR-370-3p	WDR81		130			hsa-miR-520g-3p	ERO1B		30
hsa-miR-1184	NUDT8		hsa-miR-1200	ETV1		hsa-miR-1205	PPM1L		hsa-miR-1251-3p	BMP8A		555			305			hsa-miR-421	ACTN2		hsa-miR-580-3p	RAB11FIP2					hsa-miR-1305	PRAME		55			hsa-miR-1264	ZNF33A		hsa-miR-1299	C18orf63		hsa-miR-370-3p	TBC1D13		129			hsa-miR-520g-3p	FBXO39		29
hsa-miR-1184	GNAO1		hsa-miR-1200	ME1		hsa-miR-1205	PPP1R12B		hsa-miR-1251-3p	PREPL		554			304			hsa-miR-421	PPP1R9A		hsa-miR-580-3p	LYRM7					hsa-miR-1305	OR51E2		54			hsa-miR-1264	BRWD1		hsa-miR-1299	CDH3		hsa-miR-370-3p	CD200		128			hsa-miR-520g-3p	ZFP42		28
hsa-miR-1184	TNFSF8		hsa-miR-1200	CLEC2D		hsa-miR-1205	PPP1R3B		hsa-miR-1251-3p	IREB2		553			303			hsa-miR-421	SENP5		hsa-miR-580-3p	KDELC1					hsa-miR-1305	GTF3C3		53			hsa-miR-1264	PCDHA2		hsa-miR-1299	TXK		hsa-miR-370-3p	IRX2		127			hsa-miR-520g-3p	SEMA4C		27
hsa-miR-1184	NRBP1		hsa-miR-1200	ZSWIM7		hsa-miR-1205	PPP1R9B		hsa-miR-1251-3p	RTP1		552			302			hsa-miR-421	FBXO38		hsa-miR-580-3p	RBM4					hsa-miR-1305	JRKL		52			hsa-miR-1264	ACADM		hsa-miR-1299	PIK3C2B		hsa-miR-370-3p	LOC389895		126			hsa-miR-520g-3p	ZBTB8B		26
hsa-miR-1184	LRPAP1		hsa-miR-1200	SRSF10		hsa-miR-1205	PPP2R5D		hsa-miR-1251-3p	TOX3		551			301			hsa-miR-421	CAPRIN1		hsa-miR-580-3p	GNA11					hsa-miR-1305	C18orf63		51			hsa-miR-1264	RANBP6		hsa-miR-1299	FAM241B		hsa-miR-370-3p	EIF2B1		125			hsa-miR-520g-3p	DCAF13		25
hsa-miR-1184	UBN1		hsa-miR-1200	CA3		hsa-miR-1205	PPP4R3A		hsa-miR-1251-3p	ERBIN		550			300			hsa-miR-421	DNMBP		hsa-miR-580-3p	SLITRK4					hsa-miR-1305	FAM155A		50			hsa-miR-1264	PAQR8		hsa-miR-1299	UBXN10		hsa-miR-370-3p	ZC2HC1C		124			hsa-miR-520g-3p	ABHD11		24
hsa-miR-1184	RGPD4		hsa-miR-1200	SIM1		hsa-miR-1205	PRDM16		hsa-miR-1251-3p	MLN		549			299			hsa-miR-421	MCM3		hsa-miR-580-3p	DCP1A					hsa-miR-1305	ZFHX4		49			hsa-miR-1264	MND1		hsa-miR-1299	WDR1		hsa-miR-370-3p	MFSD1		123			hsa-miR-520g-3p	TNKS		23
hsa-miR-1184	AIM2		hsa-miR-1200	TOP1		hsa-miR-1205	PREB		hsa-miR-1251-3p	GLP2R		548			298			hsa-miR-421	PRTG		hsa-miR-580-3p	TMEM237					hsa-miR-1305	FLVCR1		48			hsa-miR-1264	SAMD8		hsa-miR-1299	EPHB4		hsa-miR-370-3p	KCNQ2		122			hsa-miR-520g-3p	KBTBD3		22
hsa-miR-1184	POLR2J3		hsa-miR-1200	PRR14L		hsa-miR-1205	PRELID2		hsa-miR-1251-3p	PEAR1		547			297			hsa-miR-421	FKBP9		hsa-miR-580-3p	PCBP4					hsa-miR-1305	MAK		47			hsa-miR-1264	GRIN2A		hsa-miR-1299	TVP23A		hsa-miR-370-3p	P4HA1		121			hsa-miR-520g-3p	POLR3G		21
hsa-miR-1184	RGPD5		hsa-miR-1200	CHST3		hsa-miR-1205	PRELID3A		hsa-miR-1251-3p	C10orf25		546			296			hsa-miR-421	RFC3		hsa-miR-580-3p	CAPRIN1					hsa-miR-1305	TSPYL1		46			hsa-miR-1264	USP38		hsa-miR-1299	SLC4A5		hsa-miR-370-3p	CNTNAP2		120			hsa-miR-520g-3p	PRUNE2		20
hsa-miR-1184	RGPD8		hsa-miR-1200	MKNK1		hsa-miR-1205	PRKG1		hsa-miR-1251-3p	ZNF816		545			295			hsa-miR-421	NOX4		hsa-miR-580-3p	PDE5A					hsa-miR-1305	ERO1A		45			hsa-miR-1264	AK4		hsa-miR-1299	NCEH1		hsa-miR-370-3p	TIGAR		119			hsa-miR-520g-3p	GTF2IRD2		19
hsa-miR-1184	FRS2		hsa-miR-1200	PRDM15		hsa-miR-1205	PRPF40A		hsa-miR-1251-3p	GSTCD		544			294			hsa-miR-421	DUSP16		hsa-miR-580-3p	TMEM97					hsa-miR-1305	ICE2		44			hsa-miR-1264	ANTXR1		hsa-miR-1299	IL17RE		hsa-miR-370-3p	GLYCTK		118			hsa-miR-520g-3p	MEGF8		18
hsa-miR-1184	USPL1		hsa-miR-1200	NIPSNAP2		hsa-miR-1205	PRRC2B		hsa-miR-1251-3p	KY		543			293			hsa-miR-421	ZNF320		hsa-miR-580-3p	KRTAP19-6					hsa-miR-1305	SAMD5		43			hsa-miR-1264	ZCCHC8		hsa-miR-1299	HAS3		hsa-miR-370-3p	RAVER1		117			hsa-miR-520g-3p	BRD1		17
hsa-miR-1184	NUDCD1		hsa-miR-1200	VSX1		hsa-miR-1205	PRRG4		hsa-miR-1251-3p	ZBTB1		542			292			hsa-miR-421	GOSR1		hsa-miR-580-3p	JAK1					hsa-miR-1305	DLX2		42			hsa-miR-1264	CORIN		hsa-miR-1299	MNT		hsa-miR-370-3p	ZFAND5		116			hsa-miR-520g-3p	MAGEB1		16
hsa-miR-1184	POFUT1		hsa-miR-1200	FTSJ1		hsa-miR-1205	PSD3		hsa-miR-1251-3p	FBRS		541			291			hsa-miR-421	FAM149B1		hsa-miR-580-3p	KIF5A					hsa-miR-1305	CNTNAP2		41			hsa-miR-1264	AHR		hsa-miR-1299	MCC		hsa-miR-370-3p	UBE2R2		115			hsa-miR-520g-3p	TPRG1		15
hsa-miR-1184	CCN5		hsa-miR-1200	KLHL29		hsa-miR-1205	PSMD13		hsa-miR-1251-3p	SPTLC3		540			290			hsa-miR-421	KMT2A		hsa-miR-580-3p	SPOCK1					hsa-miR-1305	ID4		40			hsa-miR-1264	BTG1		hsa-miR-1299	SYT9		hsa-miR-370-3p	SERTAD2		114			hsa-miR-520g-3p	GNAI3		14
hsa-miR-1184	RHOBTB1		hsa-miR-1200	PTCD3		hsa-miR-1205	PSME4		hsa-miR-1251-3p	MECR		539			289			hsa-miR-421	AADACL3		hsa-miR-580-3p	CCNYL1					hsa-miR-1305	NR4A2		39			hsa-miR-1264	DHFR2		hsa-miR-1299	CANX		hsa-miR-370-3p	ODF2		113			hsa-miR-520g-3p	FBXL5		13
hsa-miR-1184	CDH4		hsa-miR-1200	FRMD5		hsa-miR-1205	PSMF1		hsa-miR-1251-3p	PEG10		538			288			hsa-miR-421	SMAD2		hsa-miR-580-3p	DNAJC21					hsa-miR-1305	DCP1B		38			hsa-miR-1264	DNMT1		hsa-miR-1299	TRAPPC10		hsa-miR-370-3p	BHLHB9		112			hsa-miR-520g-3p	RBBP5		12
hsa-miR-1184	LBH		hsa-miR-1200	TOB2		hsa-miR-1205	PTBP1		hsa-miR-1251-3p	RFTN2		537			287			hsa-miR-421	NSFL1C		hsa-miR-580-3p	USP49					hsa-miR-1305	SPINK2		37			hsa-miR-1264	RBM8A		hsa-miR-1299	UBA6					111			hsa-miR-520g-3p	TRAF6		11
hsa-miR-1184	ETV6		hsa-miR-1200	SPTSSA		hsa-miR-1205	PTCHD1		hsa-miR-1251-3p	MEGF9		536			286			hsa-miR-421	NXPH1		hsa-miR-580-3p	LRRTM3					hsa-miR-1305	USP15		36			hsa-miR-1264	TCF7L2		hsa-miR-1299	TRHDE					110			hsa-miR-520g-3p	BTBD3		10
hsa-miR-1184	TECPR2		hsa-miR-1200	LPGAT1		hsa-miR-1205	PTGFRN		hsa-miR-1251-3p	PIK3CD		535			285			hsa-miR-421	PNPO		hsa-miR-580-3p	DCAF12					hsa-miR-1305	ZNF280D		35			hsa-miR-1264	ZNF195		hsa-miR-1299	NKX2-5					109			hsa-miR-520g-3p	SMIM3		9
hsa-miR-1184	TMEM72		hsa-miR-1200	KPNA1		hsa-miR-1205	PTPN11		hsa-miR-1251-3p	FAM13A		534			284			hsa-miR-421	SNAP91		hsa-miR-580-3p	TSHZ2					hsa-miR-1305	TMX4		34			hsa-miR-1264	PGAP1		hsa-miR-1299	HOXC8					108			hsa-miR-520g-3p	SENP1		8
hsa-miR-1184	TAP1		hsa-miR-1200	KMT5C		hsa-miR-1205	PTPRU		hsa-miR-1251-3p	PRKG1		533			283			hsa-miR-421	C15orf40		hsa-miR-580-3p	ADGRG6					hsa-miR-1305	TMEM263		33			hsa-miR-1264	TRAF1		hsa-miR-1299	MS4A6A					107			hsa-miR-520g-3p	PIK3CG		7
hsa-miR-1184	RGPD6		hsa-miR-1200	MAPK8		hsa-miR-1205	PXMP4		hsa-miR-1251-3p	CREBRF		532			282			hsa-miR-421	RNF111		hsa-miR-580-3p	DLST					hsa-miR-1305	DNAJB9		32			hsa-miR-1264	HDAC2		hsa-miR-1299	C10orf53					106			hsa-miR-520g-3p	CDK17		6
hsa-miR-1184	NPPB		hsa-miR-1200	NR6A1		hsa-miR-1205	QSOX2		hsa-miR-1251-3p	MAPKBP1		531			281			hsa-miR-421	LAMP2		hsa-miR-580-3p	ATG12					hsa-miR-1305	UBE2D1		31			hsa-miR-1264	AKAP7		hsa-miR-1299	DNM3					105			hsa-miR-520g-3p	HIST2H2BE		5
hsa-miR-1184	N4BP1		hsa-miR-1200	FAM169B		hsa-miR-1205	RAB11FIP2		hsa-miR-1251-3p	FAM71F2		530			280			hsa-miR-421	PRLR		hsa-miR-580-3p	LYSMD3					hsa-miR-1305	IPO7		30			hsa-miR-1264	PDCL		hsa-miR-1299	SESTD1					104			hsa-miR-520g-3p	ASB8		4
hsa-miR-1184	RNF187		hsa-miR-1200	CST3		hsa-miR-1205	RAB11FIP4		hsa-miR-1251-3p	IDS		529			279			hsa-miR-421	BCL2L13		hsa-miR-580-3p	LIN28B					hsa-miR-1305	TRAM1		29			hsa-miR-1264	RBPJ		hsa-miR-1299	RBM48					103			hsa-miR-520g-3p	SLC24A4		3
hsa-miR-1184	VAPB		hsa-miR-1200	PLOD2		hsa-miR-1205	RAB1A		hsa-miR-1251-3p	NMBR		528			278			hsa-miR-421	RBM41		hsa-miR-580-3p	IPMK					hsa-miR-1305	LAMP2		28			hsa-miR-1264	CX3CL1		hsa-miR-1299	LYRM1					102			hsa-miR-520g-3p	GLP2R		2
hsa-miR-1184	IZUMO2		hsa-miR-1200	CPS1		hsa-miR-1205	RAB24		hsa-miR-1251-3p	ITPRIP		527			277			hsa-miR-421	PPM1L		hsa-miR-580-3p	WASHC4					hsa-miR-1305	ST8SIA4		27			hsa-miR-1264	DKK2		hsa-miR-1299	ARL3					101			hsa-miR-520g-3p	SOCS6
hsa-miR-1184	PTGES		hsa-miR-1200	NEU3		hsa-miR-1205	RAB30		hsa-miR-1251-3p	METTL9		526			276			hsa-miR-421	GXYLT2		hsa-miR-580-3p	MAP4K5					hsa-miR-1305	UBXN2B		26			hsa-miR-1264	C11orf44		hsa-miR-1299	EPB41L2					100			hsa-miR-520g-3p	DMD
hsa-miR-1184	NKX6-3		hsa-miR-1200	TPRG1		hsa-miR-1205	RAB35		hsa-miR-1251-3p	ZNF808		525			275			hsa-miR-421	ZNF326		hsa-miR-580-3p	CADPS					hsa-miR-1305	DGKE		25			hsa-miR-1264	UBR2		hsa-miR-1299	CPM					99			hsa-miR-520g-3p	ZC2HC1C
hsa-miR-1184	AGAP1		hsa-miR-1200	SMPD3		hsa-miR-1205	RAB7B		hsa-miR-1251-3p	ANKRD12		524			274			hsa-miR-421	TRAF3IP3		hsa-miR-580-3p	CPEB3					hsa-miR-1305	RALGPS2		24			hsa-miR-1264	PXYLP1		hsa-miR-1299	ACVR2A					98			hsa-miR-520g-3p	TMEM229A
hsa-miR-1184	UBR7		hsa-miR-1200	GALNTL6		hsa-miR-1205	RAB8B		hsa-miR-1251-3p	REEP4		523			273			hsa-miR-421	ECHDC1		hsa-miR-580-3p	DGKH					hsa-miR-1305	KIF3A		23			hsa-miR-1264	AHCTF1		hsa-miR-1299	CD28					97			hsa-miR-520g-3p	TGOLN2
hsa-miR-1184	CLRN1		hsa-miR-1200	C12orf43		hsa-miR-1205	RABL3		hsa-miR-1251-3p	GOLM1		522			272			hsa-miR-421	HNRNPF		hsa-miR-580-3p	KIAA1210					hsa-miR-1305	CNKSR3		22			hsa-miR-1264	TAF7L		hsa-miR-1299	MAK					96			hsa-miR-520g-3p	DCUN1D5
hsa-miR-1184	NKD1		hsa-miR-1200	PNPLA5		hsa-miR-1205	RAI14		hsa-miR-1251-3p	SNRPF		521			271			hsa-miR-421	ZNF417		hsa-miR-580-3p	BCAP29					hsa-miR-1305	PTPN4		21			hsa-miR-1264	CYP1B1		hsa-miR-1299	TENT5A					95			hsa-miR-520g-3p	PRKAA2
hsa-miR-1184	SF3B1		hsa-miR-1200	GNA12		hsa-miR-1205	RANBP17		hsa-miR-1251-3p	UBE2C		520			270			hsa-miR-421	DAZ1		hsa-miR-580-3p	POLR1B					hsa-miR-1305	NSL1		20			hsa-miR-1264	VIRMA		hsa-miR-1299	CACNA1E					94			hsa-miR-520g-3p	ZNF7
hsa-miR-1184	IP6K3		hsa-miR-1200	KMT5B		hsa-miR-1205	RAP1GDS1		hsa-miR-1251-3p	DIPK1A		519			269			hsa-miR-421	DAZ3		hsa-miR-580-3p	DDHD1					hsa-miR-1305	ZNF366		19			hsa-miR-1264	IMPAD1		hsa-miR-1299	C1orf115					93			hsa-miR-520g-3p	RNF24
hsa-miR-1184	MBD1		hsa-miR-1200	PPIA		hsa-miR-1205	RAP2A		hsa-miR-1251-3p	KHSRP		518			268			hsa-miR-421	COL11A1		hsa-miR-580-3p	DLG5					hsa-miR-1305	SALL3		18			hsa-miR-1264	PSPC1		hsa-miR-1299	ANGPTL3					92			hsa-miR-520g-3p	SART3
hsa-miR-1184	NSD3		hsa-miR-1200	RAB15		hsa-miR-1205	RAPGEF1		hsa-miR-1251-3p	VSTM2B		517			267			hsa-miR-421	ZNF518B		hsa-miR-580-3p	FANCD2OS					hsa-miR-1305	STXBP4		17			hsa-miR-1264	NAA20		hsa-miR-1299	PRND					91			hsa-miR-520g-3p	BCL11B
hsa-miR-1184	ADCY1		hsa-miR-1200	PCBP2		hsa-miR-1205	RAPGEF6		hsa-miR-1251-3p	LDLRAP1		516			266			hsa-miR-421	CALU		hsa-miR-580-3p	SLC4A8					hsa-miR-1305	IPO5		16			hsa-miR-1264	ACOX3		hsa-miR-1299	ZNF674					90			hsa-miR-520g-3p	C6orf201
hsa-miR-1184	KLF12		hsa-miR-1200	SIPA1		hsa-miR-1205	RAPH1		hsa-miR-1251-3p	CNBP		515			265			hsa-miR-421	EDARADD		hsa-miR-580-3p	DOK5					hsa-miR-1305	ATG4C		15			hsa-miR-1264	FBXW7		hsa-miR-1299	TLN2					89			hsa-miR-520g-3p	CEACAM5
hsa-miR-1184	TMEM150A		hsa-miR-1200	SFXN2		hsa-miR-1205	RASAL2		hsa-miR-1251-3p	ZNF398		514			264			hsa-miR-421	MAP3K21		hsa-miR-580-3p	NTF3					hsa-miR-1305	DIRC1		14			hsa-miR-1264	EPRS		hsa-miR-1299	CHAF1B					88			hsa-miR-520g-3p	ITGAV
hsa-miR-1184	CADPS		hsa-miR-1200	TRAPPC2		hsa-miR-1205	RASGEF1B		hsa-miR-1251-3p	NPTN		513			263			hsa-miR-421	GPR26		hsa-miR-580-3p	PLCXD3					hsa-miR-1305	PCGF3		13			hsa-miR-1264	COLEC12		hsa-miR-1299	MAN1A2					87			hsa-miR-520g-3p	SEC23IP
hsa-miR-1184	SEMA6B		hsa-miR-1200	KLHL32		hsa-miR-1205	RASL12		hsa-miR-1251-3p	CFAP300		512			262			hsa-miR-421	GJB7		hsa-miR-580-3p	CDK6					hsa-miR-1305	AMFR		12			hsa-miR-1264	ZNF37A		hsa-miR-1299	BTRC					86			hsa-miR-520g-3p	KLHL15
hsa-miR-1184	CDCP2		hsa-miR-1200	CORO2A		hsa-miR-1205	RASSF2		hsa-miR-1251-3p	TMEM109		511			261			hsa-miR-421	FAM104B		hsa-miR-580-3p	NRL					hsa-miR-1305	ATP6V0A2		11			hsa-miR-1264	PDZD2		hsa-miR-1299	PDILT					85			hsa-miR-520g-3p	IQSEC1
hsa-miR-1184	RAB24		hsa-miR-1200	THY1		hsa-miR-1205	RB1CC1		636			510			260			hsa-miR-421	AKR7A2		hsa-miR-580-3p	SLC12A8					hsa-miR-1305	PLEKHA8		10			hsa-miR-1264	ZW10		hsa-miR-1299	AP4S1					84			hsa-miR-520g-3p	AJUBA
hsa-miR-1184	ZNF821		hsa-miR-1200	MASP1		hsa-miR-1205	RBFA		635			509			259			hsa-miR-421	SOCS6		hsa-miR-580-3p	GSK3B					hsa-miR-1305	PRKCB		9			hsa-miR-1264	ASXL3		hsa-miR-1299	PRDM5					83			hsa-miR-520g-3p	ATL1
hsa-miR-1184	GLUD1		hsa-miR-1200	TNFRSF9		hsa-miR-1205	RBM46		634			508			258			hsa-miR-421	ZNF569		hsa-miR-580-3p	SPHKAP					hsa-miR-1305	SLC26A2		8			hsa-miR-1264	DGKH		hsa-miR-1299	FAM86C1					82			hsa-miR-520g-3p	SMCP
hsa-miR-1184	PRDM16		hsa-miR-1200	CCDC157		hsa-miR-1205	RCL1		633			507			257			hsa-miR-421	CXCL14		hsa-miR-580-3p	PPP1R9A					hsa-miR-1305	MYCBP		7			hsa-miR-1264	LEFTY1		hsa-miR-1299	TIMM10B					81			hsa-miR-520g-3p	DTWD2
hsa-miR-1184	AP3M1		hsa-miR-1200	GFOD2		hsa-miR-1205	RCOR1		632			506			256			hsa-miR-421	PTBP3		hsa-miR-580-3p	MTMR9					hsa-miR-1305	EDIL3		6			hsa-miR-1264	GALK2		hsa-miR-1299	CLLU1OS					80			hsa-miR-520g-3p	ERFE
hsa-miR-1184	SIPA1L1		hsa-miR-1200	HHAT		hsa-miR-1205	REEP6		631			505			255			hsa-miR-421	CCSER2		hsa-miR-580-3p	MPZL2					hsa-miR-1305	RBM41		5			641			hsa-miR-1299	VSIG10					79			hsa-miR-520g-3p	RIT1
hsa-miR-1184	NDUFB4		hsa-miR-1200	RBMS1		hsa-miR-1205	RELL1		630			504			254			hsa-miR-421	ARHGAP42		hsa-miR-580-3p	TXNRD3					hsa-miR-1305	ZNF721		4			640			hsa-miR-1299	IL2RA					78			hsa-miR-520g-3p	ZNF286A
hsa-miR-1184	LAMC1		hsa-miR-1200	HLA-DPB1		hsa-miR-1205	RETREG1		629			503			253			hsa-miR-421	ELOVL2		hsa-miR-580-3p	EIF5A2					hsa-miR-1305	ZNF264		3			639			hsa-miR-1299	HACD1					77			hsa-miR-520g-3p	ZNF197
hsa-miR-1184	KLF16		hsa-miR-1200	AAK1		hsa-miR-1205	REX1BD		628			502			252			hsa-miR-421	KPNA4		hsa-miR-580-3p	SAMD4B					hsa-miR-1305	RB1		2			638			hsa-miR-1299	TMEM217					76			hsa-miR-520g-3p	NMT2
hsa-miR-1184	HARS2		hsa-miR-1200	OTUD4		hsa-miR-1205	RFX7		627			501			251			hsa-miR-421	RPL14		hsa-miR-580-3p	KIF2A					hsa-miR-1305	CTH					637			hsa-miR-1299	CAMK4					75			hsa-miR-520g-3p	FGF18
hsa-miR-1184	POLR2J2		hsa-miR-1200	NFATC3		hsa-miR-1205	RGL4		626			500			250			hsa-miR-421	NR3C2		hsa-miR-580-3p	CDH5					hsa-miR-1305	ARHGAP5					636			hsa-miR-1299	RAB3B					74			hsa-miR-520g-3p	CCDC73
hsa-miR-1184	RTL10		hsa-miR-1200	KRTAP10-11		hsa-miR-1205	RGMA		625			499			249			hsa-miR-421	SH2D4B		hsa-miR-580-3p	FZD5					hsa-miR-1305	MDM4					635			hsa-miR-1299	PTPA					73			hsa-miR-520g-3p	SH2D1A
hsa-miR-1184	TREML2		hsa-miR-1200	SNX1		hsa-miR-1205	RGS16		624			498			248			hsa-miR-421	SND1		hsa-miR-580-3p	MCPH1					hsa-miR-1305	PEX13					634			hsa-miR-1299	RNF8					72			hsa-miR-520g-3p	PRKAB2
hsa-miR-1184	ERVFRD-1		hsa-miR-1200	CYS1		hsa-miR-1205	RGS8		623			497			247			hsa-miR-421	GPD2		hsa-miR-580-3p	NETO1					hsa-miR-1305	BRWD3					633			hsa-miR-1299	CD53					71			hsa-miR-520g-3p	CRCT1
hsa-miR-1184	JCAD		hsa-miR-1200	GAREM1		hsa-miR-1205	RHOBTB2		622			496			246			hsa-miR-421	ZC3H7A		hsa-miR-580-3p	C20orf203					hsa-miR-1305	PLXNA4					632			hsa-miR-1299	ARHGAP42					70			hsa-miR-520g-3p	SMAD1
hsa-miR-1184	ARL8A		hsa-miR-1200	NR1I2		hsa-miR-1205	RIC3		621			495			245			hsa-miR-421	CDK12		hsa-miR-580-3p	RGS13					hsa-miR-1305	MYO5A					631			hsa-miR-1299	MIPOL1					69			hsa-miR-520g-3p	ZNF286B
hsa-miR-1184	BTAF1		hsa-miR-1200	AMBN		hsa-miR-1205	RNF11		620			494			244			hsa-miR-421	PGR		hsa-miR-580-3p	IFITM10					hsa-miR-1305	CYP19A1					630			hsa-miR-1299	RAB44					68			hsa-miR-520g-3p	ATAD2B
hsa-miR-1184	VAX1		hsa-miR-1200	ARRDC4		hsa-miR-1205	RNF19A		619			493			243			hsa-miR-421	AGAP1		hsa-miR-580-3p	CCDC152					hsa-miR-1305	TM7SF3					629			hsa-miR-1299	SOGA1					67			hsa-miR-520g-3p	ATP10A
hsa-miR-1184	HMG20A		hsa-miR-1200	NECAB1		hsa-miR-1205	RNF222		618			492			242			hsa-miR-421	TUBA4A		hsa-miR-580-3p	OTUD3					hsa-miR-1305	SPDYA					628			hsa-miR-1299	CALN1					66			hsa-miR-520g-3p	MYO5A
hsa-miR-1184	SAMD12		hsa-miR-1200	FBXO11		hsa-miR-1205	RNMT		617			491			241			hsa-miR-421	KBTBD8		hsa-miR-580-3p	GPM6B					hsa-miR-1305	GPR26					627			hsa-miR-1299	SAP30L					65			hsa-miR-520g-3p	LGALS13
hsa-miR-1184	YBEY		hsa-miR-1200	RYR2		hsa-miR-1205	RP1L1		616			490			240			hsa-miR-421	SMIM21		hsa-miR-580-3p	UNC5C					hsa-miR-1305	JAG1					626			hsa-miR-1299	NR3C1					64			hsa-miR-520g-3p	SENP7
hsa-miR-1184	AGFG2		hsa-miR-1200	TOP3A		hsa-miR-1205	RPP14		615			489			239			hsa-miR-421	SLC22A3		hsa-miR-580-3p	CYB5D1					hsa-miR-1305	CAMSAP2					625			hsa-miR-1299	TMEM8B					63			hsa-miR-520g-3p	PTP4A1
hsa-miR-1184	GFRA1		hsa-miR-1200	TRAPPC6A		hsa-miR-1205	RPTOR		614			488			238			hsa-miR-421	CNIH4		hsa-miR-580-3p	IST1					hsa-miR-1305	CBFB					624			hsa-miR-1299	PARD3B					62			hsa-miR-520g-3p	PLOD2
hsa-miR-1184	LHFPL4		hsa-miR-1200	GTF3C4		hsa-miR-1205	RPUSD1		613			487			237			hsa-miR-421	HNRNPUL2		hsa-miR-580-3p	CPEB4					hsa-miR-1305	CNOT4					623			hsa-miR-1299	ZFP90					61			hsa-miR-520g-3p	GTF2H5
hsa-miR-1184	FAM71F2		hsa-miR-1200	ATP8A1		hsa-miR-1205	RRP7A		612			486			236			hsa-miR-421	RPS6KB1		hsa-miR-580-3p	C16orf87					hsa-miR-1305	EML4					622			hsa-miR-1299	DPP10					60			hsa-miR-520g-3p	GLIS3
hsa-miR-1184	IL21R		hsa-miR-1200	CNOT7		hsa-miR-1205	RTKN2		611			485			235			hsa-miR-421	MPPED2		hsa-miR-580-3p	SPICE1					hsa-miR-1305	TMEM106B					621			hsa-miR-1299	H2BFM					59			hsa-miR-520g-3p	TNFAIP8L1
hsa-miR-1184	RAB11FIP1		hsa-miR-1200	TRPM3		hsa-miR-1205	RTL10		610			484			234			hsa-miR-421	FBLN1		hsa-miR-580-3p	ADAMTS5					hsa-miR-1305	ZSWIM6					620			hsa-miR-1299	VCL					58			hsa-miR-520g-3p	PCSK2
hsa-miR-1184	OPA3		hsa-miR-1200	DISC1		hsa-miR-1205	RTL5		609			483			233			hsa-miR-421	PAPOLG		hsa-miR-580-3p	STARD8					hsa-miR-1305	BDNF					619			hsa-miR-1299	ZFPM2					57			hsa-miR-520g-3p	POLH
hsa-miR-1184	KIAA0753		hsa-miR-1200	SLC30A8		hsa-miR-1205	RUNX1		608			482			232			hsa-miR-421	STN1		hsa-miR-580-3p	PDK4					hsa-miR-1305	RPP14					618			hsa-miR-1299	KCNA3					56			hsa-miR-520g-3p	LRRC10
hsa-miR-1184	GATAD2A		hsa-miR-1200	TRIB2		hsa-miR-1205	RUNX1T1		607			481			231			hsa-miR-421	SH3BGRL		hsa-miR-580-3p	TRIM9					hsa-miR-1305	GASK1B					617			hsa-miR-1299	SAMD8					55			hsa-miR-520g-3p	SPATA18
hsa-miR-1184	IQSEC2		hsa-miR-1200	GAB1		hsa-miR-1205	SAMD4A		606			480			230			hsa-miR-421	MEIKIN		hsa-miR-580-3p	SLC9A7					hsa-miR-1305	PDK1					616			hsa-miR-1299	C6orf89					54			hsa-miR-520g-3p	GPX6
hsa-miR-1184	WNT4		hsa-miR-1200	PARP8		hsa-miR-1205	SAP30L		605			479			229			hsa-miR-421	GLP1R		hsa-miR-580-3p	OSBPL1A					hsa-miR-1305	SP4					615			hsa-miR-1299	B3GAT3					53			hsa-miR-520g-3p	ALDH6A1
hsa-miR-1184	ALPK3		hsa-miR-1200	ANKRD46		hsa-miR-1205	SARM1		604			478			228			hsa-miR-421	ACVR2B		hsa-miR-580-3p	ZBTB34					hsa-miR-1305	RCHY1					614			hsa-miR-1299	PLCB1					52			hsa-miR-520g-3p	ARPC4-TTLL3
hsa-miR-1184	KHNYN		hsa-miR-1200	RSAD2		hsa-miR-1205	SBNO1		603			477			227			hsa-miR-421	IGSF3		hsa-miR-580-3p	OTOGL					hsa-miR-1305	MAB21L2					613			hsa-miR-1299	BCKDHB					51			hsa-miR-520g-3p	AFF4
hsa-miR-1184	FRYL		hsa-miR-1200	ZNF551		hsa-miR-1205	SCGB2B2		602			476			226			hsa-miR-421	TRIM32		hsa-miR-580-3p	MYLK					hsa-miR-1305	MIOS					612			hsa-miR-1299	TFAP2E					50			hsa-miR-520g-3p	CEP126
hsa-miR-1184	ZNF662		hsa-miR-1200	TIPARP		hsa-miR-1205	SCN1B		601			475			225			hsa-miR-421	OXR1		hsa-miR-580-3p	ZNF84					hsa-miR-1305	SLC1A2					611			hsa-miR-1299	SNAPC3					49			hsa-miR-520g-3p	AKIRIN1
hsa-miR-1184	ATOH8		hsa-miR-1200	SUSD2		hsa-miR-1205	SCN2A		600			474			224			hsa-miR-421	VSIG10		hsa-miR-580-3p	DOK1					hsa-miR-1305	COL11A1					610			hsa-miR-1299	BBS1					48			hsa-miR-520g-3p	ICK
hsa-miR-1184	MTHFR		hsa-miR-1200	TRDMT1		hsa-miR-1205	SCRN1		599			473			223			hsa-miR-421	MPRIP		hsa-miR-580-3p	PPP1R1C					hsa-miR-1305	CHP1					609			hsa-miR-1299	ATP10B					47			hsa-miR-520g-3p	ZNF451
hsa-miR-1184	OSR2		hsa-miR-1200	IKZF3		hsa-miR-1205	SDR16C5		598			472			222			hsa-miR-421	TBC1D3G		hsa-miR-580-3p	ARGFX					hsa-miR-1305	NPR3					608			hsa-miR-1299	RBMS3					46			hsa-miR-520g-3p	SEC61A2
hsa-miR-1184	TOMM34		hsa-miR-1200	NFATC2IP		hsa-miR-1205	SDR39U1		597			471			221			hsa-miR-421	MEF2D		hsa-miR-580-3p	FERMT1					hsa-miR-1305	MBNL2					607			hsa-miR-1299	RALA					45			hsa-miR-520g-3p	ABCC9
hsa-miR-1184	RRP7A		hsa-miR-1200	TXNL4A		hsa-miR-1205	SEC14L1		596			470			220			hsa-miR-421	ASPH		hsa-miR-580-3p	PKN2					hsa-miR-1305	EEF1AKMT2					606			hsa-miR-1299	TMEM74					44			hsa-miR-520g-3p	NMNAT1
hsa-miR-1184	DSE		hsa-miR-1200	FBXO10		hsa-miR-1205	SEC14L5		595			469			219			hsa-miR-421	CHMP4B		hsa-miR-580-3p	DCN					hsa-miR-1305	DCAF10					605			hsa-miR-1299	DOCK3					43			hsa-miR-520g-3p	TOR1AIP2
hsa-miR-1184	SH3PXD2B		hsa-miR-1200	PRDM11		hsa-miR-1205	SEC31B		594			468			218			hsa-miR-421	PPM1A		hsa-miR-580-3p	PLXDC2					hsa-miR-1305	CTCF					604			hsa-miR-1299	ASXL2					42			hsa-miR-520g-3p	GZF1
hsa-miR-1184	HS3ST3B1		hsa-miR-1200	USP45		hsa-miR-1205	SEPT5		593			467			217			hsa-miR-421	TBC1D3F		hsa-miR-580-3p	TBCEL					hsa-miR-1305	B3GALT2					603			hsa-miR-1299	TLX1					41			hsa-miR-520g-3p	ZNF696
hsa-miR-1184	PACS2		hsa-miR-1200	C6orf118		hsa-miR-1205	SERPINB3		592			466			216			hsa-miR-421	CCT6A		hsa-miR-580-3p	GPATCH8					hsa-miR-1305	SLC37A3					602			hsa-miR-1299	ZNF555					40			hsa-miR-520g-3p	ARL10
hsa-miR-1184	UFC1		hsa-miR-1200	HECW2		hsa-miR-1205	SERTM1		591			465			215			hsa-miR-421	TBC1D3C		hsa-miR-580-3p	DBT					hsa-miR-1305	C18orf54					601			hsa-miR-1299	HELZ					39			hsa-miR-520g-3p	EDEM1
hsa-miR-1184	KLF7		hsa-miR-1200	INO80D		hsa-miR-1205	SETD2		590			464			214			hsa-miR-421	CREBRF		hsa-miR-580-3p	SCMH1					hsa-miR-1305	TWISTNB					600			hsa-miR-1299	MXRA5					38			hsa-miR-520g-3p	C11orf88
hsa-miR-1184	SLC5A1		hsa-miR-1200	SUSD1		hsa-miR-1205	SETD3		589			463			213			hsa-miR-421	EFR3B		hsa-miR-580-3p	KCTD15					hsa-miR-1305	KLHL36					599			hsa-miR-1299	PARP12					37			hsa-miR-520g-3p	FOXQ1
hsa-miR-1184	CTDSP2		hsa-miR-1200	NFATC2		hsa-miR-1205	SF3A1		588			462			212			hsa-miR-421	TRIM47		hsa-miR-580-3p	FAHD1					hsa-miR-1305	LRRTM3					598			hsa-miR-1299	FAM124A					36			hsa-miR-520g-3p	RAB8B
hsa-miR-1184	HGF		hsa-miR-1200	PALM2-AKAP2		hsa-miR-1205	SFRP1		587			461			211			hsa-miR-421	DDX56		hsa-miR-580-3p	DMD					hsa-miR-1305	GLRB					597			hsa-miR-1299	SPECC1					35			hsa-miR-520g-3p	SMIM12
hsa-miR-1184	PAGR1		hsa-miR-1200	CEP170B		hsa-miR-1205	SFXN5		586			460			210			hsa-miR-421	ETNK1		hsa-miR-580-3p	PLET1					hsa-miR-1305	PHF14					596			hsa-miR-1299	POP4					34			hsa-miR-520g-3p	MEGF9
hsa-miR-1184	EFHC1		hsa-miR-1200	VAMP7		hsa-miR-1205	SGK3		585			459			209			hsa-miR-421	TBC1D3E		hsa-miR-580-3p	ATAD2B					hsa-miR-1305	PHKB					595			hsa-miR-1299	CHD9					33			hsa-miR-520g-3p	MIER3
hsa-miR-1184	LSM14A		hsa-miR-1200	PLIN3		hsa-miR-1205	SH2D3A		584			458			208			hsa-miR-421	BRIP1		hsa-miR-580-3p	TGFBR1					hsa-miR-1305	HTR7					594			hsa-miR-1299	ADAMTS6					32			hsa-miR-520g-3p	DBT
hsa-miR-1184	SPTBN1		hsa-miR-1200	AKAP2		hsa-miR-1205	SH3BGRL2		583			457			207			hsa-miR-421	TBC1D3B		hsa-miR-580-3p	COX10					hsa-miR-1305	PPP1CB					593			hsa-miR-1299	DCBLD2					31			hsa-miR-520g-3p	NOD2
hsa-miR-1184	NATD1		hsa-miR-1200	WDR35		hsa-miR-1205	SH3BP2		582			456			206			hsa-miR-421	TBC1D3K		hsa-miR-580-3p	SLBP					hsa-miR-1305	TIA1					592			hsa-miR-1299	PLEKHA5					30			hsa-miR-520g-3p	CACUL1
hsa-miR-1184	PLEKHM3		hsa-miR-1200	NSL1		hsa-miR-1205	SH3PXD2A		581			455			205			hsa-miR-421	MGAT5		hsa-miR-580-3p	GYPE					hsa-miR-1305	ZXDB					591			hsa-miR-1299	COL4A6					29			hsa-miR-520g-3p	THAP2
hsa-miR-1184	MEIG1		hsa-miR-1200	CLN5		hsa-miR-1205	SH3PXD2B		580			454			204			hsa-miR-421	TBC1D3I		hsa-miR-580-3p	DENND2C					hsa-miR-1305	MEI1					590			hsa-miR-1299	PDHA1					28			hsa-miR-520g-3p	MAGEB4
hsa-miR-1184	STUM		hsa-miR-1200	RHO		hsa-miR-1205	SHC3		579			453			203			hsa-miR-421	AFF2		hsa-miR-580-3p	ELAVL1					hsa-miR-1305	DZIP3					589			hsa-miR-1299	C5orf30					27			hsa-miR-520g-3p	SP6
hsa-miR-1184	CENPM		hsa-miR-1200	NR2C1		hsa-miR-1205	SIGMAR1		578			452			202			hsa-miR-421	TBC1D9		hsa-miR-580-3p	NHLRC3					hsa-miR-1305	FAM184A					588			hsa-miR-1299	F11R					26			hsa-miR-520g-3p	PLEKHA1
hsa-miR-1184	ZDHHC8		hsa-miR-1200	CEP126		hsa-miR-1205	SIK2		577			451			201			hsa-miR-421	SPG7		hsa-miR-580-3p	CACHD1					hsa-miR-1305	FUBP1					587			hsa-miR-1299	RPS6KA6					25			hsa-miR-520g-3p	ZBTB7A
hsa-miR-1184	PGP		hsa-miR-1200	TAB2		hsa-miR-1205	SIN3A		576			450			200			hsa-miR-421	TFPI		hsa-miR-580-3p	PAGR1					hsa-miR-1305	SPATA13					586			hsa-miR-1299	PRR15L					24			hsa-miR-520g-3p	SNX20
hsa-miR-1184	BCORL1		hsa-miR-1200	MR1		hsa-miR-1205	SIPA1L1		575			449			199			hsa-miR-421	SPTY2D1		hsa-miR-580-3p	CPNE8					hsa-miR-1305	C10orf88					585			hsa-miR-1299	SMYD5					23			hsa-miR-520g-3p	EIF4E
hsa-miR-1184	TSC1		hsa-miR-1200	RAB3B		hsa-miR-1205	SIX4		574			448			198			hsa-miR-421	TBC1D3D		hsa-miR-580-3p	HERPUD2					hsa-miR-1305	CPEB2					584			hsa-miR-1299	MRPL20					22			hsa-miR-520g-3p	CABS1
hsa-miR-1184	EGFL8		hsa-miR-1200	RTL4		hsa-miR-1205	SKI		573			447			197			hsa-miR-421	MLLT3		hsa-miR-580-3p	CAVIN1					hsa-miR-1305	HP1BP3					583			hsa-miR-1299	MMP16					21			hsa-miR-520g-3p	GPCPD1
hsa-miR-1184	CUEDC1		hsa-miR-1200	LINGO1		hsa-miR-1205	SLAMF1		572			446			196			hsa-miR-421	TBC1D3L		hsa-miR-580-3p	CXCL12					hsa-miR-1305	SYT6					582			hsa-miR-1299	SDHC					20			hsa-miR-520g-3p	KRTAP9-4
hsa-miR-1184	TPBG		hsa-miR-1200	ZBTB39		hsa-miR-1205	SLC24A4		571			445			195			hsa-miR-421	ELMOD2		hsa-miR-580-3p	BOD1					hsa-miR-1305	RNMT					581			hsa-miR-1299	INHBC					19			hsa-miR-520g-3p	VDAC1
hsa-miR-1184	SMAD4		hsa-miR-1200	TNRC6A		hsa-miR-1205	SLC2A10		570			444			194			hsa-miR-421	SERTAD2		hsa-miR-580-3p	TRIP12					hsa-miR-1305	CD59					580			hsa-miR-1299	TTYH2					18			hsa-miR-520g-3p	PCNX1
hsa-miR-1184	GPC4		hsa-miR-1200	FCHO2		hsa-miR-1205	SLC30A4		569			443			193			hsa-miR-421	EPHA7		hsa-miR-580-3p	SUPT4H1					hsa-miR-1305	TP53					579			hsa-miR-1299	CYTH3					17			hsa-miR-520g-3p	PARVA
hsa-miR-1184	SH3BP2		hsa-miR-1200	SGSM1		hsa-miR-1205	SLC35A3		568			442			192			hsa-miR-421	NAA50		hsa-miR-580-3p	RUNDC3B					hsa-miR-1305	ZNF718					578			hsa-miR-1299	PTPN9					16			hsa-miR-520g-3p	ATP2C1
hsa-miR-1184	GLIS3		hsa-miR-1200	SLC46A1		hsa-miR-1205	SLC35F6		567			441			191			hsa-miR-421	TSN		hsa-miR-580-3p	MED14					hsa-miR-1305	PTPN11					577			hsa-miR-1299	IGDCC3					15			hsa-miR-520g-3p	LPP
hsa-miR-1184	ARFIP1		hsa-miR-1200	RPUSD4		hsa-miR-1205	SLC4A4		566			440			190			hsa-miR-421	CFAP126		hsa-miR-580-3p	KRTAP9-2					hsa-miR-1305	RBMS1					576			hsa-miR-1299	TGFBR3					14			hsa-miR-520g-3p	PAFAH2
hsa-miR-1184	GOLGA6C		hsa-miR-1200	PSME3		hsa-miR-1205	SLC6A17		565			439			189			hsa-miR-421	ZNF548		hsa-miR-580-3p	MTR					hsa-miR-1305	PDK3					575			hsa-miR-1299	HDAC6					13			hsa-miR-520g-3p	EFNB2
hsa-miR-1184	STAM		hsa-miR-1200	SNPH		hsa-miR-1205	SLCO1B3		564			438			188			hsa-miR-421	CRACR2A		hsa-miR-580-3p	GYG2					hsa-miR-1305	TSC22D1					574			hsa-miR-1299	PIP4K2C					12			hsa-miR-520g-3p	KLHL11
hsa-miR-1184	COCH		hsa-miR-1200	LOC102724265		hsa-miR-1205	SLITRK3		563			437			187			hsa-miR-421	ZNF441		hsa-miR-580-3p	KDM2B					hsa-miR-1305	PDE5A					573			hsa-miR-1299	SYNPR					11			hsa-miR-520g-3p	RAP2B
hsa-miR-1184	NFATC2IP		hsa-miR-1200	PLXDC2		hsa-miR-1205	SMAD4		562			436			186			hsa-miR-421	CDCA7		hsa-miR-580-3p	POU4F2					hsa-miR-1305	MYH11					572			hsa-miR-1299	TAF1B					10			hsa-miR-520g-3p	DGKE
hsa-miR-1184	DGKD		hsa-miR-1200	AMACR		hsa-miR-1205	SMARCE1		561			435			185			hsa-miR-421	OTOGL		hsa-miR-580-3p	SLC16A9					hsa-miR-1305	EGLN1					571			hsa-miR-1299	ZNF585B					9			hsa-miR-520g-3p	ZNF346
hsa-miR-1184	NPSR1		hsa-miR-1200	CDC25A		hsa-miR-1205	SMG7		560			434			184			hsa-miR-421	STK3		hsa-miR-580-3p	RPEL1					hsa-miR-1305	C5orf22					570			hsa-miR-1299	ZNF431					8			hsa-miR-520g-3p	ARL16
hsa-miR-1184	CFAP73		hsa-miR-1200	RCC2		hsa-miR-1205	SNRNP48		559			433			183			hsa-miR-421	PTPN20		hsa-miR-580-3p	RNMT					hsa-miR-1305	GPR83					569			hsa-miR-1299	JPT2					7			hsa-miR-520g-3p	INPP5F
hsa-miR-1184	ZNHIT3		hsa-miR-1200	MICALL1		hsa-miR-1205	SNTG2		558			432			182			hsa-miR-421	DAAM2		hsa-miR-580-3p	RFXAP					hsa-miR-1305	B3GNT5					568			hsa-miR-1299	TRPC5					6			hsa-miR-520g-3p	IL12A
hsa-miR-1184	ADAL		hsa-miR-1200	PLCB4		hsa-miR-1205	SNX21		557			431			181			hsa-miR-421	RHOH		hsa-miR-580-3p	VCL					hsa-miR-1305	MOB1B					567			hsa-miR-1299	NAA60					5			hsa-miR-520g-3p	TPD52L1
hsa-miR-1184	PPIAL4C		hsa-miR-1200	MCM9		hsa-miR-1205	SNX30		556			430			180			hsa-miR-421	ZNF84		hsa-miR-580-3p	KRTAP9-8					hsa-miR-1305	ITGA1					566			hsa-miR-1299	FAM120C					4			hsa-miR-520g-3p	DNAJC14
hsa-miR-1184	ESRP1		hsa-miR-1200	SCNM1		hsa-miR-1205	SOCS3		555			429			179			hsa-miR-421	DENND5B		hsa-miR-580-3p	EIF4B					hsa-miR-1305	SALL1					565			hsa-miR-1299	OAS3					3			hsa-miR-520g-3p	MACF1
hsa-miR-1184	DRAXIN		hsa-miR-1200	ATXN3		hsa-miR-1205	SOGA1		554			428			178			hsa-miR-421	PPIL4		hsa-miR-580-3p	SP1					hsa-miR-1305	GOLGA6L1					564			hsa-miR-1299	PTPN3					2			hsa-miR-520g-3p	MAP3K13
hsa-miR-1184	TRAM2		hsa-miR-1200	ACVR2A		hsa-miR-1205	SOS1		553			427			177			hsa-miR-421	GNAQ		hsa-miR-580-3p	OPRM1					hsa-miR-1305	SCOC					563			hsa-miR-1299	NTRK2								hsa-miR-520g-3p	CCDC198
hsa-miR-1184	TMEM239		hsa-miR-1200	C6orf89		hsa-miR-1205	SOX12		552			426			176			hsa-miR-421	PFKFB2		hsa-miR-580-3p	TEX26					hsa-miR-1305	C1orf21					562			hsa-miR-1299	NFIA								hsa-miR-520g-3p	ZNF74
hsa-miR-1184	PRODH		hsa-miR-1200	ARHGEF7		hsa-miR-1205	SOX13		551			425			175			hsa-miR-421	RAB2B		hsa-miR-580-3p	TMEM218					hsa-miR-1305	FOXD4L3					561			hsa-miR-1299	PITPNC1								hsa-miR-520g-3p	GXYLT1
hsa-miR-1184	TAL1		hsa-miR-1200	TET1		hsa-miR-1205	SP1		550			424			174			hsa-miR-421	MRPS18C		hsa-miR-580-3p	PLEKHA5					hsa-miR-1305	GOLGA6L6					560			hsa-miR-1299	CTAGE1								hsa-miR-520g-3p	DDOST
hsa-miR-1184	FGFR1OP		hsa-miR-1200	POLR1D		hsa-miR-1205	SP140L		549			423			173			hsa-miR-421	SLAMF1		hsa-miR-580-3p	MST1L					hsa-miR-1305	RUNDC3B					559			hsa-miR-1299	EMC7								hsa-miR-520g-3p	ITGA8
hsa-miR-1184	ZNF562		hsa-miR-1200	ADIRF		hsa-miR-1205	SPAG11B		548			422			172			hsa-miR-421	APC		hsa-miR-580-3p	FAM220A					hsa-miR-1305	EXOC5					558			hsa-miR-1299	RPP14								hsa-miR-520g-3p	PRRG4
hsa-miR-1184	ARSD		hsa-miR-1200	ZNF616		hsa-miR-1205	SPAST		547			421			171			hsa-miR-421	ZNF626		hsa-miR-580-3p	MYLK4					hsa-miR-1305	FKTN					557			hsa-miR-1299	NEUROD4								hsa-miR-520g-3p	SAR1A
hsa-miR-1184	ANKRD17		hsa-miR-1200	ESRRG		hsa-miR-1205	SPATC1		546			420			170			hsa-miR-421	HMGB2		hsa-miR-580-3p	RNF222					hsa-miR-1305	TMEM65					556			hsa-miR-1299	HMCN1								hsa-miR-520g-3p	GSTCD
hsa-miR-1184	VDR		hsa-miR-1200	MAPK8IP3		hsa-miR-1205	SPDYE5		545			419			169			hsa-miR-421	CCDC141		hsa-miR-580-3p	ZXDC					hsa-miR-1305	SCGB2A2					555			hsa-miR-1299	PAX6								hsa-miR-520g-3p	TBX3
hsa-miR-1184	UBALD2		hsa-miR-1200	TNFAIP8L2-SCNM1		hsa-miR-1205	SPECC1L		544			418			168			hsa-miR-421	PARP11		hsa-miR-580-3p	PCDH18					hsa-miR-1305	PRRC1					554			hsa-miR-1299	ARMH3								hsa-miR-520g-3p	DDIT4L
hsa-miR-1184	DSC3		hsa-miR-1200	TMEM267		hsa-miR-1205	SPG11		543			417			167			hsa-miR-421	ACSM3		hsa-miR-580-3p	IPO9					hsa-miR-1305	FOXD4L6					553			hsa-miR-1299	TRIM10								hsa-miR-520g-3p	RABIF
hsa-miR-1184	NEMP2		hsa-miR-1200	FMN1		hsa-miR-1205	SPINDOC		542			416			166			hsa-miR-421	ZIC1		hsa-miR-580-3p	PEX11A					hsa-miR-1305	UBE2W					552			hsa-miR-1299	ZNF776								hsa-miR-520g-3p	MEOX1
hsa-miR-1184	EIF2B5		hsa-miR-1200	DLX1		hsa-miR-1205	SPNS2		541			415			165			hsa-miR-421	SEC62		hsa-miR-580-3p	RHPN2					hsa-miR-1305	RPN2					551			hsa-miR-1299	SOCS7								hsa-miR-520g-3p	NIPAL1
hsa-miR-1184	DMRTA2		hsa-miR-1200	MMP14		hsa-miR-1205	SPON1		540			414			164			hsa-miR-421	MEI1		hsa-miR-580-3p	PDE6A					hsa-miR-1305	HNMT					550			hsa-miR-1299	CRTC1								hsa-miR-520g-3p	OPA3
hsa-miR-1184	AREL1		hsa-miR-1200	ELFN2		hsa-miR-1205	SPOUT1		539			413			163			hsa-miR-421	C21orf91		hsa-miR-580-3p	C5orf63					hsa-miR-1305	UBN2					549			hsa-miR-1299	SH3RF3								hsa-miR-520g-3p	ENC1
hsa-miR-1184	ZNF250		hsa-miR-1200	WNK3		hsa-miR-1205	SPPL2B		538			412			162			hsa-miR-421	PPDPFL		hsa-miR-580-3p	ITGBL1					hsa-miR-1305	PCLO					548			hsa-miR-1299	ICE2								hsa-miR-520g-3p	THAP6
hsa-miR-1184	FBN2		hsa-miR-1200	EPB41L4B		hsa-miR-1205	SPRY3		537			411			161			hsa-miR-421	TMEM263		hsa-miR-580-3p	BACH2					hsa-miR-1305	RPAP3					547			hsa-miR-1299	OR2C3								hsa-miR-520g-3p	PRLR
			hsa-miR-1200	TSPAN11		hsa-miR-1205	SRGAP3		536			410			160			hsa-miR-421	SCG2		hsa-miR-580-3p	RETREG2					hsa-miR-1305	RORA					546			hsa-miR-1299	NUP210L								hsa-miR-520g-3p	CBX5
			hsa-miR-1200	ASB4		hsa-miR-1205	SRMS		535			409			159			hsa-miR-421	SSH1		hsa-miR-580-3p	IGSF1					hsa-miR-1305	ERMP1					545			hsa-miR-1299	DPP8								hsa-miR-520g-3p	FBXL2
			hsa-miR-1200	LDLRAD4		hsa-miR-1205	SRSF9		534			408			158			hsa-miR-421	BNIP3L		hsa-miR-580-3p	ALG9					hsa-miR-1305	SAMD8					544			hsa-miR-1299	PHEX								hsa-miR-520g-3p	MTERF3
			hsa-miR-1200	MKNK2		hsa-miR-1205	SSC4D		533			407			157			hsa-miR-421	DEK		hsa-miR-580-3p	CCDC179					hsa-miR-1305	LZTFL1					543			hsa-miR-1299	ZNF365								hsa-miR-520g-3p	MAP3K8
			hsa-miR-1200	TDRKH		hsa-miR-1205	SSH1		532			406			156			hsa-miR-421	IARS		hsa-miR-580-3p	SRSF1					hsa-miR-1305	HIVEP1					542			hsa-miR-1299	RIC3								hsa-miR-520g-3p	CELSR3
			hsa-miR-1200	TMEM200B		hsa-miR-1205	ST3GAL1		531			405			155			hsa-miR-421	TBC1D3H		hsa-miR-580-3p	PREPL					hsa-miR-1305	PDS5B					541			hsa-miR-1299	CDK8								hsa-miR-520g-3p	SCN11A
			hsa-miR-1200	ACP2		hsa-miR-1205	ST3GAL5		530			404			154			hsa-miR-421	TRIM33		hsa-miR-580-3p	CNIH4					hsa-miR-1305	C12orf73					540			hsa-miR-1299	KDM4C								hsa-miR-520g-3p	ITIH5
			hsa-miR-1200	SLC25A26		hsa-miR-1205	ST6GAL2		529			403			153			hsa-miR-421	FGF14		hsa-miR-580-3p	SEC24D					hsa-miR-1305	FAM227A					539			hsa-miR-1299	GPR4								hsa-miR-520g-3p	GJB6
			hsa-miR-1200	TRA2B		hsa-miR-1205	STAM		528			402			152			hsa-miR-421	EGLN1		hsa-miR-580-3p	SCN3B					hsa-miR-1305	GRIN2A					538			hsa-miR-1299	NYAP2								hsa-miR-520g-3p	KIAA1191
			hsa-miR-1200	TRDN		hsa-miR-1205	STAP1		527			401			151			hsa-miR-421	TMTC4		hsa-miR-580-3p	DSC3					hsa-miR-1305	RERE					537			hsa-miR-1299	SIAH1								hsa-miR-520g-3p	RICTOR
			hsa-miR-1200	ONECUT2		hsa-miR-1205	STAT3		526			400			150			hsa-miR-421	AMFR		hsa-miR-580-3p	KIAA1324					hsa-miR-1305	ZFAND6					536			hsa-miR-1299	TIPRL								hsa-miR-520g-3p	GDA
			hsa-miR-1200	ASB2		hsa-miR-1205	STAU1		525			399			149			hsa-miR-421	TMEM181		hsa-miR-580-3p	RNF138					hsa-miR-1305	ZFP91					535			hsa-miR-1299	FAM199X								hsa-miR-520g-3p	ARRDC3
			hsa-miR-1200	MARVELD1		hsa-miR-1205	STK10		524			398			148			hsa-miR-421	TOMM20		hsa-miR-580-3p	RIMKLA					hsa-miR-1305	SLC23A1					534			hsa-miR-1299	ULK2								hsa-miR-520g-3p	MXD1
			hsa-miR-1200	GABPB2		hsa-miR-1205	STK32B		523			397			147			hsa-miR-421	YDJC		hsa-miR-580-3p	LIFR					hsa-miR-1305	SELE					533			hsa-miR-1299	CTDSP2								hsa-miR-520g-3p	GON7
			hsa-miR-1200	AKAP17A		hsa-miR-1205	STMP1		522			396			146			hsa-miR-421	HDDC2		hsa-miR-580-3p	SEC62					hsa-miR-1305	STRN					532			hsa-miR-1299	VSIG4								hsa-miR-520g-3p	MEST
			hsa-miR-1200	FBXO41		hsa-miR-1205	STOM		521			395			145			hsa-miR-421	GYPA		hsa-miR-580-3p	NAIP					hsa-miR-1305	CXCR2					531			hsa-miR-1299	PLXNA2								hsa-miR-520g-3p	ZNF697
			hsa-miR-1200	NR2E1		hsa-miR-1205	STUM		520			394			144			hsa-miR-421	PAIP2B		hsa-miR-580-3p	SLC5A12					hsa-miR-1305	ADAMTS5					530			hsa-miR-1299	CCDC169								hsa-miR-520g-3p	CLOCK
			hsa-miR-1200	RSAD1		hsa-miR-1205	SUFU		519			393			143			hsa-miR-421	ELAVL2		hsa-miR-580-3p	FRAS1					hsa-miR-1305	LARP1					529			hsa-miR-1299	CREBRF								hsa-miR-520g-3p	C2orf88
			hsa-miR-1200	PAPLN		hsa-miR-1205	SUPT7L		518			392			142			hsa-miR-421	THRB		hsa-miR-580-3p	ZNF676					hsa-miR-1305	PRCC					528			hsa-miR-1299	PKHD1L1								hsa-miR-520g-3p	SNX12
			hsa-miR-1200	PGR		hsa-miR-1205	SV2B		517			391			141			hsa-miR-421	VPS37C		hsa-miR-580-3p	EPS8					hsa-miR-1305	PSPC1					527			hsa-miR-1299	PRMT2								hsa-miR-520g-3p	SPN
			hsa-miR-1200	SLC5A3		hsa-miR-1205	SV2C		516			390			140			hsa-miR-421	ARV1		hsa-miR-580-3p	RAB31					hsa-miR-1305	CEP83					526			hsa-miR-1299	QTRT2								hsa-miR-520g-3p	FBN1
			hsa-miR-1200	MAP3K3		hsa-miR-1205	SYK		515			389			139			hsa-miR-421	ARHGEF9		hsa-miR-580-3p	ADCYAP1R1					hsa-miR-1305	CDK19					525			hsa-miR-1299	C5orf22								hsa-miR-520g-3p	SLC9A7
			hsa-miR-1200	ALS2		hsa-miR-1205	SYN3		514			388			138			hsa-miR-421	CHD2		hsa-miR-580-3p	NLRP8					hsa-miR-1305	APPL1					524			hsa-miR-1299	CCDC14								hsa-miR-520g-3p	ZNF667
			hsa-miR-1200	SUSD5		hsa-miR-1205	SYT11		513			387			137			hsa-miR-421	PATJ		hsa-miR-580-3p	HSPA8					hsa-miR-1305	PCBP1					523			hsa-miR-1299	ATP2B4								hsa-miR-520g-3p	PLEKHA4
			hsa-miR-1200	SMOC1		hsa-miR-1205	SYT6		512			386			136			hsa-miR-421	ACOT13		hsa-miR-580-3p	ZNF592					hsa-miR-1305	RBM46					522			hsa-miR-1299	C16orf74								hsa-miR-520g-3p	LMLN
			hsa-miR-1200	HPSE2		hsa-miR-1205	SZT2		511			385			135			hsa-miR-421	TCFL5		hsa-miR-580-3p	RANBP3L					hsa-miR-1305	RAB4A					521			hsa-miR-1299	PNPLA8								hsa-miR-520g-3p	ADGRL2
			hsa-miR-1200	MED8		hsa-miR-1205	TADA2B		510			384			134			hsa-miR-421	CD300LB		hsa-miR-580-3p	UTP15					hsa-miR-1305	ELP4					520			hsa-miR-1299	SLC24A3								hsa-miR-520g-3p	ZSCAN26
			hsa-miR-1200	ANKRD16		hsa-miR-1205	TAL1		509			383			133			hsa-miR-421	MINDY3		hsa-miR-580-3p	GSE1					hsa-miR-1305	DIPK2A					519			hsa-miR-1299	RSPO1								hsa-miR-520g-3p	B4GALT6
			hsa-miR-1200	PRY		hsa-miR-1205	TANC1		508			382			132			hsa-miR-421	ZNF124		hsa-miR-580-3p	MTUS1					hsa-miR-1305	HASPIN					518			hsa-miR-1299	FMN1								hsa-miR-520g-3p	RNF157
			hsa-miR-1200	PCGF3		hsa-miR-1205	TANC2		507			381			131			hsa-miR-421	GPR75		hsa-miR-580-3p	FDFT1					hsa-miR-1305	COL8A2					517			hsa-miR-1299	NBEA								hsa-miR-520g-3p	GK5
			hsa-miR-1200	CAPN5		hsa-miR-1205	TANGO2		506			380			130			hsa-miR-421	CCDC34		hsa-miR-580-3p	DERL1					hsa-miR-1305	CD164					516			hsa-miR-1299	AFF3								hsa-miR-520g-3p	SOCS4
			hsa-miR-1200	PEX10		hsa-miR-1205	TBC1D16		505			379			129			hsa-miR-421	DTNA		hsa-miR-580-3p	SGCB					hsa-miR-1305	PLXDC2					515			hsa-miR-1299	DCUN1D3								hsa-miR-520g-3p	CAMK1D
			hsa-miR-1200	CEP164		hsa-miR-1205	TBC1D19		504			378			128			hsa-miR-421	TMEM184B		hsa-miR-580-3p	CETN1					hsa-miR-1305	YAP1					514			hsa-miR-1299	BIVM								hsa-miR-520g-3p	RAB28
			hsa-miR-1200	RAP2A		hsa-miR-1205	TBC1D5		503			377			127			hsa-miR-421	LCP1		hsa-miR-580-3p	SCNM1					hsa-miR-1305	RHOQ					513			hsa-miR-1299	ZNF582								hsa-miR-520g-3p	XPO4
			hsa-miR-1200	ABRAXAS2		hsa-miR-1205	TBCEL		502			376			126			hsa-miR-421	FKTN		hsa-miR-580-3p	SND1					hsa-miR-1305	EN2					512			hsa-miR-1299	ITPRID1								hsa-miR-520g-3p	ZBTB24
			hsa-miR-1200	SYT15		hsa-miR-1205	TCAF2		501			375			125			hsa-miR-421	TRAM2		hsa-miR-580-3p	NDC1					hsa-miR-1305	MEGF10					511			hsa-miR-1299	BCLAF1								hsa-miR-520g-3p	GALR1
			hsa-miR-1200	PRY2		hsa-miR-1205	TCEANC2		500			374			124			hsa-miR-421	TMEM168		hsa-miR-580-3p	TTPA					hsa-miR-1305	PLIN2					510			hsa-miR-1299	ITGA11								hsa-miR-520g-3p	CKAP4
			hsa-miR-1200	KDM6A		hsa-miR-1205	TCF7		499			373			123			hsa-miR-421	DDX21		hsa-miR-580-3p	SIRPB1					hsa-miR-1305	SLC33A1					509			hsa-miR-1299	TMEM70								hsa-miR-520g-3p	COX17
			hsa-miR-1200	DMRTA1		hsa-miR-1205	TDRKH		498			372			122			hsa-miR-421	SLC30A7		hsa-miR-580-3p	CRLF3					hsa-miR-1305	CDC20B					508			hsa-miR-1299	SMOC1								hsa-miR-520g-3p	GNL3L
			hsa-miR-1200	PTPN3		hsa-miR-1205	TDRP		497			371			121			hsa-miR-421	EPSTI1		hsa-miR-580-3p	EDARADD					hsa-miR-1305	ZDHHC21					507			hsa-miR-1299	CDHR1								hsa-miR-520g-3p	NAA16
			hsa-miR-1200	FYCO1		hsa-miR-1205	TEAD1		496			370			120			hsa-miR-421	SLC25A53		hsa-miR-580-3p	TCOF1					hsa-miR-1305	GPATCH2L					506			hsa-miR-1299	LNX2								hsa-miR-520g-3p	SEC24A
			hsa-miR-1200	SPHK2		hsa-miR-1205	TENM1		495			369			119			hsa-miR-421	TLR6		hsa-miR-580-3p	HOXD3					hsa-miR-1305	WBP2NL					505			hsa-miR-1299	GABRB2								hsa-miR-520g-3p	PAX8
			hsa-miR-1200	COL27A1		hsa-miR-1205	TET3		494			368			118			hsa-miR-421	SLCO1A2		hsa-miR-580-3p	TOR2A					hsa-miR-1305	LRRC58					504			hsa-miR-1299	STAU1								hsa-miR-520g-3p	IGF2R
			hsa-miR-1200	H3F3C		hsa-miR-1205	TEX19		493			367			117			hsa-miR-421	DNAJC3		hsa-miR-580-3p	NLGN4X					hsa-miR-1305	SLC2A13					503			hsa-miR-1299	HLA-G								hsa-miR-520g-3p	ANKRD28
			hsa-miR-1200	PLOD3		hsa-miR-1205	TFCP2L1		492			366			116			hsa-miR-421	GFRA1		hsa-miR-580-3p	TNFAIP8L2-SCNM1					hsa-miR-1305	ELMOD1					502			hsa-miR-1299	SH3GLB1								hsa-miR-520g-3p	TDRD6
			hsa-miR-1200	GK5		hsa-miR-1205	TGFB2		491			365			115			hsa-miR-421	PRXL2C		hsa-miR-580-3p	KRT76					hsa-miR-1305	TRABD2A					501			hsa-miR-1299	RTKN2								hsa-miR-520g-3p	LNPEP
			hsa-miR-1200	CMTM4		hsa-miR-1205	THPO		490			364			114			hsa-miR-421	INO80D		hsa-miR-580-3p	PRRG1					hsa-miR-1305	DIO2					500			hsa-miR-1299	DGKI								hsa-miR-520g-3p	ITPKB
			hsa-miR-1200	ZFP3		hsa-miR-1205	THRA		489			363			113			hsa-miR-421	EPHA4		hsa-miR-580-3p	ZNF391					hsa-miR-1305	AK4					499			hsa-miR-1299	CLRN1								hsa-miR-520g-3p	NEXMIF
			hsa-miR-1200	RAPH1		hsa-miR-1205	THSD4		488			362			112			hsa-miR-421	SAP18		hsa-miR-580-3p	HGF					hsa-miR-1305	LRRC49					498			hsa-miR-1299	KCNJ2								hsa-miR-520g-3p	CYP3A43
			hsa-miR-1200	CACNG3		hsa-miR-1205	TIMM29		487			361			111			hsa-miR-421	SNTB2		hsa-miR-580-3p	ZNF266					hsa-miR-1305	ZFP28					497			hsa-miR-1299	ATP13A4								hsa-miR-520g-3p	KIAA1143
			hsa-miR-1200	PPT2		hsa-miR-1205	TIMP4		486			360			110			hsa-miR-421	ATP6V0A2		hsa-miR-580-3p	FMC1-LUC7L2					hsa-miR-1305	CCDC186					496			hsa-miR-1299	UBE2D4								hsa-miR-520g-3p	PGGT1B
			hsa-miR-1200	TMED7-TICAM2		hsa-miR-1205	TK2		485			359			109			hsa-miR-421	SRPRB		hsa-miR-580-3p	ZNF280C					hsa-miR-1305	FNDC3B					495			hsa-miR-1299	CDH19								hsa-miR-520g-3p	ANP32E
			hsa-miR-1200	SIDT1		hsa-miR-1205	TKTL2		484			358			108			hsa-miR-421	STAM2		hsa-miR-580-3p	SEC22B					hsa-miR-1305	FUT9					494			hsa-miR-1299	SERPINB3								hsa-miR-520g-3p	FANK1
			hsa-miR-1200	STARD4		hsa-miR-1205	TLDC2		483			357			107			hsa-miR-421	CD164		hsa-miR-580-3p	LUC7L2					hsa-miR-1305	CEP135					493			hsa-miR-1299	SMAD4								hsa-miR-520g-3p	IPMK
			hsa-miR-1200	POGLUT1		hsa-miR-1205	TLN2		482			356			106			hsa-miR-421	ZNF215		hsa-miR-580-3p	CLCN6					hsa-miR-1305	SERPINA7					492			hsa-miR-1299	NRP2								hsa-miR-520g-3p	AP1G1
			hsa-miR-1200	CNNM2		hsa-miR-1205	TLX1		481			355			105			hsa-miR-421	SPIRE1		hsa-miR-580-3p	MPPED2					hsa-miR-1305	WNK3					491			hsa-miR-1299	GPR12								hsa-miR-520g-3p	SNPH
			hsa-miR-1200	C21orf58		hsa-miR-1205	TM9SF3		480			354			104			hsa-miR-421	OAF		hsa-miR-580-3p	LTBP2					hsa-miR-1305	NUCKS1					490			hsa-miR-1299	MAST3								hsa-miR-520g-3p	CCNJ
			hsa-miR-1200	USP29		hsa-miR-1205	TMEM107		479			353			103			hsa-miR-421	ZHX1		hsa-miR-580-3p	ZNF236					hsa-miR-1305	FAM102B					489			hsa-miR-1299	LGALSL								hsa-miR-520g-3p	DCLRE1C
			hsa-miR-1200	PLTP		hsa-miR-1205	TMEM119		478			352			102			hsa-miR-421	FNBP1L		hsa-miR-580-3p	WNT2B					hsa-miR-1305	PLCL1					488			hsa-miR-1299	LCT								hsa-miR-520g-3p	ERBB4
			hsa-miR-1200	MIER2		hsa-miR-1205	TMEM120B		477			351			101			hsa-miR-421	ZBTB20		hsa-miR-580-3p	SMIM15					hsa-miR-1305	ADD3					487			hsa-miR-1299	WAPL								hsa-miR-520g-3p	KANK4
			hsa-miR-1200	TICAM2		hsa-miR-1205	TMEM132E		476			350			100			hsa-miR-421	TOMM34		hsa-miR-580-3p	TADA2B					hsa-miR-1305	RNF24					486			hsa-miR-1299	IL1RAP								hsa-miR-520g-3p	SNRPD3
			hsa-miR-1200	TNFAIP8		hsa-miR-1205	TMEM141		475			349			99			hsa-miR-421	DNM3		hsa-miR-580-3p	N4BP1					hsa-miR-1305	LYSMD3					485			hsa-miR-1299	NDFIP1								hsa-miR-520g-3p	PLIN5
			hsa-miR-1200	DNAJC5G		hsa-miR-1205	TMEM179B		474			348			98			hsa-miR-421	RDM1		hsa-miR-580-3p	C1orf52					hsa-miR-1305	GLCE					484			hsa-miR-1299	ST6GALNAC3								hsa-miR-520g-3p	ZNF713
			hsa-miR-1200	LGI2		hsa-miR-1205	TMEM230		473			347			97			hsa-miR-421	GNA13		hsa-miR-580-3p	DAZ1					hsa-miR-1305	UBE2H					483			hsa-miR-1299	KCNN3								hsa-miR-520g-3p	C6orf89
			hsa-miR-1200	KIAA1257		hsa-miR-1205	TMEM243		472			346			96			hsa-miR-421	CTSC		hsa-miR-580-3p	KSR2					hsa-miR-1305	CNTNAP3					482			hsa-miR-1299	CDH1								hsa-miR-520g-3p	CRAMP1
			hsa-miR-1200	ZC3H12C		hsa-miR-1205	TMEM246		471			345			95			hsa-miR-421	TRPC5		hsa-miR-580-3p	ARHGAP31					hsa-miR-1305	AK7					481			hsa-miR-1299	TRIM55								hsa-miR-520g-3p	SLK
			hsa-miR-1200	NLRC5		hsa-miR-1205	TMEM248		470			344			94			hsa-miR-421	USP29		hsa-miR-580-3p	MTMR12					hsa-miR-1305	C9orf64					480			hsa-miR-1299	EFCAB14								hsa-miR-520g-3p	CERK
			hsa-miR-1200	ZFYVE16		hsa-miR-1205	TMEM259		469			343			93			hsa-miR-421	COLGALT2		hsa-miR-580-3p	PDE3B					hsa-miR-1305	NDUFAB1					479			hsa-miR-1299	MIER1								hsa-miR-520g-3p	SNTB1
			hsa-miR-1200	LSM11		hsa-miR-1205	TMEM30B		468			342			92			hsa-miR-421	CCDC103		hsa-miR-580-3p	EPN3					hsa-miR-1305	TPRG1					478			hsa-miR-1299	GIMAP6								hsa-miR-520g-3p	TRIM31
			hsa-miR-1200	ASB5		hsa-miR-1205	TMEM62		467			341			91			hsa-miR-421	C10orf25		hsa-miR-580-3p	TAB2					hsa-miR-1305	TNRC6B					477			hsa-miR-1299	CD86								hsa-miR-520g-3p	SMAD7
			hsa-miR-1200	CHM		hsa-miR-1205	TMEM63C		466			340			90			hsa-miR-421	SUMO3		hsa-miR-580-3p	HS3ST5					hsa-miR-1305	MAGEA4					476			hsa-miR-1299	KSR2								hsa-miR-520g-3p	PIK3CA
			hsa-miR-1200	FER		hsa-miR-1205	TMEM72		465			339			89			hsa-miR-421	MARCH5		hsa-miR-580-3p	CD80					hsa-miR-1305	NLGN1					475			hsa-miR-1299	FBXO45								hsa-miR-520g-3p	CHIC1
			hsa-miR-1200	PDLIM2		hsa-miR-1205	TMIE		464			338			88			hsa-miR-421	LARP7		hsa-miR-580-3p	PTPRM					hsa-miR-1305	DR1					474			hsa-miR-1299	TCF12								hsa-miR-520g-3p	C4orf19
			hsa-miR-1200	PDE4B		hsa-miR-1205	TMPPE		463			337			87			hsa-miR-421	EXTL3		hsa-miR-580-3p	PSMD12					hsa-miR-1305	HMGCS1					473			hsa-miR-1299	FZD4								hsa-miR-520g-3p	PNPLA4
			hsa-miR-1200	ZNF134		hsa-miR-1205	TNFAIP1		462			336			86			hsa-miR-421	RPF2		hsa-miR-580-3p	ATAD2					hsa-miR-1305	GALNT1					472			hsa-miR-1299	SEC14L5								hsa-miR-520g-3p	SLC39A10
			hsa-miR-1200	ADAMTS14		hsa-miR-1205	TNFRSF1B		461			335			85			hsa-miR-421	UBE2O		hsa-miR-580-3p	TLL2					hsa-miR-1305	TFB2M					471			hsa-miR-1299	TTBK1								hsa-miR-520g-3p	TBC1D12
			hsa-miR-1200	FUT9		hsa-miR-1205	TOLLIP		460			334			84			hsa-miR-421	OTULIN		hsa-miR-580-3p	DAZ3					hsa-miR-1305	ZCCHC10					470			hsa-miR-1299	YOD1								hsa-miR-520g-3p	AARS2
			hsa-miR-1200	PHLDA3		hsa-miR-1205	TOM1L2		459			333			83			hsa-miR-421	TCHH		hsa-miR-580-3p	PPIL6					hsa-miR-1305	ACACA					469			hsa-miR-1299	CCDC173								hsa-miR-520g-3p	TMX4
			hsa-miR-1200	LIMD2		hsa-miR-1205	TOMM40L		458			332			82			hsa-miR-421	UHRF1		hsa-miR-580-3p	SLC36A4					hsa-miR-1305	KCNC1					468			hsa-miR-1299	DNAJB1								hsa-miR-520g-3p	EID2B
			hsa-miR-1200	TGIF2		hsa-miR-1205	TOP3A		457			331			81			hsa-miR-421	VPS29		hsa-miR-580-3p	ZNF460					hsa-miR-1305	SYTL5					467			hsa-miR-1299	SPRY3								hsa-miR-520g-3p	RRN3
			hsa-miR-1200	ABHD14B		hsa-miR-1205	TOR2A		456			330			80			hsa-miR-421	BCL11B		hsa-miR-580-3p	ZC3H14					hsa-miR-1305	UBE2G2					466			hsa-miR-1299	CCSAP								hsa-miR-520g-3p	RAP2C
			hsa-miR-1200	MAOA		hsa-miR-1205	TPBG		455			329			79			hsa-miR-421	COQ5		hsa-miR-580-3p	SHANK2					hsa-miR-1305	LRCH2					465			hsa-miR-1299	DERA								hsa-miR-520g-3p	VSIG10L
			hsa-miR-1200	F2RL1		hsa-miR-1205	TRABD2B		454			328			78			hsa-miR-421	CDS2		hsa-miR-580-3p	PPP2R2A					hsa-miR-1305	ZNF431					464			hsa-miR-1299	HS3ST2								hsa-miR-520g-3p	GCH1
			hsa-miR-1200	ZNF132		hsa-miR-1205	TRAF3		453			327			77			hsa-miR-421	RERE		hsa-miR-580-3p	CD226					hsa-miR-1305	MCF2					463			hsa-miR-1299	KRT26								hsa-miR-520g-3p	SLC2A3
			hsa-miR-1200	PEAK1		hsa-miR-1205	TRIM25		452			326			76			hsa-miR-421	GCFC2		hsa-miR-580-3p	EMC1					hsa-miR-1305	PTPRC					462			hsa-miR-1299	FASTKD2								hsa-miR-520g-3p	P2RY14
			hsa-miR-1200	RAB6C		hsa-miR-1205	TRIM35		451			325			75			hsa-miR-421	ADCY1		hsa-miR-580-3p	NUDT5					hsa-miR-1305	KCNMA1					461			hsa-miR-1299	MED6								hsa-miR-520g-3p	ZBTB20
			hsa-miR-1200	MDFIC		hsa-miR-1205	TRIM67		450			324			74			hsa-miR-421	GAL3ST4		hsa-miR-580-3p	MARC1					hsa-miR-1305	STK17B					460			hsa-miR-1299	MBTPS2								hsa-miR-520g-3p	FSD1L
			hsa-miR-1200	TFEC		hsa-miR-1205	TRIM9		449			323			73			hsa-miR-421	SLC18A2		hsa-miR-580-3p	GPATCH2L					hsa-miR-1305	C21orf91					459			hsa-miR-1299	WNT11								hsa-miR-520g-3p	GFER
			hsa-miR-1200	CCDC121		hsa-miR-1205	TRMT6		448			322			72			hsa-miR-421	SPATA17		hsa-miR-580-3p	ATXN7L1					hsa-miR-1305	USP45					458			hsa-miR-1299	PHF8								hsa-miR-520g-3p	TOMM20L
			hsa-miR-1200	CD38		hsa-miR-1205	TRMT9B		447			321			71			hsa-miR-421	XIAP		hsa-miR-580-3p	FZD4					hsa-miR-1305	GAS7					457			hsa-miR-1299	OOSP2								hsa-miR-520g-3p	ZNF587
			hsa-miR-1200	VPS13A		hsa-miR-1205	TRPM2		446			320			70			hsa-miR-421	ARHGAP12		hsa-miR-580-3p	LMX1A					hsa-miR-1305	B3GNT8					456			hsa-miR-1299	FBXO48								hsa-miR-520g-3p	PLEKHM1
			hsa-miR-1200	RMND5A		hsa-miR-1205	TSPAN13		445			319			69			hsa-miR-421	PMEPA1		hsa-miR-580-3p	PTCHD1					hsa-miR-1305	GOLT1B					455			hsa-miR-1299	CILP2								hsa-miR-520g-3p	CDAN1
			hsa-miR-1200	ARID1A		hsa-miR-1205	TSPEAR		444			318			68			hsa-miR-421	CPNE4		hsa-miR-580-3p	RBBP4					hsa-miR-1305	MRFAP1					454			hsa-miR-1299	ATP8A1								hsa-miR-520g-3p	PRUNE1
			hsa-miR-1200	RFWD3		hsa-miR-1205	TSPYL5		443			317			67			hsa-miR-421	REL		hsa-miR-580-3p	GLUL					hsa-miR-1305	NUS1					453			hsa-miR-1299	NAXE								hsa-miR-520g-3p	DCTN4
			hsa-miR-1200	KIAA1958		hsa-miR-1205	TSPYL6		442			316			66			hsa-miR-421	LZIC		hsa-miR-580-3p	PLA2G5					hsa-miR-1305	NR3C1					452			hsa-miR-1299	GRM6								hsa-miR-520g-3p	CNTN1
			hsa-miR-1200	FGF11		hsa-miR-1205	TTC28		441			315			65			831			hsa-miR-580-3p	AFF2					hsa-miR-1305	ATP8A1					451			hsa-miR-1299	GJB7								hsa-miR-520g-3p	FBXO33
			hsa-miR-1200	USP31		hsa-miR-1205	TTC38		440			314			64			830			hsa-miR-580-3p	ZCCHC8					hsa-miR-1305	CEP44					450			hsa-miR-1299	KIF3A								hsa-miR-520g-3p	NKTR
			hsa-miR-1200	COLEC11		hsa-miR-1205	TTLL6		439			313			63			829			hsa-miR-580-3p	SNX27					hsa-miR-1305	TRIM23					449			hsa-miR-1299	BAZ2B								hsa-miR-520g-3p	ERVMER34-1
			hsa-miR-1200	ZNF704		hsa-miR-1205	TTLL7		438			312			62			828			hsa-miR-580-3p	NDRG3					hsa-miR-1305	SETD2					448			hsa-miR-1299	RYBP								hsa-miR-520g-3p	FXR1
			hsa-miR-1200	LOXL3		hsa-miR-1205	TTYH2		437			311			61			827			hsa-miR-580-3p	PIGX					hsa-miR-1305	ZHX1					447			hsa-miR-1299	SLC2A1								hsa-miR-520g-3p	ZNF670
			hsa-miR-1200	TSR2		hsa-miR-1205	TUB		436			310			60			826			hsa-miR-580-3p	EPB41L4A					hsa-miR-1305	AMACR					446			hsa-miR-1299	CELF2								hsa-miR-520g-3p	HRASLS5
			hsa-miR-1200	MSANTD3		hsa-miR-1205	TUFT1		435			309			59			825			hsa-miR-580-3p	ATP9A					hsa-miR-1305	WDR36					445			hsa-miR-1299	DNAJC25								hsa-miR-520g-3p	SHTN1
			hsa-miR-1200	RFTN2		hsa-miR-1205	TWNK		434			308			58			824			hsa-miR-580-3p	PDCD1LG2					hsa-miR-1305	ENTPD7					444			hsa-miR-1299	ADAM28								hsa-miR-520g-3p	KLHL32
			hsa-miR-1200	LRCH1		hsa-miR-1205	TXLNA		433			307			57			823			hsa-miR-580-3p	PRIMA1					hsa-miR-1305	EPHA3					443			hsa-miR-1299	CSNK1G1								hsa-miR-520g-3p	TENM1
			hsa-miR-1200	PLEKHG4B		hsa-miR-1205	TXNDC17		432			306			56			822			hsa-miR-580-3p	TMEM178B					hsa-miR-1305	NRIP1					442			hsa-miR-1299	SLC38A10								hsa-miR-520g-3p	SLC6A9
			hsa-miR-1200	ASAP1		hsa-miR-1205	UAP1L1		431			305			55			821			hsa-miR-580-3p	LGR4					hsa-miR-1305	LOC150051					441			hsa-miR-1299	ALG6								hsa-miR-520g-3p	DYNLRB1
			hsa-miR-1200	PIANP		hsa-miR-1205	UBALD2		430			304			54			820			hsa-miR-580-3p	CAMK2D					hsa-miR-1305	CTBS					440			hsa-miR-1299	CHODL								hsa-miR-520g-3p	PQLC2L
			hsa-miR-1200	TBC1D1		hsa-miR-1205	UBE2B		429			303			53			819			hsa-miR-580-3p	MTHFD1					hsa-miR-1305	IFI16					439			hsa-miR-1299	CD200								hsa-miR-520g-3p	NR6A1
			hsa-miR-1200	PRR11		hsa-miR-1205	UBE2D4		428			302			52			818			hsa-miR-580-3p	EIF2A					hsa-miR-1305	NECTIN1					438			hsa-miR-1299	SOST								hsa-miR-520g-3p	COPS8
			hsa-miR-1200	CSMD1		hsa-miR-1205	UBE2G2		427			301			51			817			hsa-miR-580-3p	MAP3K1					hsa-miR-1305	ZNF430					437			hsa-miR-1299	SCD5								hsa-miR-520g-3p	TRABD2B
			hsa-miR-1200	LOX		hsa-miR-1205	UBE2H		426			300			50			816			hsa-miR-580-3p	MEGF6					hsa-miR-1305	HNRNPUL2					436			hsa-miR-1299	NUDCD1								hsa-miR-520g-3p	LIN7C
			hsa-miR-1200	LHFPL3		hsa-miR-1205	UBE2I		425			299			49			815			hsa-miR-580-3p	JUN					hsa-miR-1305	NFIB					435			hsa-miR-1299	FAM210B								hsa-miR-520g-3p	COX20
			hsa-miR-1200	FHL5		hsa-miR-1205	UBE2O		424			298			48			814			hsa-miR-580-3p	GLP1R					hsa-miR-1305	PCDHB5					434			hsa-miR-1299	SNX27								hsa-miR-520g-3p	TRIM44
			hsa-miR-1200	GEN1		hsa-miR-1205	UBE2W		423			297			47			813			hsa-miR-580-3p	COG6					hsa-miR-1305	IQCG					433			hsa-miR-1299	BOC								hsa-miR-520g-3p	RAB39B
			hsa-miR-1200	RXFP1		hsa-miR-1205	UBIAD1		422			296			46			812			hsa-miR-580-3p	SPACA1					hsa-miR-1305	RELL1					432			hsa-miR-1299	C17orf102								hsa-miR-520g-3p	SLC22A23
			hsa-miR-1200	CDC25B		hsa-miR-1205	UBLCP1		421			295			45			811			hsa-miR-580-3p	TEAD1					hsa-miR-1305	DAZL					431			hsa-miR-1299	PRRG4								hsa-miR-520g-3p	SESTD1
			hsa-miR-1200	SPIRE2		hsa-miR-1205	UBN2		420			294			44			810			hsa-miR-580-3p	LIMA1					hsa-miR-1305	PHTF2					430			hsa-miR-1299	BPGM								hsa-miR-520g-3p	WWP1
			hsa-miR-1200	SUMF2		hsa-miR-1205	UBQLNL		419			293			43			809			hsa-miR-580-3p	TFCP2L1					hsa-miR-1305	PIK3C3					429			hsa-miR-1299	SASH1								hsa-miR-520g-3p	ATP6V1H
			hsa-miR-1200	VSIR		hsa-miR-1205	UCHL1		418			292			42			808			hsa-miR-580-3p	ST7					hsa-miR-1305	TLN2					428			hsa-miR-1299	GALNT10								hsa-miR-520g-3p	ZNF714
			hsa-miR-1200	CENPO		hsa-miR-1205	UHRF1		417			291			41			807			hsa-miR-580-3p	SCML1					hsa-miR-1305	MIPOL1					427			hsa-miR-1299	CDC42EP4								hsa-miR-520g-3p	GRB2
			hsa-miR-1200	PRTG		hsa-miR-1205	USB1		416			290			40			806			hsa-miR-580-3p	TLK2					hsa-miR-1305	JCAD					426			hsa-miR-1299	AGK								hsa-miR-520g-3p	CCDC117
			hsa-miR-1200	ZNF146		hsa-miR-1205	USF1		415			289			39			805			hsa-miR-580-3p	ZFHX4					hsa-miR-1305	FLT1					425			hsa-miR-1299	CD109								hsa-miR-520g-3p	PSD3
			hsa-miR-1200	NXF1		hsa-miR-1205	USH1G		414			288			38			804			hsa-miR-580-3p	INHBE					hsa-miR-1305	HGF					424			hsa-miR-1299	GTPBP3								hsa-miR-520g-3p	KHDRBS3
			hsa-miR-1200	ARHGAP26		hsa-miR-1205	USP20		413			287			37			803			hsa-miR-580-3p	ANKUB1					hsa-miR-1305	BBX					423			hsa-miR-1299	TMPRSS11B								hsa-miR-520g-3p	TRDN
			hsa-miR-1200	CLMN		hsa-miR-1205	USP45		412			286			36			802			hsa-miR-580-3p	TGFBR2					hsa-miR-1305	IGIP					422			hsa-miR-1299	GAB2								hsa-miR-520g-3p	NDUFC2
			hsa-miR-1200	RAB30		hsa-miR-1205	USP9X		411			285			35			801			hsa-miR-580-3p	ZBTB24					hsa-miR-1305	MTDH					421			hsa-miR-1299	CCNA1								hsa-miR-520g-3p	DMC1
			hsa-miR-1200	CHMP1B		hsa-miR-1205	UTY		410			284			34			800			hsa-miR-580-3p	RAB3B					hsa-miR-1305	FAM216B					420			hsa-miR-1299	PLEKHG4B								hsa-miR-520g-3p	DCAF10
			hsa-miR-1200	TMEM245		hsa-miR-1205	VEZF1		409			283			33			799			hsa-miR-580-3p	PAK3					hsa-miR-1305	TRIM33					419			hsa-miR-1299	OTULIN								hsa-miR-520g-3p	DENND4C
			hsa-miR-1200	GPR160		hsa-miR-1205	VKORC1L1		408			282			32			798			hsa-miR-580-3p	STON2					hsa-miR-1305	ENDOD1					418			hsa-miR-1299	EXOSC1								hsa-miR-520g-3p	RUNX1
			hsa-miR-1200	METTL8		hsa-miR-1205	VMO1		407			281			31			797			hsa-miR-580-3p	ZMYM5					hsa-miR-1305	NRBF2					417			hsa-miR-1299	C14orf177								hsa-miR-520g-3p	GLUL
			hsa-miR-1200	KCNS1		hsa-miR-1205	VPS26A		406			280			30			796			hsa-miR-580-3p	DNAJB9					hsa-miR-1305	QKI					416			hsa-miR-1299	ASB12								hsa-miR-520g-3p	ATOH8
			hsa-miR-1200	AGBL4		hsa-miR-1205	VSX2		405			279			29			795			hsa-miR-580-3p	TBX3					hsa-miR-1305	KIAA0825					415			hsa-miR-1299	UGT2A1								hsa-miR-520g-3p	LMO2
			hsa-miR-1200	LAMC2		hsa-miR-1205	WARS		404			278			28			794			hsa-miR-580-3p	UBA52					hsa-miR-1305	CHFR					414			hsa-miR-1299	DCAF10								hsa-miR-520g-3p	TLR1
			hsa-miR-1200	CLN6		hsa-miR-1205	WARS2		403			277			27			793			hsa-miR-580-3p	LRRC7					hsa-miR-1305	CCDC50					413			hsa-miR-1299	C19orf44								hsa-miR-520g-3p	COG5
			hsa-miR-1200	CHD1		hsa-miR-1205	WDR1		402			276			26			792			hsa-miR-580-3p	FMO2					hsa-miR-1305	CGGBP1					412			hsa-miR-1299	MRPL11								hsa-miR-520g-3p	CAPN7
			hsa-miR-1200	KIAA1324		hsa-miR-1205	WDR36		401			275			25			791			hsa-miR-580-3p	POLI					hsa-miR-1305	HECTD2					411			hsa-miR-1299	RPS6KA5								hsa-miR-520g-3p	USP12
			hsa-miR-1200	VIPAS39		hsa-miR-1205	WNK3		400			274			24			790			hsa-miR-580-3p	ZNF138					hsa-miR-1305	JADE2					410			hsa-miR-1299	ZFP1								hsa-miR-520g-3p	TIGAR
			hsa-miR-1200	SLC38A7		hsa-miR-1205	WNT1		399			273			23			789			hsa-miR-580-3p	AP1AR					hsa-miR-1305	RAB21					409			hsa-miR-1299	DCUN1D2								hsa-miR-520g-3p	RIMS1
			hsa-miR-1200	KCNQ1		hsa-miR-1205	WNT3		398			272			22			788			hsa-miR-580-3p	FEM1B					hsa-miR-1305	SLCO5A1					408			hsa-miR-1299	TSPAN33								hsa-miR-520g-3p	MOB3B
			hsa-miR-1200	TMEM59		hsa-miR-1205	WNT4		397			271			21			787			hsa-miR-580-3p	PIP4P2					hsa-miR-1305	AAK1					407			hsa-miR-1299	SPAST								hsa-miR-520g-3p	SETDB2
			hsa-miR-1200	ATP2B2		hsa-miR-1205	WSB1		396			270			20			786			hsa-miR-580-3p	TNFSF15					hsa-miR-1305	TSFM					406			hsa-miR-1299	CERS6								hsa-miR-520g-3p	ANGPT2
			hsa-miR-1200	ZNF84		hsa-miR-1205	WWTR1		395			269			19			785			hsa-miR-580-3p	SOX6					hsa-miR-1305	ATRNL1					405			hsa-miR-1299	ZBED6CL								hsa-miR-520g-3p	BACE1
			hsa-miR-1200	DYRK1A		hsa-miR-1205	XYLB		394			268			18			784			hsa-miR-580-3p	DNAJB12					hsa-miR-1305	KIAA1324L					404			hsa-miR-1299	UGT2A2								hsa-miR-520g-3p	GOLM1
			hsa-miR-1200	SAPCD2		hsa-miR-1205	XYLT1		393			267			17			783			hsa-miR-580-3p	JRKL					hsa-miR-1305	ATP7A					403			hsa-miR-1299	TRMT11								hsa-miR-520g-3p	APBB2
			hsa-miR-1200	ARMC6		hsa-miR-1205	YAF2		392			266			16			782			880						hsa-miR-1305	ZNF714					402			hsa-miR-1299	CHRNA10								hsa-miR-520g-3p	PTPN1
			hsa-miR-1200	BRWD1		hsa-miR-1205	YBX1		391			265			15			781			879						hsa-miR-1305	WDHD1					401			hsa-miR-1299	PEG10								hsa-miR-520g-3p	OLR1
			hsa-miR-1200	CEP41		hsa-miR-1205	YIPF4		390			264			14			780			878						hsa-miR-1305	KAT2B					400			hsa-miR-1299	EXTL2								hsa-miR-520g-3p	PTAR1
			hsa-miR-1200	SOCS4		hsa-miR-1205	YPEL2		389			263			13			779			877						hsa-miR-1305	FAM133A					399			hsa-miR-1299	PCDH15								hsa-miR-520g-3p	COL27A1
			hsa-miR-1200	MYBPH		hsa-miR-1205	ZC2HC1C		388			262			12			778			876						hsa-miR-1305	GLMN					398			hsa-miR-1299	SIGLEC15								hsa-miR-520g-3p	AKT3
			hsa-miR-1200	CYP27B1		hsa-miR-1205	ZC3H4		387			261			11			777			875						hsa-miR-1305	CAPZA2					397			hsa-miR-1299	MYRF								hsa-miR-520g-3p	NT5E
			hsa-miR-1200	CYP20A1		hsa-miR-1205	ZC3H7A		386			260			10			776			874						hsa-miR-1305	PANK1					396			hsa-miR-1299	ADIPOR2								hsa-miR-520g-3p	OGG1
			hsa-miR-1200	ELAVL1		hsa-miR-1205	ZCCHC17		385			259			9			775			873						hsa-miR-1305	SERP1					395			hsa-miR-1299	SMIM7								hsa-miR-520g-3p	DNAJC22
			hsa-miR-1200	POLH		hsa-miR-1205	ZDHHC3		384			258			8			774			872						hsa-miR-1305	SLC30A7					394			hsa-miR-1299	SLC38A2								hsa-miR-520g-3p	COLEC10
			hsa-miR-1200	CDYL2		hsa-miR-1205	ZDHHC6		383			257			7			773			871						hsa-miR-1305	TRMT61B					393			hsa-miR-1299	NUDT21								hsa-miR-520g-3p	CFL2
			hsa-miR-1200	SLC25A1		hsa-miR-1205	ZDHHC7		382			256			6			772			870						hsa-miR-1305	PRMT2					392			hsa-miR-1299	MND1								hsa-miR-520g-3p	FAM89A
			hsa-miR-1200	KRBA1		hsa-miR-1205	ZFR		381			255			5			771			869						hsa-miR-1305	BICRAL					391			hsa-miR-1299	SYT13								hsa-miR-520g-3p	TPM4
			hsa-miR-1200	CDAN1		hsa-miR-1205	ZNF174		380			254			4			770			868						hsa-miR-1305	TFAM					390			hsa-miR-1299	POU2F3								hsa-miR-520g-3p	CD226
			hsa-miR-1200	SYT14		hsa-miR-1205	ZNF250		379			253			3			769			867						hsa-miR-1305	C1GALT1C1					389			hsa-miR-1299	ZBED4								hsa-miR-520g-3p	KCTD20
			hsa-miR-1200	TCAF2		hsa-miR-1205	ZNF260		378			252			2			768			866						hsa-miR-1305	KIF4A					388			hsa-miR-1299	PRDM12								hsa-miR-520g-3p	LIN54
			hsa-miR-1200	STUM		hsa-miR-1205	ZNF275		377			251						767			865						hsa-miR-1305	SREK1					387			hsa-miR-1299	TRIM52								hsa-miR-520g-3p	RAPH1
			hsa-miR-1200	FBXO33		hsa-miR-1205	ZNF335		376			250						766			864						hsa-miR-1305	NOL4					386			hsa-miR-1299	SLC5A7								hsa-miR-520g-3p	TNFSF11
			hsa-miR-1200	TFDP1		hsa-miR-1205	ZNF337		375			249						765			863						hsa-miR-1305	CREB5					385			hsa-miR-1299	TMBIM6								hsa-miR-520g-3p	SEZ6L
			hsa-miR-1200	SORT1		hsa-miR-1205	ZNF488		374			248						764			862						hsa-miR-1305	CEP68					384			hsa-miR-1299	DLEU7								hsa-miR-520g-3p	ROBO2
			hsa-miR-1200	ZSCAN2		hsa-miR-1205	ZNF561		373			247						763			861						hsa-miR-1305	FAM200B					383			hsa-miR-1299	SYT11								hsa-miR-520g-3p	OCLN
			hsa-miR-1200	VAMP4		hsa-miR-1205	ZNF562		372			246						762			860						hsa-miR-1305	SGPP1					382			hsa-miR-1299	HMX2								hsa-miR-520g-3p	EDNRA
			hsa-miR-1200	ITGA6		hsa-miR-1205	ZNF592		371			245						761			859						hsa-miR-1305	SLC25A3					381			hsa-miR-1299	UGT3A1								hsa-miR-520g-3p	TMEM26
			hsa-miR-1200	VPS53		hsa-miR-1205	ZNF687		370			244						760			858						hsa-miR-1305	ARPP19					380			hsa-miR-1299	TM6SF2								hsa-miR-520g-3p	ADGRB2
			hsa-miR-1200	LYRM2		hsa-miR-1205	ZNF701		369			243						759			857						hsa-miR-1305	KIAA0408					379			hsa-miR-1299	CAB39								hsa-miR-520g-3p	SMAD6
			hsa-miR-1200	TMEM134		hsa-miR-1205	ZNF710		368			242						758			856						hsa-miR-1305	GRIP1					378			hsa-miR-1299	MARCH3								hsa-miR-520g-3p	FSD2
			hsa-miR-1200	TMC7		hsa-miR-1205	ZNF764		367			241						757			855						hsa-miR-1305	CCT6A					377			hsa-miR-1299	FHL3								hsa-miR-520g-3p	KCNE4
			hsa-miR-1200	NDE1		hsa-miR-1205	ZNF862		366			240						756			854						hsa-miR-1305	JMJD1C					376			hsa-miR-1299	RBFOX1								hsa-miR-520g-3p	YPEL2
			hsa-miR-1200	LILRB3		hsa-miR-1205	ZNRF3		365			239						755			853						hsa-miR-1305	KIF5B					375			hsa-miR-1299	PCSK1								hsa-miR-520g-3p	ZXDB
			hsa-miR-1200	NTRK2		hsa-miR-1205	ZSCAN26		364			238						754			852						hsa-miR-1305	G2E3					374			hsa-miR-1299	VTI1A								hsa-miR-520g-3p	RUFY3
			hsa-miR-1200	PRAMEF25		hsa-miR-1205	ZSWIM5		363			237						753			851						hsa-miR-1305	PGP					373			hsa-miR-1299	DCAF4								hsa-miR-520g-3p	DCUN1D3
			hsa-miR-1200	ZNF706					362			236						752			850						hsa-miR-1305	DCX					372			hsa-miR-1299	UNC13A								hsa-miR-520g-3p	ALDH7A1
			hsa-miR-1200	HERC1					361			235						751			849						hsa-miR-1305	GABPA					371			hsa-miR-1299	JCAD								hsa-miR-520g-3p	ARCN1
			hsa-miR-1200	SMIM12					360			234						750			848						hsa-miR-1305	RIMS3					370			hsa-miR-1299	C2CD4B								hsa-miR-520g-3p	LAMP2
			hsa-miR-1200	EFCAB14					359			233						749			847						hsa-miR-1305	IRF2BP2					369			hsa-miR-1299	FOXO1								hsa-miR-520g-3p	TFDP2
			hsa-miR-1200	ASXL3					358			232						748			846						hsa-miR-1305	ZNF385B					368			hsa-miR-1299	LOC100134391								hsa-miR-520g-3p	MEAK7
			hsa-miR-1200	MCM6					357			231						747			845						hsa-miR-1305	PLEKHG1					367			hsa-miR-1299	IPO7								hsa-miR-520g-3p	FZD3
			hsa-miR-1200	FAM57A					356			230						746			844						hsa-miR-1305	ZC3H12C					366			hsa-miR-1299	SPTLC1								916
			hsa-miR-1200	TMBIM1					355			229						745			843						hsa-miR-1305	GALNT13					365			hsa-miR-1299	COPS7B								915
			hsa-miR-1200	FZD3					354			228						744			842						hsa-miR-1305	PPP1R3B					364			hsa-miR-1299	VAMP7								914
									353			227						743			841						hsa-miR-1305	TMOD1					363			hsa-miR-1299	STX2								913
									352			226						742			840						hsa-miR-1305	ANAPC13					362			hsa-miR-1299	RFTN2								912
									351			225						741			839						hsa-miR-1305	FADS1					361			hsa-miR-1299	SHPK								911
									350			224						740			838						hsa-miR-1305	WDR76					360			hsa-miR-1299	KDM5A								910
									349			223						739			837						hsa-miR-1305	KBTBD8					359			hsa-miR-1299	UBE2QL1								909
									348			222						738			836						hsa-miR-1305	ZNF793					358			hsa-miR-1299	DESI1								908
									347			221						737			835						hsa-miR-1305	THAP1					357			hsa-miR-1299	SELENOP								907
									346			220						736			834						hsa-miR-1305	KHDRBS2					356			hsa-miR-1299	FOXO3								906
									345			219						735			833						hsa-miR-1305	PRKAA1					355			hsa-miR-1299	SHB								905
									344			218						734			832						hsa-miR-1305	PAPOLG					354			hsa-miR-1299	VGLL2								904
									343			217						733			831						hsa-miR-1305	FAM76A					353			hsa-miR-1299	CSGALNACT2								903
									342			216						732			830						hsa-miR-1305	THUMPD3					352			hsa-miR-1299	DPY19L1								902
									341			215						731			829						hsa-miR-1305	SHISAL1					351			hsa-miR-1299	ZBTB22								901
									340			214						730			828						hsa-miR-1305	ARPIN					350			hsa-miR-1299	AK2								900
									339			213						729			827						hsa-miR-1305	SEC61A2					349			hsa-miR-1299	ORMDL1								899
									338			212						728			826						hsa-miR-1305	SCAI					348			hsa-miR-1299	SIRT3								898
									337			211						727			825						hsa-miR-1305	HUS1					347			hsa-miR-1299	TXNDC16								897
									336			210						726			824						hsa-miR-1305	FAR2					346			hsa-miR-1299	AK9								896
									335			209						725			823						hsa-miR-1305	OLFM4					345			hsa-miR-1299	CCDC137								895
									334			208						724			822						hsa-miR-1305	LYPD6					344			hsa-miR-1299	TFAP2D								894
									333			207						723			821						hsa-miR-1305	KLHL5					343			hsa-miR-1299	ZKSCAN1								893
									332			206						722			820						hsa-miR-1305	SETD6					342			hsa-miR-1299	ORAI2								892
									331			205						721			819						hsa-miR-1305	TMPRSS11D					341			hsa-miR-1299	MCFD2								891
									330			204						720			818						hsa-miR-1305	LYRM7					340			hsa-miR-1299	ADAR								890
									329			203						719			817						hsa-miR-1305	SCGB2A1					339			hsa-miR-1299	RALYL								889
						8			328			202						718			816						hsa-miR-1305	PRICKLE1					338			hsa-miR-1299	CISD1								888
									327			201						717			815						hsa-miR-1305	MTHFD2					337			hsa-miR-1299	HERPUD1								887
									326			200						716			814						hsa-miR-1305	LUZP2					336			hsa-miR-1299	GBP6								886
									325			199						715			813						hsa-miR-1305	CD99					335			hsa-miR-1299	SCARF1								885
									324			198						714			812						hsa-miR-1305	ZNF331					334			hsa-miR-1299	SESN3								884
						9			323			197						713			811						hsa-miR-1305	NUFIP2					333			hsa-miR-1299	STRIP1								883
									322			196						712			810						hsa-miR-1305	GPM6A					332			hsa-miR-1299	SZRD1								882
									321			195						711			809						hsa-miR-1305	ZNF680					331			hsa-miR-1299	NR2C2								881
									320			194						710			808						hsa-miR-1305	VSIG10					330			hsa-miR-1299	MOB3A								880
									319			193						709			807						hsa-miR-1305	PIGK					329			hsa-miR-1299	PKNOX1								879
						10			318			192						708			806						hsa-miR-1305	MAMDC2					328			hsa-miR-1299	CHMP7								878
									317			191						707			805						hsa-miR-1305	ZNF705E					327			hsa-miR-1299	TKFC								877
									316			190						706			804						hsa-miR-1305	MYSM1					326			hsa-miR-1299	ARHGEF12								876
									315			189						705			803						hsa-miR-1305	CXorf40A					325			hsa-miR-1299	KDM5B								875
									314			188						704			802						hsa-miR-1305	FAM185A					324			hsa-miR-1299	ANGPTL2								874
						11			313			187						703			801						hsa-miR-1305	WDR17					323			hsa-miR-1299	TMPO								873
									312			186						702			800						hsa-miR-1305	ZNF254					322			hsa-miR-1299	ATP1B3								872
									311			185						701			799						hsa-miR-1305	GIPC2					321			hsa-miR-1299	FAM180A								871
									310			184						700			798						hsa-miR-1305	RCN2					320			hsa-miR-1299	ENOSF1								870
									309			183						699			797						hsa-miR-1305	FAT4					319			hsa-miR-1299	HRASLS								869
						12			308			182						698			796						hsa-miR-1305	MMGT1					318			hsa-miR-1299	RBM26								868
									307			181						697			795						hsa-miR-1305	EDC4					317			hsa-miR-1299	KIF4A								867
									306			180						696			794						hsa-miR-1305	CLEC6A					316			hsa-miR-1299	IBA57								866
									305			179						695			793						hsa-miR-1305	YPEL5					315			hsa-miR-1299	HMGXB4								865
									304			178						694			792						hsa-miR-1305	NEXMIF					314			hsa-miR-1299	ABCC9								864
						13			303			177						693			791						hsa-miR-1305	MYBPC1					313			hsa-miR-1299	MAK16								863
									302			176						692			790						hsa-miR-1305	TARDBP					312			hsa-miR-1299	KDM4E								862
									301			175						691			789						hsa-miR-1305	SH3TC2					311			hsa-miR-1299	RASAL1								861
									300			174						690			788						hsa-miR-1305	SOAT1					310			hsa-miR-1299	ZBTB4								860
									299			173						689			787						hsa-miR-1305	PGGT1B					309			hsa-miR-1299	CENPO								859
						14			298			172						688			786						hsa-miR-1305	INO80D					308			hsa-miR-1299	NAF1								858
									297			171						687			785						hsa-miR-1305	MBOAT1					307			hsa-miR-1299	CHST9								857
									296			170						686			784						hsa-miR-1305	EGLN3					306			hsa-miR-1299	CBX1								856
									295			169						685			783						hsa-miR-1305	ZNF705D					305			hsa-miR-1299	FRMPD4								855
									294			168						684			782						hsa-miR-1305	POLR3G					304			hsa-miR-1299	DCX								854
						15			293			167						683			781						hsa-miR-1305	ATP8B1					303			hsa-miR-1299	PSME4								853
									292			166						682			780						hsa-miR-1305	EDN1					302			hsa-miR-1299	RBM14								852
									291			165						681			779						hsa-miR-1305	TMEM200B					301			hsa-miR-1299	RC3H1								851
									290			164						680			778						hsa-miR-1305	PELI1					300			hsa-miR-1299	SSH2								850
									289			163						679			777						hsa-miR-1305	TPPP					299			hsa-miR-1299	FAXC								849
						16			288			162						678			776						hsa-miR-1305	MAPK9					298			hsa-miR-1299	KIAA0930								848
									287			161						677			775						hsa-miR-1305	ELAVL1					297			hsa-miR-1299	NET1								847
									286			160						676			774						hsa-miR-1305	ENAH					296			hsa-miR-1299	APH1B								846
									285			159						675			773						hsa-miR-1305	PARPBP					295			hsa-miR-1299	HIPK4								845
									284			158						674			772						hsa-miR-1305	GPRIN3					294			hsa-miR-1299	ITIH5								844
						17			283			157						673			771						hsa-miR-1305	PCDH17					293			hsa-miR-1299	NAB1								843
									282			156						672			770						hsa-miR-1305	GULP1					292			hsa-miR-1299	ADARB2								842
									281			155						671			769						hsa-miR-1305	C17orf51					291			hsa-miR-1299	ELMOD1								841
									280			154						670			768						hsa-miR-1305	FAM122B					290			hsa-miR-1299	CCDC146								840
									279			153						669			767						hsa-miR-1305	PTPRJ					289			hsa-miR-1299	FAM19A5								839
						18			278			152						668			766						hsa-miR-1305	AGAP1					288			hsa-miR-1299	UTP25								838
									277			151						667			765						hsa-miR-1305	ARF6					287			hsa-miR-1299	C22orf46								837
									276			150						666			764						hsa-miR-1305	ALDH6A1					286			hsa-miR-1299	ZNF736								836
									275			149						665			763						hsa-miR-1305	PIK3CG					285			hsa-miR-1299	FNDC5								835
									274			148						664			762						hsa-miR-1305	CCNG2					284			hsa-miR-1299	KDM4D								834
						19			273			147						663			761						hsa-miR-1305	NUGGC					283			hsa-miR-1299	NEGR1								833
									272			146						662			760						hsa-miR-1305	PRKAG2					282			hsa-miR-1299	SMUG1								832
									271			145						661			759						hsa-miR-1305	NAA15					281			hsa-miR-1299	FBXL17								831
									270			144						660			758						hsa-miR-1305	ATP2B4					280			hsa-miR-1299	RAD23B								830
									269			143						659			757						hsa-miR-1305	ARL1					279			hsa-miR-1299	KPNA1								829
						20			268			142						658			756						hsa-miR-1305	MTSS1					278			hsa-miR-1299	UBE2J1								828
									267			141						657			755						hsa-miR-1305	SLC35D3					277			hsa-miR-1299	ETV5								827
									266			140						656			754						hsa-miR-1305	BTG1					276			hsa-miR-1299	FGFR1OP								826
									265			139						655			753						hsa-miR-1305	THSD7A					275			hsa-miR-1299	PHKG2								825
									264			138						654			752						hsa-miR-1305	GOLGA8M					274			hsa-miR-1299	IL17A								824
						21			263			137						653			751						hsa-miR-1305	RBFOX1					273			hsa-miR-1299	LSS								823
									262			136						652			750						hsa-miR-1305	RBMS3					272			hsa-miR-1299	UQCRB								822
									261			135						651			749						hsa-miR-1305	BNIP3L					271			hsa-miR-1299	NSL1								821
									260			134						650			748						hsa-miR-1305	PRIM2					270			hsa-miR-1299	ATF3								820
									259			133						649			747						hsa-miR-1305	IL1RAP					269			hsa-miR-1299	UPF1								819
						22			258			132						648			746						hsa-miR-1305	SINHCAF					268			hsa-miR-1299	OGN								818
									257			131						647			745						hsa-miR-1305	ARMC8					267			hsa-miR-1299	RAB38								817
									256			130						646			744						hsa-miR-1305	MAN2A1					266			hsa-miR-1299	HDGFL1								816
									255			129						645			743						hsa-miR-1305	SLC30A8					265			hsa-miR-1299	RPS3A								815
									254			128						644			742						hsa-miR-1305	HNRNPR					264			hsa-miR-1299	PBOV1								814
						23			253			127						643			741						hsa-miR-1305	WWP1					263			hsa-miR-1299	BRD7								813
									252			126						642			740						hsa-miR-1305	DESI2					262			hsa-miR-1299	VGLL1								812
									251			125						641			739						hsa-miR-1305	CACUL1					261			hsa-miR-1299	TWISTNB								811
									250			124						640			738						hsa-miR-1305	FOXP2					260			hsa-miR-1299	OPA1								810
									249			123						639			737						hsa-miR-1305	PAX6					259			hsa-miR-1299	PDLIM2								809
						24			248			122						638			736						hsa-miR-1305	RIOK2					258			hsa-miR-1299	GATD3A								808
									247			121						637			735						hsa-miR-1305	THAP9					257			hsa-miR-1299	CTNNA3								807
									246			120						636			734						hsa-miR-1305	PALM2					256			hsa-miR-1299	ARSF								806
									245			119						635			733						hsa-miR-1305	DDHD1					255			hsa-miR-1299	TECPR2								805
									244			118						634			732						hsa-miR-1305	PPP1R15B					254			hsa-miR-1299	HTR7								804
						25			243			117						633			731						hsa-miR-1305	BMP2					253			hsa-miR-1299	R3HCC1L								803
									242			116						632			730						hsa-miR-1305	SLC12A1					252			hsa-miR-1299	KCNMA1								802
									241			115						631			729						hsa-miR-1305	PUM1					251			hsa-miR-1299	ALX4								801
									240			114						630			728						hsa-miR-1305	PPP4R3A					250			hsa-miR-1299	CENPB								800
									239			113						629			727						hsa-miR-1305	ZNF337					249			hsa-miR-1299	KRT85								799
						26			238			112						628			726						hsa-miR-1305	STK39					248			hsa-miR-1299	IRAK2								798
									237			111						627			725						hsa-miR-1305	DPP4					247			hsa-miR-1299	NCOA1								797
									236			110						626			724						hsa-miR-1305	KLF10					246			hsa-miR-1299	FAM122C								796
									235			109						625			723						hsa-miR-1305	EMB					245			hsa-miR-1299	SRGAP3								795
									234			108						624			722						hsa-miR-1305	TMEM170B					244			hsa-miR-1299	KRT25								794
						27			233			107						623			721						hsa-miR-1305	SOCS6					243			hsa-miR-1299	RBM33								793
									232			106						622			720						hsa-miR-1305	MXD1					242			hsa-miR-1299	FEM1B								792
									231			105						621			719						hsa-miR-1305	NEK6					241			hsa-miR-1299	CSDE1								791
									230			104						620			718						hsa-miR-1305	MEIS2					240			hsa-miR-1299	ADAMTSL1								790
									229			103						619			717						hsa-miR-1305	SLC22A15					239			hsa-miR-1299	HNRNPAB								789
						28			228			102						618			716						hsa-miR-1305	TSHZ2					238			hsa-miR-1299	LILRA1								788
									227			101						617			715						hsa-miR-1305	PYHIN1					237			hsa-miR-1299	HMGB3								787
									226			100						616			714						hsa-miR-1305	LGR4					236			hsa-miR-1299	PPP1R3B								786
									225			99						615			713						hsa-miR-1305	SFMBT1					235			hsa-miR-1299	C1orf198								785
									224			98						614			712						hsa-miR-1305	PPP1R2					234			hsa-miR-1299	PARS2								784
						29			223			97						613			711						hsa-miR-1305	PGM2					233			hsa-miR-1299	H2BFWT								783
									222			96						612			710						hsa-miR-1305	ANP32A					232			hsa-miR-1299	ZNF502								782
									221			95						611			709						hsa-miR-1305	NIPAL1					231			hsa-miR-1299	LYZL4								781
									220			94						610			708						hsa-miR-1305	ZNF592					230			hsa-miR-1299	ATCAY								780
									219			93						609			707						hsa-miR-1305	GPN1					229			hsa-miR-1299	NOTCH3								779
						30			218			92						608			706						hsa-miR-1305	TFB1M					228			hsa-miR-1299	FRG2								778
									217			91						607			705						hsa-miR-1305	LRRC38					227			hsa-miR-1299	NFIB								777
									216			90						606			704						hsa-miR-1305	ZNF568					226			hsa-miR-1299	TRAPPC11								776
									215			89						605			703						hsa-miR-1305	PURB					225			hsa-miR-1299	PCGF2								775
									214			88						604			702						hsa-miR-1305	NF1					224			hsa-miR-1299	C19orf12								774
						31			213			87						603			701						hsa-miR-1305	PARD3B					223			hsa-miR-1299	PRX								773
									212			86						602			700						hsa-miR-1305	GEMIN2					222			hsa-miR-1299	ADCY2								772
									211			85						601			699						hsa-miR-1305	PDE4DIP					221			hsa-miR-1299	SHISA7								771
[truncated: 2,681 more rows]

## Sheet: pathway_enriched
Suppl Table S1D. Predicted pathways regulated by the miRNA "absorbed" by the circRNAs isoforms examined.
[truncated: 21 more rows]

[truncated: 2 more sheets: circ_RNAs_DNA_damage, main interacting miRNAs]
